# Supplementary material for: F-box DNA Helicase 1 (FBH1) Contributes to the Destabilization of DNA Damage Repair Machinery in Human Cancers
Source: Cancers (Basel). 2023 Sep 6;15(18):4439. doi: 10.3390/cancers15184439 (PMC10526855; doi:10.3390/cancers15184439)
Supplement: Supplementary file 1 [file cancers-15-04439-s001.zip]

Archive with 3 entries (3 files):
- Supplementary Table S1.pdf
- Supplementary Table S2.xlsx
- Supplementary Table S3.pdf
