# Supplementary material for: F-box DNA Helicase 1 (FBH1) Contributes to the Destabilization of DNA Damage Repair Machinery in Human Cancers
Source: Cancers (Basel). 2023 Sep 6;15(18):4439. doi: 10.3390/cancers15184439 (PMC10526855; doi:10.3390/cancers15184439)
Supplement: Supplementary file 1 [file cancers-15-04439-s001.zip › Supplementary Table S2.xlsx]

## Sheet: CRAVAT input
Supplementary Table 1A. Input coordinates for CRAVAT AI algorithms.
Chr #	Chr coordinates	Strand sign	Mutation from	Mutation to
10	5937180	+	C	A
10	5937180	+	C	T
10	5937180	+	C	T
10	5937212	+	G	A
10	5937212	+	G	A
10	5937258	+	C	T
10	5906230	+	C	T
10	5906280	+	C	A
10	5906318	+	G	A
10	5906375	+	G	A
10	5906403	+	C	A
10	5909166	+	G	T
10	5909252	+	G	A
10	5909252	+	G	A
10	5909251	+	C	T
10	5910964	+	G	T
10	5910963	+	C	T
10	5895154	+	G	T
10	5895154	+	G	A
10	5911081	+	C	T
10	5895181	+	G	-
10	5895181	+	G	A
10	5895182	+	C	T
10	5914268	+	C	T
10	5915489	+	G	T
10	5915489	+	G	A
10	5915489	+	G	A
10	5915489	+	G	A
10	5915489	+	G	A
10	5915489	+	G	A
10	5915500	+	C	T
10	5917436	+	C	T
10	5917488	+	G	A
10	5917487	+	C	T
10	5918427	+	G	A
10	5918426	+	C	T
10	5918434	+	G	A
10	5921465	+	G	T
10	5921521	+	C	T
10	5921521	+	C	T
10	5921521	+	C	T
10	5924391	+	G	A
10	5924396	+	C	T
10	5924396	+	C	T
10	5924424	+	G	A
10	5924507	+	A	T
10	5925454	+	C	T
10	5925454	+	C	T
10	5925454	+	C	T
10	5937154	+	T	C
10	5937154	+	T	C
10	5937154	+	T	C
10	5937154	+	T	C
10	5937154	+	T	C
10	5895108	+	C	T
10	5895108	+	C	T
10	5909036	+	T	C
10	5909179	+	G	A
10	5895140	+	G	A
10	5909254	+	G	A
10	5909254	+	G	A
10	5911018	+	C	T
10	5913771	+	C	T
10	5903059	+	G	A
10	5903059	+	G	A
10	5918371	+	T	A
10	5921314	+	C	G
10	5924483	+	C	T
10	5924482	+	G	A
10	5906100	+	A	G
10	5906100	+	A	G
10	5906422	+	C	T
10	5906624	+	G	A
10	5909274	+	G	A
10	5909274	+	G	A
10	5916371	+	A	T
10	5916371	+	A	T
10	5903055	+	G	A
10	5917451	+	A	G
10	5917639	+	C	T
10	5917652	+	G	A
10	5921464	+	C	T
10	5921464	+	C	T
10	5921464	+	C	T
10	5923644	+	C	T
10	5924400	+	G	T
10	5924494	+	A	T
10	5924499	+	G	A
10	5924500	+	A	T
10	5925411	+	G	T
10	5925411	+	G	T
10	5936474	+	G	T
10	5937231	+	A	T
10	5906149	+	G	A
10	5906379	+	A	G
10	5906499	+	A	G
10	5906612	+	G	T
10	5906612	+	G	A
10	5909018	+	G	A
10	5909199	+	G	A
10	5909243	+	G	T
10	5909241	+	G	A
10	5911062	+	A	C
10	5911061	+	G	A
10	5911061	+	G	A
10	5911061	+	G	A
10	5913786	+	G	T
10	5894499	+	G	A
10	5915440	+	G	T
10	5915501	+	G	A
10	5915501	+	G	A
10	5916375	+	A	G
10	5917480	+	G	T
10	5917480	+	G	T
10	5917480	+	G	C
10	5917483	+	G	A
10	5921534	+	G	A
10	5921534	+	G	A
10	5921534	+	G	A
10	5923684	+	G	C
10	5924412	+	G	C
10	5924457	+	G	T
10	5924457	+	G	C
10	5925406	+	A	G
10	5927446	+	G	A
10	5936456	+	G	C
10	5937184	+	C	T
10	5937184	+	C	T
10	5906071	+	C	T
10	5906557	+	C	T
10	5906557	+	C	T
10	5908927	+	C	T
10	5915459	+	T	C
10	5915476	+	C	T
10	5916264	+	C	T
10	5916279	+	C	T
10	5916357	+	C	T
10	5916356	+	T	A
10	5916360	+	T	C
10	5903102	+	C	T
10	5903102	+	C	A
10	5903102	+	C	A
10	5903102	+	C	A
10	5921545	+	C	T
10	5924502	+	T	A
10	5936503	+	C	T
10	5936503	+	C	T
10	5936522	+	G	T
10	5903165	+	A	-
10	5903165	+	A	-
10	5906042	+	G	T
10	5906200	+	C	T
10	5906209	+	G	A
10	5906209	+	G	A
10	5906285	+	G	T
10	5906303	+	G	A
10	5906432	+	G	A
10	5906432	+	G	T
10	5906442	+	G	A
10	5895114	+	G	A
10	5895112	+	G	T
10	5895123	+	C	T
10	5895121	+	G	A
10	5908995	+	G	A
10	5909293	+	G	A
10	5909292	+	G	A
10	5911110	+	G	A
10	5914269	+	G	A
10	5914269	+	G	A
10	5915408	+	G	T
10	5916313	+	G	A
10	5916421	+	G	A
10	5917470	+	G	T
10	5917507	+	G	T
10	5917507	+	G	T
10	5917507	+	G	A
10	5917507	+	G	A
10	5917507	+	G	A
10	5921271	+	G	C
10	5921270	+	G	T
10	5921292	+	G	A
10	5921345	+	G	T
10	5921345	+	G	A
10	5921472	+	G	A
10	5903103	+	G	A
10	5921537	+	G	T
10	5921569	+	G	A
10	5921569	+	G	A
10	5921567	+	G	T
10	5923637	+	G	T
10	5903138	+	T	G
10	5903136	+	G	T
10	5925379	+	G	C
10	5925399	+	G	T
10	5925400	+	G	T
10	5906331	+	A	G
10	5906544	+	A	G
10	5895180	+	C	T
10	5918454	+	C	T
10	5918453	+	d	l
10	5924486	+	T	C
10	5925421	+	A	T
10	5925421	+	A	T
10	5925459	+	C	T
10	5936542	+	C	T
10	5937169	+	C	T
10	5937238	+	C	T
10	5906059	+	C	T
10	5906161	+	C	T
10	5906159	+	A	G
10	5906455	+	T	G
10	5911112	+	A	T
10	5913761	+	T	C
10	5914255	+	T	G
10	5915488	+	C	T
10	5916385	+	A	G
10	5916400	+	A	T
10	5903053	+	T	C
10	5918344	+	A	G
10	5918344	+	A	G
10	5918380	+	A	C
10	5921302	+	C	T
10	5921302	+	C	T
10	5921302	+	C	T
10	5923648	+	A	T
10	5924339	+	C	G
10	5924423	+	C	T
10	5924447	+	C	G
10	5927502	+	C	G
10	5927525	+	T	G
10	5927525	+	T	C
10	5936495	+	A	G
10	5906245	+	G	T
10	5915413	+	G	A
10	5915413	+	G	T
10	5915413	+	G	T
10	5915431	+	G	T
10	5915441	+	A	C
10	5903032	+	A	G
10	5921328	+	A	G
10	5921331	+	A	-
10	5921331	+	A	-
10	5921468	+	A	G
10	5921469	+	A	G
10	5927510	+	A	C
10	5936479	+	G	A
10	5937141	+	T	G
10	5906333	+	T	C
10	5906335	+	G	T
10	5906334	+	T	C
10	5906479	+	T	C
10	5906538	+	T	C
10	5906585	+	C	T
10	5906585	+	C	A
10	5906605	+	G	T
10	5906605	+	G	T
10	5908943	+	C	A
10	5895129	+	C	T
10	5909219	+	G	C
10	5909237	+	C	T
10	5909235	+	C	T
10	5909235	+	C	T
10	5909270	+	C	A
10	5909279	+	C	T
10	5909279	+	C	T
10	5910957	+	T	C
10	5911012	+	C	G
10	5913772	+	C	T
10	5914194	+	C	G
10	5914220	+	G	A
10	5914241	+	C	G
10	5914241	+	C	G
10	5914241	+	C	T
10	5916259	+	C	G
10	5916295	+	C	T
10	5916295	+	C	T
10	5903043	+	C	T
10	5916346	+	C	T
10	5917467	+	G	A
10	5917597	+	G	A
10	5903069	+	G	C
10	5921483	+	T	A
10	5923669	+	C	T
10	5903141	+	C	T
10	5925375	+	C	T
10	5925375	+	C	T
10	5927498	+	T	G
10	5927516	+	T	C
10	5927529	+	G	A
10	5927535	+	G	T
10	5936564	+	A	G
10	5906104	+	G	T
10	5906104	+	G	T
10	5906103	+	T	C
10	5906158	+	G	T
10	5903021	+	G	A
10	5895187	+	A	C
10	5936487	+	A	G
10	5906116	+	T	G
10	5909007	+	A	G
10	5909007	+	A	G
10	5909007	+	A	G
10	5909047	+	C	A
10	5909047	+	C	A
10	5913787	+	A	T
10	5914223	+	T	A
10	5915521	+	C	T
10	5918433	+	C	T
10	5918433	+	C	T
10	5921500	+	C	T
10	5921506	+	C	T
10	5921506	+	C	T
10	5903118	+	A	-
10	5903132	+	C	T
10	5936543	+	C	T
10	5936577	+	C	T
10	5937198	+	C	-
10	5937198	+	C	-
10	5937197	+	C	T
10	5906166	+	C	T
10	5906165	+	C	T
10	5906233	+	G	A
10	5906235	+	C	T
10	5906235	+	C	T
10	5906235	+	C	T
10	5906321	+	C	T
10	5906344	+	A	T
10	5906446	+	T	C
10	5906444	+	C	G
10	5906456	+	C	G
10	5906489	+	C	T
10	5906489	+	C	T
10	5906563	+	G	A
10	5906563	+	G	A
10	5906562	+	C	T
10	5906562	+	C	T
10	5906562	+	C	A
10	5906561	+	C	T
10	5906629	+	G	A
10	5906628	+	C	A
10	5908931	+	C	-
10	5908932	+	C	T
10	5908932	+	C	T
10	5908931	+	C	T
10	5908931	+	C	T
10	5909185	+	C	T
10	5909185	+	C	T
10	5909197	+	C	T
10	5909197	+	C	T
10	5909239	+	C	A
10	5909272	+	C	T
10	5911049	+	C	T
10	5913824	+	C	T
10	5914237	+	C	G
10	5918396	+	C	A
10	5918395	+	C	T
10	5918450	+	C	A
10	5903099	+	C	G
10	5903097	+	C	T
10	5923675	+	C	T
10	5903129	+	G	A
10	5903129	+	G	A
10	5903147	+	T	C
10	5925479	+	G	A
10	5903153	+	G	A
10	5903153	+	G	C
10	5906048	+	C	G
10	5906085	+	A	T
10	5895073	+	C	T
10	5906192	+	C	T
10	5906193	+	A	G
10	5906276	+	C	T
10	5906278	+	G	T
10	5906369	+	C	T
10	5906424	+	A	G
10	5895142	+	C	T
10	5895142	+	C	T
10	5913800	+	A	G
10	5913800	+	A	G
10	5914242	+	C	T
10	5915452	+	G	T
10	5915452	+	G	T
10	5917661	+	C	A
10	5921356	+	G	A
10	5903106	+	C	T
10	5903106	+	C	T
10	5923672	+	C	T
10	5923672	+	C	T
10	5923672	+	C	T
10	5923696	+	C	T
10	5923696	+	C	T
10	5924312	+	A	C
10	5925473	+	G	A
10	5936510	+	C	T
10	5903171	+	d	p
10	5937164	+	C	T
10	5937165	+	G	A
10	5937164	+	C	A
10	5937164	+	C	A
10	5937211	+	C	T
10	5937210	+	G	A
10	5937210	+	G	A
10	5906246	+	C	T
10	5906294	+	C	T
10	5906325	+	G	A
10	5906324	+	C	T
10	5906324	+	C	T
10	5906324	+	C	T
10	5906359	+	G	T
10	5906394	+	G	A
10	5906393	+	C	T
10	5908952	+	C	T
10	5908952	+	C	T
10	5909055	+	G	A
10	5909259	+	C	T
10	5909259	+	C	T
10	5911005	+	G	A
10	5911024	+	G	A
10	5911022	+	C	A
10	5911127	+	A	C
10	5915456	+	A	T
10	5903026	+	G	T
10	5915504	+	C	T
10	5915505	+	G	T
10	5917443	+	C	T
10	5917442	+	G	A
10	5917442	+	G	A
10	5917460	+	G	A
10	5903074	+	G	T
10	5918421	+	G	T
10	5918420	+	G	A
10	5918419	+	C	T
10	5921265	+	G	A
10	5921265	+	G	A
10	5921264	+	C	T
10	5921264	+	C	T
10	5921264	+	C	T
10	5921264	+	C	T
10	5921527	+	G	A
10	5921526	+	G	A
10	5921525	+	C	T
10	5921525	+	C	T
10	5921554	+	G	A
10	5923687	+	C	T
10	5923692	+	G	A
10	5924470	+	G	T
10	5924471	+	G	T
10	5903154	+	A	T
10	5927483	+	G	A
10	5927494	+	C	T
10	5927495	+	G	A
10	5927495	+	G	A
10	5927495	+	G	A
10	5936485	+	C	T
10	5937196	+	C	T
10	5937195	+	C	-
10	5906176	+	C	T
10	5906203	+	T	C
10	5906202	+	G	A
10	5906200	+	C	-
10	5906217	+	C	T
10	5906238	+	C	T
10	5906260	+	T	G
10	5906293	+	C	T
10	5906463	+	C	G
10	5906463	+	C	T
10	5906509	+	C	T
10	5908984	+	C	T
10	5895153	+	T	C
10	5911032	+	G	A
10	5913827	+	C	T
10	5915453	+	A	-
10	5915545	+	C	T
10	5915545	+	C	T
10	5915545	+	C	T
10	5915545	+	C	A
10	5916365	+	C	T
10	5917439	+	G	A
10	5917615	+	C	T
10	5917614	+	G	T
10	5917633	+	T	C
10	5918363	+	C	G
10	5921259	+	G	A
10	5923631	+	C	T
10	5936554	+	C	A
10	5936584	+	C	T
10	5936582	+	A	G
10	5906290	+	C	T
10	5906288	+	A	C
10	5906389	+	G	A
10	5909165	+	A	G
10	5895150	+	G	T
10	5911060	+	C	T
10	5914198	+	C	A
10	5915416	+	C	T
10	5903047	+	C	A
10	5916384	+	C	T
10	5917671	+	C	-
10	5918415	+	C	T
10	5918415	+	C	A
10	5918413	+	A	-
10	5918474	+	C	T
10	5903093	+	C	T
10	5921532	+	C	T
10	5924390	+	C	T
10	5927480	+	C	G
10	5936489	+	G	A
10	5936489	+	G	A
10	5936489	+	G	A
10	5936489	+	G	A
10	5936506	+	G	T
10	5936509	+	G	T
10	5936521	+	G	A
10	5936519	+	G	A
10	5936547	+	T	C
10	5936557	+	C	G
10	5937229	+	G	A
10	5937239	+	G	A
10	5937272	+	G	A
10	5937272	+	G	A
10	5937272	+	G	A
10	5937272	+	G	A
10	5937272	+	G	A
10	5906438	+	G	C
10	5906438	+	G	C
10	5906535	+	T	A
10	5906546	+	G	A
10	5906546	+	G	A
10	5906564	+	G	T
10	5906594	+	G	A
10	5910961	+	G	T
10	5910971	+	G	T
10	5911040	+	G	A
10	5911084	+	G	T
10	5895168	+	C	G
10	5914247	+	G	T
10	5914247	+	G	T
10	5915428	+	C	G
10	5915427	+	T	C
10	5915470	+	G	T
10	5916292	+	G	A
10	5916292	+	G	A
10	5916394	+	G	T
10	5916432	+	C	A
10	5918356	+	G	A
10	5918356	+	G	A
10	5918461	+	G	A
10	5903090	+	G	A
10	5921289	+	T	C
10	5921321	+	G	A
10	5921507	+	G	T
10	5921522	+	G	T
10	5924385	+	G	T
10	5924385	+	G	T
10	5924385	+	G	T
10	5925444	+	G	A
10	5895065	+	G	A
10	5906298	+	G	T
10	5906607	+	G	A
10	5909212	+	G	A
10	5915445	+	G	C
10	5909162	+	C	T
10	5909282	+	C	T
10	5909282	+	C	T
10	5911070	+	T	C
10	5911093	+	C	T
10	5911093	+	C	T
10	5915554	+	C	T
10	5916236	+	A	T
10	5918411	+	A	G
10	5918410	+	T	A
10	5924382	+	T	C

## Sheet: CHASMPlus output
Supplementary Table 1B. CHASMPlus output scores and p-values.
Variant_Annotation												CHASMplus				Original_Input
Chrom	Position	Ref_Base	Alt_Base	Note	Coding	Gene	Transcript	Sequence_Ontology	cDNA_change	Protein_Change	Samples	P-value	Score	Transcript	All_Annotations	Chrom	Pos	Reference_allele	Alternate_allele
chr10	5917661	C	A		Yes	FBH1	ENST00000362091.8	missense_variant	c.1948C>A	p.Gln650Lys		0.0471	0.204	NM_178150.2	[["NM_001258452.1", 0.183, 0.0631], ["NM_032807.4", 0.18, 0.0658], ["NM_178150.2", 0.204, 0.0471]]	chr10	5917661	C	A
chr10	5914255	T	G		Yes	FBH1	ENST00000362091.8	missense_variant	c.1382T>G	p.Ile461Ser		0.0549	0.193	NM_178150.2	[["NM_001258452.1", 0.191, 0.0565], ["NM_032807.4", 0.192, 0.0557], ["NM_178150.2", 0.193, 0.0549]]	chr10	5914255	T	G
chr10	5927498	T	G		Yes	FBH1	ENST00000362091.8	missense_variant	c.2786T>G	p.Leu929Arg		0.0614	0.185	NM_178150.2	[["NM_001258452.1", 0.185, 0.0614], ["NM_032807.4", 0.186, 0.0606], ["NM_178150.2", 0.185, 0.0614]]	chr10	5927498	T	G
chr10	5925406	A	G		Yes	FBH1	ENST00000362091.8	missense_variant	c.2636A>G	p.Glu879Gly		0.0677	0.178	NM_178150.2	[["NM_001258452.1", 0.18, 0.0658], ["NM_032807.4", 0.179, 0.0667], ["NM_178150.2", 0.178, 0.0677]]	chr10	5925406	A	G
chr10	5918410	T	A		Yes	FBH1	ENST00000362091.8	missense_variant	c.2032T>A	p.Tyr678Asn		0.0735	0.172	NM_178150.2	[["NM_001258452.1", 0.187, 0.0597], ["NM_032807.4", 0.188, 0.0589], ["NM_178150.2", 0.172, 0.0735]]	chr10	5918410	T	A
chr10	5918396	C	A		Yes	FBH1	ENST00000362091.8	missense_variant	c.2018C>A	p.Pro673Gln		0.0744	0.171	NM_178150.2	[["NM_001258452.1", 0.146, 0.104], ["NM_032807.4", 0.144, 0.107], ["NM_178150.2", 0.171, 0.0744]]	chr10	5918396	C	A
chr10	5918411	A	G		Yes	FBH1	ENST00000362091.8	missense_variant	c.2033A>G	p.Tyr678Cys		0.0765	0.169	NM_178150.2	[["NM_001258452.1", 0.176, 0.0695], ["NM_032807.4", 0.178, 0.0677], ["NM_178150.2", 0.169, 0.0765]]	chr10	5918411	A	G
chr10	5917652	G	A		Yes	FBH1	ENST00000362091.8	missense_variant	c.1939G>A	p.Asp647Asn		0.0808	0.165	NM_178150.2	[["NM_001258452.1", 0.159, 0.0876], ["NM_032807.4", 0.16, 0.0864], ["NM_178150.2", 0.165, 0.0808]]	chr10	5917652	G	A
chr10	5925400	G	T		Yes	FBH1	ENST00000362091.8	missense_variant	c.2630G>T	p.Gly877Val		0.0808	0.165	NM_178150.2	[["NM_001258452.1", 0.165, 0.0808], ["NM_032807.4", 0.166, 0.0797], ["NM_178150.2", 0.165, 0.0808]]	chr10	5925400	G	T
chr10	5921292	G	A		Yes	FBH1	ENST00000362091.8	missense_variant	c.2135G>A	p.Gly712Glu		0.0864	0.16	NM_178150.2	[["NM_001258452.1", 0.187, 0.0597], ["NM_032807.4", 0.161, 0.0853], ["NM_178150.2", 0.16, 0.0864]]	chr10	5921292	G	A
chr10	5918395	C	T		Yes	FBH1	ENST00000362091.8	missense_variant	c.2017C>T	p.Pro673Ser		0.0913	0.156	NM_178150.2	[["NM_001258452.1", 0.128, 0.133], ["NM_032807.4", 0.124, 0.14], ["NM_178150.2", 0.156, 0.0913]]	chr10	5918395	C	T
chr10	5906538	T	C		Yes	FBH1	ENST00000362091.8	missense_variant	c.659T>C	p.Leu220Pro		0.0925	0.155	NM_178150.2	[["NM_001258452.1", 0.151, 0.0976], ["NM_032807.4", 0.162, 0.0841], ["NM_178150.2", 0.155, 0.0925]]	chr10	5906538	T	C
chr10	5914198	C	A		Yes	FBH1	ENST00000362091.8	missense_variant	c.1325C>A	p.Thr442Lys		0.0937	0.154	NM_178150.2	[["NM_001258452.1", 0.168, 0.0775], ["NM_032807.4", 0.17, 0.0755], ["NM_178150.2", 0.154, 0.0937]]	chr10	5914198	C	A
chr10	5925411	G	T		Yes	FBH1	ENST00000362091.8	missense_variant	c.2641G>T	p.Asp881Tyr		0.0963	0.152	NM_178150.2	[["NM_001258452.1", 0.152, 0.0963], ["NM_032807.4", 0.151, 0.0976], ["NM_178150.2", 0.152, 0.0963]]	chr10	5925411	G	T
chr10	5915489	G	T		Yes	FBH1	ENST00000362091.8	missense_variant	c.1483G>T	p.Ala495Ser		0.102	0.148	NM_178150.2	[["NM_001258452.1", 0.11, 0.168], ["NM_032807.4", 0.112, 0.164], ["NM_178150.2", 0.148, 0.102]]	chr10	5915489	G	T
chr10	5914269	G	A		Yes	FBH1	ENST00000362091.8	missense_variant	c.1396G>A	p.Gly466Ser		0.103	0.147	NM_178150.2	[["NM_001258452.1", 0.141, 0.111], ["NM_032807.4", 0.161, 0.0853], ["NM_178150.2", 0.147, 0.103]]	chr10	5914269	G	A
chr10	5915413	G	T		Yes	FBH1	ENST00000362091.8	missense_variant	c.1407G>T	p.Lys469Asn		0.106	0.145	NM_178150.2	[["NM_001258452.1", 0.141, 0.111], ["NM_032807.4", 0.142, 0.11], ["NM_178150.2", 0.145, 0.106]]	chr10	5915413	G	T
chr10	5903059	G	A		Yes	FBH1	ENST00000362091.8	missense_variant	c.41G>A	p.Cys14Tyr		0.109	0.143	NM_178150.2	[["NM_032807.4", 0.138, 0.116], ["NM_178150.2", 0.143, 0.109]]	chr10	5903059	G	A
chr10	5924400	G	T		Yes	FBH1	ENST00000362091.8	missense_variant	c.2488G>T	p.Asp830Tyr		0.11	0.142	NM_178150.2	[["NM_001258452.1", 0.133, 0.124], ["NM_032807.4", 0.14, 0.113], ["NM_178150.2", 0.142, 0.11]]	chr10	5924400	G	T
chr10	5915408	G	T		Yes	FBH1	ENST00000362091.8	missense_variant	c.1402G>T	p.Gly468Trp		0.11	0.142	NM_178150.2	[["NM_001258452.1", 0.16, 0.0864], ["NM_032807.4", 0.14, 0.113], ["NM_178150.2", 0.142, 0.11]]	chr10	5915408	G	T
chr10	5921265	G	A		Yes	FBH1	ENST00000362091.8	missense_variant	c.2108G>A	p.Arg703Gln		0.11	0.142	NM_178150.2	[["NM_001258452.1", 0.141, 0.111], ["NM_032807.4", 0.145, 0.106], ["NM_178150.2", 0.142, 0.11]]	chr10	5921265	G	A
chr10	5925399	G	T		Yes	FBH1	ENST00000362091.8	missense_variant	c.2629G>T	p.Gly877Cys		0.115	0.139	NM_178150.2	[["NM_001258452.1", 0.141, 0.111], ["NM_032807.4", 0.141, 0.111], ["NM_178150.2", 0.139, 0.115]]	chr10	5925399	G	T
chr10	5916371	A	T		Yes	FBH1	ENST00000362091.8	missense_variant	c.1703A>T	p.Asp568Val		0.116	0.138	NM_178150.2	[["NM_001258452.1", 0.135, 0.121], ["NM_032807.4", 0.151, 0.0976], ["NM_178150.2", 0.138, 0.116]]	chr10	5916371	A	T
chr10	5915445	G	C		Yes	FBH1	ENST00000362091.8	missense_variant	c.1439G>C	p.Trp480Ser		0.116	0.138	NM_178150.2	[["NM_001258452.1", 0.133, 0.124], ["NM_032807.4", 0.13, 0.129], ["NM_178150.2", 0.138, 0.116]]	chr10	5915445	G	C
chr10	5921264	C	T		Yes	FBH1	ENST00000362091.8	missense_variant	c.2107C>T	p.Arg703Trp		0.118	0.137	NM_178150.2	[["NM_001258452.1", 0.135, 0.121], ["NM_032807.4", 0.147, 0.103], ["NM_178150.2", 0.137, 0.118]]	chr10	5921264	C	T
chr10	5927480	C	G		Yes	FBH1	ENST00000362091.8	missense_variant	c.2768C>G	p.Thr923Ser		0.118	0.137	NM_178150.2	[["NM_001258452.1", 0.138, 0.116], ["NM_032807.4", 0.139, 0.115], ["NM_178150.2", 0.137, 0.118]]	chr10	5927480	C	G
chr10	5908932	C	T		Yes	FBH1	ENST00000362091.8	missense_variant	c.761C>T	p.Pro254Leu		0.122	0.134	NM_178150.2	[["NM_001258452.1", 0.144, 0.107], ["NM_032807.4", 0.152, 0.0963], ["NM_178150.2", 0.134, 0.122]]	chr10	5908932	C	T
chr10	5923637	G	T		Yes	FBH1	ENST00000362091.8	missense_variant	c.2339G>T	p.Gly780Val		0.124	0.133	NM_178150.2	[["NM_001258452.1", 0.116, 0.155], ["NM_032807.4", 0.121, 0.145], ["NM_178150.2", 0.133, 0.124]]	chr10	5923637	G	T
chr10	5913787	A	T		Yes	FBH1	ENST00000362091.8	missense_variant	c.1252A>T	p.Asn418Tyr		0.124	0.133	NM_178150.2	[["NM_001258452.1", 0.143, 0.109], ["NM_032807.4", 0.147, 0.103], ["NM_178150.2", 0.133, 0.124]]	chr10	5913787	A	T
chr10	5916365	C	T		Yes	FBH1	ENST00000362091.8	missense_variant	c.1697C>T	p.Ser566Leu		0.124	0.133	NM_178150.2	[["NM_001258452.1", 0.14, 0.113], ["NM_032807.4", 0.14, 0.113], ["NM_178150.2", 0.133, 0.124]]	chr10	5916365	C	T
chr10	5917507	G	T		Yes	FBH1	ENST00000362091.8	missense_variant	c.1876G>T	p.Gly626Cys		0.126	0.132	NM_178150.2	[["NM_001258452.1", 0.119, 0.149], ["NM_032807.4", 0.118, 0.151], ["NM_178150.2", 0.132, 0.126]]	chr10	5917507	G	T
chr10	5915489	G	A		Yes	FBH1	ENST00000362091.8	missense_variant	c.1483G>A	p.Ala495Thr		0.127	0.131	NM_178150.2	[["NM_001258452.1", 0.088, 0.226], ["NM_032807.4", 0.093, 0.211], ["NM_178150.2", 0.131, 0.127]]	chr10	5915489	G	A
chr10	5909036	T	C		Yes	FBH1	ENST00000362091.8	missense_variant	c.865T>C	p.Cys289Arg		0.127	0.131	NM_178150.2	[["NM_001258452.1", 0.143, 0.109], ["NM_032807.4", 0.147, 0.103], ["NM_178150.2", 0.131, 0.127]]	chr10	5909036	T	C
chr10	5927483	G	A		Yes	FBH1	ENST00000362091.8	missense_variant	c.2771G>A	p.Arg924Gln		0.129	0.13	NM_178150.2	[["NM_001258452.1", 0.129, 0.131], ["NM_032807.4", 0.129, 0.131], ["NM_178150.2", 0.13, 0.129]]	chr10	5927483	G	A
chr10	5906535	T	A		Yes	FBH1	ENST00000362091.8	missense_variant	c.656T>A	p.Val219Asp		0.131	0.129	NM_178150.2	[["NM_001258452.1", 0.159, 0.0876], ["NM_032807.4", 0.166, 0.0797], ["NM_178150.2", 0.129, 0.131]]	chr10	5906535	T	A
chr10	5921314	C	G		Yes	FBH1	ENST00000362091.8	missense_variant	c.2157C>G	p.Cys719Trp		0.133	0.128	NM_178150.2	[["NM_001258452.1", 0.124, 0.14], ["NM_032807.4", 0.117, 0.153], ["NM_178150.2", 0.128, 0.133]]	chr10	5921314	C	G
chr10	5918419	C	T		Yes	FBH1	ENST00000362091.8	missense_variant	c.2041C>T	p.Arg681Trp		0.136	0.126	NM_178150.2	[["NM_001258452.1", 0.131, 0.127], ["NM_032807.4", 0.133, 0.124], ["NM_178150.2", 0.126, 0.136]]	chr10	5918419	C	T
chr10	5915427	T	C		Yes	FBH1	ENST00000362091.8	missense_variant	c.1421T>C	p.Val474Ala		0.14	0.124	NM_178150.2	[["NM_001258452.1", 0.087, 0.229], ["NM_032807.4", 0.132, 0.126], ["NM_178150.2", 0.124, 0.14]]	chr10	5915427	T	C
chr10	5909254	G	A		Yes	FBH1	ENST00000362091.8	missense_variant	c.980G>A	p.Cys327Tyr		0.142	0.123	NM_178150.2	[["NM_001258452.1", 0.124, 0.14], ["NM_032807.4", 0.123, 0.142], ["NM_178150.2", 0.123, 0.142]]	chr10	5909254	G	A
chr10	5911062	A	C		Yes	FBH1	ENST00000362091.8	missense_variant	c.1145A>C	p.Glu382Ala		0.144	0.122	NM_178150.2	[["NM_001258452.1", 0.135, 0.121], ["NM_032807.4", 0.138, 0.116], ["NM_178150.2", 0.122, 0.144]]	chr10	5911062	A	C
chr10	5921270	G	T		Yes	FBH1	ENST00000362091.8	missense_variant	c.2113G>T	p.Gly705Cys		0.145	0.121	NM_178150.2	[["NM_001258452.1", 0.137, 0.118], ["NM_032807.4", 0.14, 0.113], ["NM_178150.2", 0.121, 0.145]]	chr10	5921270	G	T
chr10	5921259	G	A		Yes	FBH1	ENST00000362091.8	missense_variant	c.2102G>A	p.Ser701Asn		0.145	0.121	NM_178150.2	[["NM_001258452.1", 0.129, 0.131], ["NM_032807.4", 0.128, 0.133], ["NM_178150.2", 0.121, 0.145]]	chr10	5921259	G	A
chr10	5918426	C	T		Yes	FBH1	ENST00000362091.8	missense_variant	c.2048C>T	p.Ala683Val		0.147	0.12	NM_178150.2	[["NM_001258452.1", 0.126, 0.136], ["NM_032807.4", 0.133, 0.124], ["NM_178150.2", 0.12, 0.147]]	chr10	5918426	C	T
chr10	5918474	C	T		Yes	FBH1	ENST00000362091.8	missense_variant	c.2096C>T	p.Thr699Met		0.147	0.12	NM_178150.2	[["NM_001258452.1", 0.112, 0.164], ["NM_032807.4", 0.112, 0.164], ["NM_178150.2", 0.12, 0.147]]	chr10	5918474	C	T
chr10	5918371	T	A		Yes	FBH1	ENST00000362091.8	missense_variant	c.1993T>A	p.Cys665Ser		0.149	0.119	NM_178150.2	[["NM_001258452.1", 0.121, 0.145], ["NM_032807.4", 0.12, 0.147], ["NM_178150.2", 0.119, 0.149]]	chr10	5918371	T	A
chr10	5925421	A	T		Yes	FBH1	ENST00000362091.8	missense_variant	c.2651A>T	p.His884Leu		0.149	0.119	NM_178150.2	[["NM_001258452.1", 0.115, 0.158], ["NM_032807.4", 0.115, 0.158], ["NM_178150.2", 0.119, 0.149]]	chr10	5925421	A	T
chr10	5915459	T	C		Yes	FBH1	ENST00000362091.8	missense_variant	c.1453T>C	p.Phe485Leu		0.153	0.117	NM_178150.2	[["NM_001258452.1", 0.112, 0.164], ["NM_032807.4", 0.115, 0.158], ["NM_178150.2", 0.117, 0.153]]	chr10	5915459	T	C
chr10	5936577	C	T		Yes	FBH1	ENST00000362091.8	missense_variant	c.2951C>T	p.Pro984Leu		0.153	0.117	NM_178150.2	[["NM_001258452.1", 0.095, 0.206], ["NM_032807.4", 0.109, 0.171], ["NM_178150.2", 0.117, 0.153]]	chr10	5936577	C	T
chr10	5906562	C	T		Yes	FBH1	ENST00000362091.8	missense_variant	c.683C>T	p.Pro228Leu		0.155	0.116	NM_178150.2	[["NM_001258452.1", 0.144, 0.107], ["NM_032807.4", 0.148, 0.102], ["NM_178150.2", 0.116, 0.155]]	chr10	5906562	C	T
chr10	5921567	G	T		Yes	FBH1	ENST00000362091.8	missense_variant	c.2320G>T	p.Gly774Trp		0.16	0.114	NM_178150.2	[["NM_001258452.1", 0.109, 0.171], ["NM_032807.4", 0.112, 0.164], ["NM_178150.2", 0.114, 0.16]]	chr10	5921567	G	T
chr10	5937164	C	A		Yes	FBH1	ENST00000362091.8	missense_variant	c.3016C>A	p.Arg1006Ser		0.16	0.114	NM_178150.2	[["NM_001258452.1", 0.126, 0.136], ["NM_032807.4", 0.186, 0.0606], ["NM_178150.2", 0.114, 0.16]]	chr10	5937164	C	A
chr10	5924447	C	G		Yes	FBH1	ENST00000362091.8	missense_variant	c.2535C>G	p.Ile845Met		0.166	0.111	NM_178150.2	[["NM_001258452.1", 0.051, 0.381], ["NM_032807.4", 0.055, 0.358], ["NM_178150.2", 0.111, 0.166]]	chr10	5924447	C	G
chr10	5906103	T	C		Yes	FBH1	ENST00000362091.8	missense_variant	c.224T>C	p.Met75Thr		0.166	0.111	NM_178150.2	[["NM_001258452.1", 0.105, 0.18], ["NM_032807.4", 0.109, 0.171], ["NM_178150.2", 0.111, 0.166]]	chr10	5906103	T	C
chr10	5914194	C	G		Yes	FBH1	ENST00000362091.8	missense_variant	c.1321C>G	p.Leu441Val		0.171	0.109	NM_178150.2	[["NM_001258452.1", 0.103, 0.185], ["NM_032807.4", 0.108, 0.173], ["NM_178150.2", 0.109, 0.171]]	chr10	5914194	C	G
chr10	5937164	C	T		Yes	FBH1	ENST00000362091.8	missense_variant	c.3016C>T	p.Arg1006Cys		0.173	0.108	NM_178150.2	[["NM_001258452.1", 0.13, 0.129], ["NM_032807.4", 0.173, 0.0725], ["NM_178150.2", 0.108, 0.173]]	chr10	5937164	C	T
chr10	5924482	G	A		Yes	FBH1	ENST00000362091.8	missense_variant	c.2570G>A	p.Cys857Tyr		0.175	0.107	NM_178150.2	[["NM_001258452.1", 0.1, 0.192], ["NM_032807.4", 0.11, 0.168], ["NM_178150.2", 0.107, 0.175]]	chr10	5924482	G	A
chr10	5921537	G	T		Yes	FBH1	ENST00000362091.8	missense_variant	c.2290G>T	p.Gly764Trp		0.175	0.107	NM_178150.2	[["NM_001258452.1", 0.084, 0.238], ["NM_032807.4", 0.079, 0.255], ["NM_178150.2", 0.107, 0.175]]	chr10	5921537	G	T
chr10	5918450	C	A		Yes	FBH1	ENST00000362091.8	missense_variant	c.2072C>A	p.Pro691His		0.175	0.107	NM_178150.2	[["NM_001258452.1", 0.108, 0.173], ["NM_032807.4", 0.112, 0.164], ["NM_178150.2", 0.107, 0.175]]	chr10	5918450	C	A
chr10	5917614	G	T		Yes	FBH1	ENST00000362091.8	missense_variant	c.1901G>T	p.Ser634Ile		0.175	0.107	NM_178150.2	[["NM_001258452.1", 0.097, 0.2], ["NM_032807.4", 0.105, 0.18], ["NM_178150.2", 0.107, 0.175]]	chr10	5917614	G	T
chr10	5927446	G	A		Yes	FBH1	ENST00000362091.8	missense_variant	c.2734G>A	p.Glu912Lys		0.177	0.106	NM_178150.2	[["NM_001258452.1", 0.067, 0.301], ["NM_032807.4", 0.071, 0.285], ["NM_178150.2", 0.106, 0.177]]	chr10	5927446	G	A
chr10	5918420	G	A		Yes	FBH1	ENST00000362091.8	missense_variant	c.2042G>A	p.Arg681Gln		0.177	0.106	NM_178150.2	[["NM_001258452.1", 0.112, 0.164], ["NM_032807.4", 0.115, 0.158], ["NM_178150.2", 0.106, 0.177]]	chr10	5918420	G	A
chr10	5924382	T	C		Yes	FBH1	ENST00000362091.8	missense_variant	c.2470T>C	p.Tyr824His		0.177	0.106	NM_178150.2	[["NM_001258452.1", 0.105, 0.18], ["NM_032807.4", 0.103, 0.185], ["NM_178150.2", 0.106, 0.177]]	chr10	5924382	T	C
chr10	5917507	G	A		Yes	FBH1	ENST00000362091.8	missense_variant	c.1876G>A	p.Gly626Ser		0.18	0.105	NM_178150.2	[["NM_001258452.1", 0.089, 0.223], ["NM_032807.4", 0.096, 0.203], ["NM_178150.2", 0.105, 0.18]]	chr10	5917507	G	A
chr10	5923631	C	T		Yes	FBH1	ENST00000362091.8	missense_variant	c.2333C>T	p.Ser778Leu		0.182	0.104	NM_178150.2	[["NM_001258452.1", 0.094, 0.208], ["NM_032807.4", 0.097, 0.2], ["NM_178150.2", 0.104, 0.182]]	chr10	5923631	C	T
chr10	5924339	C	G		Yes	FBH1	ENST00000362091.8	missense_variant	c.2427C>G	p.Ile809Met		0.187	0.102	NM_178150.2	[["NM_001258452.1", 0.102, 0.187], ["NM_032807.4", 0.103, 0.185], ["NM_178150.2", 0.102, 0.187]]	chr10	5924339	C	G
chr10	5909272	C	T		Yes	FBH1	ENST00000362091.8	missense_variant	c.998C>T	p.Pro333Leu		0.187	0.102	NM_178150.2	[["NM_001258452.1", 0.084, 0.238], ["NM_032807.4", 0.087, 0.229], ["NM_178150.2", 0.102, 0.187]]	chr10	5909272	C	T
chr10	5937231	A	T		Yes	FBH1	ENST00000362091.8	missense_variant	c.3083A>T	p.Glu1028Val		0.19	0.101	NM_178150.2	[["NM_001258452.1", 0.118, 0.151], ["NM_032807.4", 0.15, 0.0989], ["NM_178150.2", 0.101, 0.19]]	chr10	5937231	A	T
chr10	5937165	G	A		Yes	FBH1	ENST00000362091.8	missense_variant	c.3017G>A	p.Arg1006His		0.19	0.101	NM_178150.2	[["NM_001258452.1", 0.121, 0.145], ["NM_032807.4", 0.169, 0.0765], ["NM_178150.2", 0.101, 0.19]]	chr10	5937165	G	A
chr10	5903136	G	T		Yes	FBH1	ENST00000362091.8	missense_variant	c.118G>T	p.Gly40Cys		0.192	0.1	NM_178150.2	[["NM_032807.4", 0.103, 0.185], ["NM_178150.2", 0.1, 0.192]]	chr10	5903136	G	T
chr10	5910957	T	C		Yes	FBH1	ENST00000362091.8	missense_variant	c.1040T>C	p.Leu347Pro		0.192	0.1	NM_178150.2	[["NM_001258452.1", 0.096, 0.203], ["NM_032807.4", 0.101, 0.19], ["NM_178150.2", 0.1, 0.192]]	chr10	5910957	T	C
chr10	5921271	G	C		Yes	FBH1	ENST00000362091.8	missense_variant	c.2114G>C	p.Gly705Ala		0.197	0.098	NM_178150.2	[["NM_001258452.1", 0.113, 0.162], ["NM_032807.4", 0.117, 0.153], ["NM_178150.2", 0.098, 0.197]]	chr10	5921271	G	C
chr10	5908931	C	T		Yes	FBH1	ENST00000362091.8	missense_variant	c.760C>T	p.Pro254Ser		0.197	0.098	NM_178150.2	[["NM_001258452.1", 0.11, 0.168], ["NM_032807.4", 0.118, 0.151], ["NM_178150.2", 0.098, 0.197]]	chr10	5908931	C	T
chr10	5918363	C	G		Yes	FBH1	ENST00000362091.8	missense_variant	c.1985C>G	p.Ser662Cys		0.197	0.098	NM_178150.2	[["NM_001258452.1", 0.094, 0.208], ["NM_032807.4", 0.098, 0.197], ["NM_178150.2", 0.098, 0.197]]	chr10	5918363	C	G
chr10	5921345	G	A		Yes	FBH1	ENST00000362091.8	missense_variant	c.2188G>A	p.Gly730Arg		0.2	0.097	NM_178150.2	[["NM_001258452.1", 0.098, 0.197], ["NM_032807.4", 0.093, 0.211], ["NM_178150.2", 0.097, 0.2]]	chr10	5921345	G	A
chr10	5936564	A	G		Yes	FBH1	ENST00000362091.8	missense_variant	c.2938A>G	p.Met980Val		0.203	0.096	NM_178150.2	[["NM_001258452.1", 0.087, 0.229], ["NM_032807.4", 0.086, 0.232], ["NM_178150.2", 0.096, 0.203]]	chr10	5936564	A	G
chr10	5906104	G	T		Yes	FBH1	ENST00000362091.8	missense_variant	c.225G>T	p.Met75Ile		0.203	0.096	NM_178150.2	[["NM_001258452.1", 0.086, 0.232], ["NM_032807.4", 0.092, 0.214], ["NM_178150.2", 0.096, 0.203]]	chr10	5906104	G	T
chr10	5918380	A	C		Yes	FBH1	ENST00000362091.8	missense_variant	c.2002A>C	p.Ile668Leu		0.206	0.095	NM_178150.2	[["NM_001258452.1", 0.098, 0.197], ["NM_032807.4", 0.103, 0.185], ["NM_178150.2", 0.095, 0.206]]	chr10	5918380	A	C
chr10	5937141	T	G		Yes	FBH1	ENST00000362091.8	missense_variant	c.2993T>G	p.Leu998Arg		0.208	0.094	NM_178150.2	[["NM_001258452.1", 0.106, 0.177], ["NM_032807.4", 0.134, 0.122], ["NM_178150.2", 0.094, 0.208]]	chr10	5937141	T	G
chr10	5924385	G	T		Yes	FBH1	ENST00000362091.8	missense_variant	c.2473G>T	p.Val825Leu		0.208	0.094	NM_178150.2	[["NM_001258452.1", 0.081, 0.248], ["NM_032807.4", 0.087, 0.229], ["NM_178150.2", 0.094, 0.208]]	chr10	5924385	G	T
chr10	5921483	T	A		Yes	FBH1	ENST00000362091.8	missense_variant	c.2236T>A	p.Leu746Met		0.211	0.093	NM_178150.2	[["NM_001258452.1", 0.117, 0.153], ["NM_032807.4", 0.079, 0.255], ["NM_178150.2", 0.093, 0.211]]	chr10	5921483	T	A
chr10	5921289	T	C		Yes	FBH1	ENST00000362091.8	missense_variant	c.2132T>C	p.Val711Ala		0.211	0.093	NM_178150.2	[["NM_001258452.1", 0.145, 0.106], ["NM_032807.4", 0.089, 0.223], ["NM_178150.2", 0.093, 0.211]]	chr10	5921289	T	C
chr10	5911061	G	A		Yes	FBH1	ENST00000362091.8	missense_variant	c.1144G>A	p.Glu382Lys		0.214	0.092	NM_178150.2	[["NM_001258452.1", 0.109, 0.171], ["NM_032807.4", 0.109, 0.171], ["NM_178150.2", 0.092, 0.214]]	chr10	5911061	G	A
chr10	5903102	C	A		Yes	FBH1	ENST00000362091.8	missense_variant	c.84C>A	p.Phe28Leu		0.214	0.092	NM_178150.2	[["NM_032807.4", 0.086, 0.232], ["NM_178150.2", 0.092, 0.214]]	chr10	5903102	C	A
chr10	5921507	G	T		Yes	FBH1	ENST00000362091.8	missense_variant	c.2260G>T	p.Val754Leu		0.214	0.092	NM_178150.2	[["NM_001258452.1", 0.136, 0.119], ["NM_032807.4", 0.091, 0.217], ["NM_178150.2", 0.092, 0.214]]	chr10	5921507	G	T
chr10	5916236	A	T		Yes	FBH1	ENST00000362091.8	missense_variant	c.1568A>T	p.Tyr523Phe		0.214	0.092	NM_178150.2	[["NM_001258452.1", 0.083, 0.241], ["NM_032807.4", 0.085, 0.235], ["NM_178150.2", 0.092, 0.214]]	chr10	5916236	A	T
chr10	5915501	G	A		Yes	FBH1	ENST00000362091.8	missense_variant	c.1495G>A	p.Glu499Lys		0.217	0.091	NM_178150.2	[["NM_001258452.1", 0.058, 0.343], ["NM_032807.4", 0.06, 0.333], ["NM_178150.2", 0.091, 0.217]]	chr10	5915501	G	A
chr10	5913761	T	C		Yes	FBH1	ENST00000362091.8	missense_variant	c.1226T>C	p.Ile409Thr		0.217	0.091	NM_178150.2	[["NM_001258452.1", 0.101, 0.19], ["NM_032807.4", 0.102, 0.187], ["NM_178150.2", 0.091, 0.217]]	chr10	5913761	T	C
chr10	5918344	A	G		Yes	FBH1	ENST00000362091.8	missense_variant	c.1966A>G	p.Ile656Val		0.217	0.091	NM_178150.2	[["NM_001258452.1", 0.088, 0.226], ["NM_032807.4", 0.088, 0.226], ["NM_178150.2", 0.091, 0.217]]	chr10	5918344	A	G
chr10	5923687	C	T		Yes	FBH1	ENST00000362091.8	missense_variant	c.2389C>T	p.Arg797Trp		0.22	0.09	NM_178150.2	[["NM_001258452.1", 0.086, 0.232], ["NM_032807.4", 0.092, 0.214], ["NM_178150.2", 0.09, 0.22]]	chr10	5923687	C	T
chr10	5917439	G	A		Yes	FBH1	ENST00000362091.8	missense_variant	c.1808G>A	p.Ser603Asn		0.22	0.09	NM_178150.2	[["NM_001258452.1", 0.041, 0.446], ["NM_032807.4", 0.041, 0.446], ["NM_178150.2", 0.09, 0.22]]	chr10	5917439	G	A
chr10	5924494	A	T		Yes	FBH1	ENST00000362091.8	missense_variant	c.2582A>T	p.Asp861Val		0.223	0.089	NM_178150.2	[["NM_001258452.1", 0.102, 0.187], ["NM_032807.4", 0.13, 0.129], ["NM_178150.2", 0.089, 0.223]]	chr10	5924494	A	T
chr10	5925379	G	C		Yes	FBH1	ENST00000362091.8	missense_variant	c.2609G>C	p.Gly870Ala		0.223	0.089	NM_178150.2	[["NM_001258452.1", 0.094, 0.208], ["NM_032807.4", 0.1, 0.192], ["NM_178150.2", 0.089, 0.223]]	chr10	5925379	G	C
chr10	5923648	A	T		Yes	FBH1	ENST00000362091.8	missense_variant	c.2350A>T	p.Ile784Phe		0.223	0.089	NM_178150.2	[["NM_001258452.1", 0.076, 0.266], ["NM_032807.4", 0.081, 0.248], ["NM_178150.2", 0.089, 0.223]]	chr10	5923648	A	T
chr10	5927525	T	G		Yes	FBH1	ENST00000362091.8	missense_variant	c.2813T>G	p.Ile938Ser		0.223	0.089	NM_178150.2	[["NM_001258452.1", 0.11, 0.168], ["NM_032807.4", 0.128, 0.133], ["NM_178150.2", 0.089, 0.223]]	chr10	5927525	T	G
chr10	5909197	C	T		Yes	FBH1	ENST00000362091.8	missense_variant	c.923C>T	p.Pro308Leu		0.223	0.089	NM_178150.2	[["NM_001258452.1", 0.098, 0.197], ["NM_032807.4", 0.117, 0.153], ["NM_178150.2", 0.089, 0.223]]	chr10	5909197	C	T
chr10	5921532	C	T		Yes	FBH1	ENST00000362091.8	missense_variant	c.2285C>T	p.Thr762Met		0.223	0.089	NM_178150.2	[["NM_001258452.1", 0.088, 0.226], ["NM_032807.4", 0.087, 0.229], ["NM_178150.2", 0.089, 0.223]]	chr10	5921532	C	T
chr10	5916394	G	T		Yes	FBH1	ENST00000362091.8	missense_variant	c.1726G>T	p.Val576Leu		0.223	0.089	NM_178150.2	[["NM_001258452.1", 0.096, 0.203], ["NM_032807.4", 0.085, 0.235], ["NM_178150.2", 0.089, 0.223]]	chr10	5916394	G	T
chr10	5921522	G	T		Yes	FBH1	ENST00000362091.8	missense_variant	c.2275G>T	p.Val759Leu		0.226	0.088	NM_178150.2	[["NM_001258452.1", 0.093, 0.211], ["NM_032807.4", 0.094, 0.208], ["NM_178150.2", 0.088, 0.226]]	chr10	5921522	G	T
chr10	5903021	G	A		Yes	FBH1	ENST00000362091.8	start_lost	c.3G>A	p.Met1?		0.226	0.088	NM_178150.2	[["NM_032807.4", 0.083, 0.241], ["NM_178150.2", 0.088, 0.226]]	chr10	5903021	G	A
chr10	5925459	C	T		Yes	FBH1	ENST00000362091.8	missense_variant	c.2689C>T	p.His897Tyr		0.235	0.085	NM_178150.2	[["NM_001258452.1", 0.088, 0.226], ["NM_032807.4", 0.093, 0.211], ["NM_178150.2", 0.085, 0.235]]	chr10	5925459	C	T
chr10	5923684	G	C		Yes	FBH1	ENST00000362091.8	missense_variant	c.2386G>C	p.Glu796Gln		0.238	0.084	NM_178150.2	[["NM_001258452.1", 0.085, 0.235], ["NM_032807.4", 0.084, 0.238], ["NM_178150.2", 0.084, 0.238]]	chr10	5923684	G	C
chr10	5921472	G	A		Yes	FBH1	ENST00000362091.8	missense_variant	c.2225G>A	p.Gly742Glu		0.238	0.084	NM_178150.2	[["NM_001258452.1", 0.081, 0.248], ["NM_032807.4", 0.071, 0.285], ["NM_178150.2", 0.084, 0.238]]	chr10	5921472	G	A
chr10	5923669	C	T		Yes	FBH1	ENST00000362091.8	missense_variant	c.2371C>T	p.Leu791Phe		0.238	0.084	NM_178150.2	[["NM_001258452.1", 0.062, 0.323], ["NM_032807.4", 0.059, 0.338], ["NM_178150.2", 0.084, 0.238]]	chr10	5923669	C	T
chr10	5914237	C	G		Yes	FBH1	ENST00000362091.8	missense_variant	c.1364C>G	p.Pro455Arg		0.238	0.084	NM_178150.2	[["NM_001258452.1", 0.074, 0.273], ["NM_032807.4", 0.08, 0.251], ["NM_178150.2", 0.084, 0.238]]	chr10	5914237	C	G
chr10	5915456	A	T		Yes	FBH1	ENST00000362091.8	missense_variant	c.1450A>T	p.Arg484Trp		0.238	0.084	NM_178150.2	[["NM_001258452.1", 0.089, 0.223], ["NM_032807.4", 0.091, 0.217], ["NM_178150.2", 0.084, 0.238]]	chr10	5915456	A	T
chr10	5903069	G	C		Yes	FBH1	ENST00000362091.8	missense_variant	c.51G>C	p.Leu17Phe		0.241	0.083	NM_178150.2	[["NM_032807.4", 0.078, 0.258], ["NM_178150.2", 0.083, 0.241]]	chr10	5903069	G	C
chr10	5909047	C	A		Yes	FBH1	ENST00000362091.8	missense_variant	c.876C>A	p.Asn292Lys		0.245	0.082	NM_178150.2	[["NM_001258452.1", 0.088, 0.226], ["NM_032807.4", 0.089, 0.223], ["NM_178150.2", 0.082, 0.245]]	chr10	5909047	C	A
chr10	5916421	G	A		Yes	FBH1	ENST00000362091.8	missense_variant	c.1753G>A	p.Gly585Arg		0.248	0.081	NM_178150.2	[["NM_001258452.1", 0.078, 0.258], ["NM_032807.4", 0.07, 0.289], ["NM_178150.2", 0.081, 0.248]]	chr10	5916421	G	A
chr10	5906562	C	A		Yes	FBH1	ENST00000362091.8	missense_variant	c.683C>A	p.Pro228Gln		0.248	0.081	NM_178150.2	[["NM_001258452.1", 0.133, 0.124], ["NM_032807.4", 0.141, 0.111], ["NM_178150.2", 0.081, 0.248]]	chr10	5906562	C	A
chr10	5924502	T	A		Yes	FBH1	ENST00000362091.8	missense_variant	c.2590T>A	p.Phe864Ile		0.251	0.08	NM_178150.2	[["NM_001258452.1", 0.087, 0.229], ["NM_032807.4", 0.08, 0.251], ["NM_178150.2", 0.08, 0.251]]	chr10	5924502	T	A
chr10	5906594	G	A		Yes	FBH1	ENST00000362091.8	missense_variant	c.715G>A	p.Val239Met		0.251	0.08	NM_178150.2	[["NM_001258452.1", 0.071, 0.285], ["NM_032807.4", 0.092, 0.214], ["NM_178150.2", 0.08, 0.251]]	chr10	5906594	G	A
chr10	5916400	A	T		Yes	FBH1	ENST00000362091.8	missense_variant	c.1732A>T	p.Ile578Phe		0.255	0.079	NM_178150.2	[["NM_001258452.1", 0.081, 0.248], ["NM_032807.4", 0.082, 0.245], ["NM_178150.2", 0.079, 0.255]]	chr10	5916400	A	T
chr10	5908943	C	A		Yes	FBH1	ENST00000362091.8	missense_variant	c.772C>A	p.Leu258Met		0.255	0.079	NM_178150.2	[["NM_001258452.1", 0.069, 0.293], ["NM_032807.4", 0.071, 0.285], ["NM_178150.2", 0.079, 0.255]]	chr10	5908943	C	A
chr10	5906628	C	A		Yes	FBH1	ENST00000362091.8	missense_variant	c.749C>A	p.Pro250Gln		0.255	0.079	NM_178150.2	[["NM_001258452.1", 0.079, 0.255], ["NM_032807.4", 0.079, 0.255], ["NM_178150.2", 0.079, 0.255]]	chr10	5906628	C	A
chr10	5924412	G	C		Yes	FBH1	ENST00000362091.8	missense_variant	c.2500G>C	p.Glu834Gln		0.258	0.078	NM_178150.2	[["NM_001258452.1", 0.077, 0.262], ["NM_032807.4", 0.073, 0.277], ["NM_178150.2", 0.078, 0.258]]	chr10	5924412	G	C
chr10	5906158	G	T		Yes	FBH1	ENST00000362091.8	missense_variant	c.279G>T	p.Met93Ile		0.258	0.078	NM_178150.2	[["NM_001258452.1", 0.067, 0.301], ["NM_032807.4", 0.065, 0.31], ["NM_178150.2", 0.078, 0.258]]	chr10	5906158	G	T
chr10	5903047	C	A		Yes	FBH1	ENST00000362091.8	missense_variant	c.29C>A	p.Thr10Asn		0.258	0.078	NM_178150.2	[["NM_032807.4", 0.083, 0.241], ["NM_178150.2", 0.078, 0.258]]	chr10	5903047	C	A
chr10	5918356	G	A		Yes	FBH1	ENST00000362091.8	missense_variant	c.1978G>A	p.Val660Ile		0.262	0.077	NM_178150.2	[["NM_001258452.1", 0.077, 0.262], ["NM_032807.4", 0.078, 0.258], ["NM_178150.2", 0.077, 0.262]]	chr10	5918356	G	A
chr10	5911110	G	A		Yes	FBH1	ENST00000362091.8	missense_variant	c.1193G>A	p.Gly398Glu		0.266	0.076	NM_178150.2	[["NM_001258452.1", 0.053, 0.369], ["NM_032807.4", 0.058, 0.343], ["NM_178150.2", 0.076, 0.266]]	chr10	5911110	G	A
chr10	5927525	T	C		Yes	FBH1	ENST00000362091.8	missense_variant	c.2813T>C	p.Ile938Thr		0.266	0.076	NM_178150.2	[["NM_001258452.1", 0.085, 0.235], ["NM_032807.4", 0.095, 0.206], ["NM_178150.2", 0.076, 0.266]]	chr10	5927525	T	C
chr10	5906298	G	T		Yes	FBH1	ENST00000362091.8	missense_variant	c.419G>T	p.Trp140Leu		0.266	0.076	NM_178150.2	[["NM_001258452.1", 0.065, 0.31], ["NM_032807.4", 0.072, 0.281], ["NM_178150.2", 0.076, 0.266]]	chr10	5906298	G	T
chr10	5911070	T	C		Yes	FBH1	ENST00000362091.8	missense_variant	c.1153T>C	p.Tyr385His		0.266	0.076	NM_178150.2	[["NM_001258452.1", 0.078, 0.258], ["NM_032807.4", 0.083, 0.241], ["NM_178150.2", 0.076, 0.266]]	chr10	5911070	T	C
chr10	5909274	G	A		Yes	FBH1	ENST00000362091.8	missense_variant	c.1000G>A	p.Asp334Asn		0.269	0.075	NM_178150.2	[["NM_001258452.1", 0.102, 0.187], ["NM_032807.4", 0.062, 0.323], ["NM_178150.2", 0.075, 0.269]]	chr10	5909274	G	A
chr10	5924457	G	C		Yes	FBH1	ENST00000362091.8	missense_variant	c.2545G>C	p.Glu849Gln		0.269	0.075	NM_178150.2	[["NM_001258452.1", 0.062, 0.323], ["NM_032807.4", 0.06, 0.333], ["NM_178150.2", 0.075, 0.269]]	chr10	5924457	G	C
chr10	5903043	C	T		Yes	FBH1	ENST00000362091.8	missense_variant	c.25C>T	p.Leu9Phe		0.269	0.075	NM_178150.2	[["NM_032807.4", 0.074, 0.273], ["NM_178150.2", 0.075, 0.269]]	chr10	5903043	C	T
chr10	5927516	T	C		Yes	FBH1	ENST00000362091.8	missense_variant	c.2804T>C	p.Leu935Ser		0.269	0.075	NM_178150.2	[["NM_001258452.1", 0.099, 0.195], ["NM_032807.4", 0.106, 0.177], ["NM_178150.2", 0.075, 0.269]]	chr10	5927516	T	C
chr10	5906456	C	G		Yes	FBH1	ENST00000362091.8	missense_variant	c.577C>G	p.Pro193Ala		0.269	0.075	NM_178150.2	[["NM_001258452.1", 0.102, 0.187], ["NM_032807.4", 0.109, 0.171], ["NM_178150.2", 0.075, 0.269]]	chr10	5906456	C	G
chr10	5906246	C	T		Yes	FBH1	ENST00000362091.8	missense_variant	c.367C>T	p.Arg123Trp		0.269	0.075	NM_178150.2	[["NM_001258452.1", 0.066, 0.306], ["NM_032807.4", 0.072, 0.281], ["NM_178150.2", 0.075, 0.269]]	chr10	5906246	C	T
chr10	5903026	G	T		Yes	FBH1	ENST00000362091.8	missense_variant	c.8G>T	p.Arg3Leu		0.269	0.075	NM_178150.2	[["NM_032807.4", 0.09, 0.22], ["NM_178150.2", 0.075, 0.269]]	chr10	5903026	G	T
chr10	5921525	C	T		Yes	FBH1	ENST00000362091.8	missense_variant	c.2278C>T	p.Arg760Trp		0.269	0.075	NM_178150.2	[["NM_001258452.1", 0.074, 0.273], ["NM_032807.4", 0.078, 0.258], ["NM_178150.2", 0.075, 0.269]]	chr10	5921525	C	T
chr10	5906564	G	T		Yes	FBH1	ENST00000362091.8	missense_variant	c.685G>T	p.Val229Leu		0.273	0.074	NM_178150.2	[["NM_001258452.1", 0.074, 0.273], ["NM_032807.4", 0.069, 0.293], ["NM_178150.2", 0.074, 0.273]]	chr10	5906564	G	T
chr10	5906561	C	T		Yes	FBH1	ENST00000362091.8	missense_variant	c.682C>T	p.Pro228Ser		0.277	0.073	NM_178150.2	[["NM_001258452.1", 0.121, 0.145], ["NM_032807.4", 0.128, 0.133], ["NM_178150.2", 0.073, 0.277]]	chr10	5906561	C	T
chr10	5913786	G	T		Yes	FBH1	ENST00000362091.8	missense_variant	c.1251G>T	p.Glu417Asp		0.281	0.072	NM_178150.2	[["NM_001258452.1", 0.086, 0.232], ["NM_032807.4", 0.107, 0.175], ["NM_178150.2", 0.072, 0.281]]	chr10	5913786	G	T
chr10	5903032	A	G		Yes	FBH1	ENST00000362091.8	missense_variant	c.14A>G	p.Lys5Arg		0.281	0.072	NM_178150.2	[["NM_032807.4", 0.076, 0.266], ["NM_178150.2", 0.072, 0.281]]	chr10	5903032	A	G
chr10	5936487	A	G		Yes	FBH1	ENST00000362091.8	missense_variant	c.2861A>G	p.Asn954Ser		0.281	0.072	NM_178150.2	[["NM_001258452.1", 0.066, 0.306], ["NM_032807.4", 0.067, 0.301], ["NM_178150.2", 0.072, 0.281]]	chr10	5936487	A	G
chr10	5924470	G	T		Yes	FBH1	ENST00000362091.8	missense_variant	c.2558G>T	p.Arg853Met		0.281	0.072	NM_178150.2	[["NM_001258452.1", 0.065, 0.31], ["NM_032807.4", 0.071, 0.285], ["NM_178150.2", 0.072, 0.281]]	chr10	5924470	G	T
chr10	5909179	G	A		Yes	FBH1	ENST00000362091.8	missense_variant	c.905G>A	p.Cys302Tyr		0.285	0.071	NM_178150.2	[["NM_001258452.1", 0.074, 0.273], ["NM_032807.4", 0.077, 0.262], ["NM_178150.2", 0.071, 0.285]]	chr10	5909179	G	A
chr10	5916356	T	A		Yes	FBH1	ENST00000362091.8	missense_variant	c.1688T>A	p.Phe563Tyr		0.285	0.071	NM_178150.2	[["NM_001258452.1", 0.075, 0.269], ["NM_032807.4", 0.077, 0.262], ["NM_178150.2", 0.071, 0.285]]	chr10	5916356	T	A
chr10	5916385	A	G		Yes	FBH1	ENST00000362091.8	missense_variant	c.1717A>G	p.Ile573Val		0.285	0.071	NM_178150.2	[["NM_001258452.1", 0.11, 0.168], ["NM_032807.4", 0.067, 0.301], ["NM_178150.2", 0.071, 0.285]]	chr10	5916385	A	G
chr10	5937197	C	T		Yes	FBH1	ENST00000362091.8	missense_variant	c.3049C>T	p.Pro1017Ser		0.285	0.071	NM_178150.2	[["NM_001258452.1", 0.096, 0.203], ["NM_032807.4", 0.15, 0.0989], ["NM_178150.2", 0.071, 0.285]]	chr10	5937197	C	T
chr10	5911049	C	T		Yes	FBH1	ENST00000362091.8	missense_variant	c.1132C>T	p.Pro378Ser		0.285	0.071	NM_178150.2	[["NM_001258452.1", 0.07, 0.289], ["NM_032807.4", 0.069, 0.293], ["NM_178150.2", 0.071, 0.285]]	chr10	5911049	C	T
chr10	5936456	G	C		Yes	FBH1	ENST00000362091.8	missense_variant	c.2830G>C	p.Glu944Gln		0.289	0.07	NM_178150.2	[["NM_001258452.1", 0.068, 0.297], ["NM_032807.4", 0.095, 0.206], ["NM_178150.2", 0.07, 0.289]]	chr10	5936456	G	C
chr10	5916295	C	T		Yes	FBH1	ENST00000362091.8	missense_variant	c.1627C>T	p.Leu543Phe		0.289	0.07	NM_178150.2	[["NM_001258452.1", 0.076, 0.266], ["NM_032807.4", 0.07, 0.289], ["NM_178150.2", 0.07, 0.289]]	chr10	5916295	C	T
chr10	5937258	C	T		Yes	FBH1	ENST00000362091.8	missense_variant	c.3110C>T	p.Ala1037Val		0.293	0.069	NM_178150.2	[["NM_001258452.1", 0.058, 0.343], ["NM_032807.4", 0.093, 0.211], ["NM_178150.2", 0.069, 0.293]]	chr10	5937258	C	T
chr10	5906624	G	A		Yes	FBH1	ENST00000362091.8	missense_variant	c.745G>A	p.Asp249Asn		0.293	0.069	NM_178150.2	[["NM_001258452.1", 0.076, 0.266], ["NM_032807.4", 0.078, 0.258], ["NM_178150.2", 0.069, 0.293]]	chr10	5906624	G	A
chr10	5917480	G	C		Yes	FBH1	ENST00000362091.8	missense_variant	c.1849G>C	p.Glu617Gln		0.293	0.069	NM_178150.2	[["NM_001258452.1", 0.077, 0.262], ["NM_032807.4", 0.065, 0.31], ["NM_178150.2", 0.069, 0.293]]	chr10	5917480	G	C
chr10	5915431	G	T		Yes	FBH1	ENST00000362091.8	missense_variant	c.1425G>T	p.Lys475Asn		0.293	0.069	NM_178150.2	[["NM_001258452.1", 0.071, 0.285], ["NM_032807.4", 0.074, 0.273], ["NM_178150.2", 0.069, 0.293]]	chr10	5915431	G	T
chr10	5914223	T	A		Yes	FBH1	ENST00000362091.8	missense_variant	c.1350T>A	p.Asn450Lys		0.293	0.069	NM_178150.2	[["NM_001258452.1", 0.075, 0.269], ["NM_032807.4", 0.077, 0.262], ["NM_178150.2", 0.069, 0.293]]	chr10	5914223	T	A
chr10	5921526	G	A		Yes	FBH1	ENST00000362091.8	missense_variant	c.2279G>A	p.Arg760Gln		0.293	0.069	NM_178150.2	[["NM_001258452.1", 0.065, 0.31], ["NM_032807.4", 0.077, 0.262], ["NM_178150.2", 0.069, 0.293]]	chr10	5921526	G	A
chr10	5910971	G	T		Yes	FBH1	ENST00000362091.8	missense_variant	c.1054G>T	p.Val352Leu		0.293	0.069	NM_178150.2	[["NM_001258452.1", 0.075, 0.269], ["NM_032807.4", 0.076, 0.266], ["NM_178150.2", 0.069, 0.293]]	chr10	5910971	G	T
chr10	5917436	C	T		Yes	FBH1	ENST00000362091.8	missense_variant	c.1805C>T	p.Ala602Val		0.297	0.068	NM_178150.2	[["NM_001258452.1", 0.051, 0.381], ["NM_032807.4", 0.057, 0.348], ["NM_178150.2", 0.068, 0.297]]	chr10	5917436	C	T
chr10	5915440	G	T		Yes	FBH1	ENST00000362091.8	missense_variant	c.1434G>T	p.Glu478Asp		0.297	0.068	NM_178150.2	[["NM_001258452.1", 0.065, 0.31], ["NM_032807.4", 0.07, 0.289], ["NM_178150.2", 0.068, 0.297]]	chr10	5915440	G	T
chr10	5906544	A	G		Yes	FBH1	ENST00000362091.8	missense_variant	c.665A>G	p.His222Arg		0.297	0.068	NM_178150.2	[["NM_001258452.1", 0.072, 0.281], ["NM_032807.4", 0.072, 0.281], ["NM_178150.2", 0.068, 0.297]]	chr10	5906544	A	G
chr10	5903053	T	C		Yes	FBH1	ENST00000362091.8	missense_variant	c.35T>C	p.Ile12Thr		0.297	0.068	NM_178150.2	[["NM_032807.4", 0.074, 0.273], ["NM_178150.2", 0.068, 0.297]]	chr10	5903053	T	C
chr10	5903055	G	A		Yes	FBH1	ENST00000362091.8	missense_variant	c.37G>A	p.Asp13Asn		0.301	0.067	NM_178150.2	[["NM_032807.4", 0.067, 0.301], ["NM_178150.2", 0.067, 0.301]]	chr10	5903055	G	A
chr10	5924500	A	T		Yes	FBH1	ENST00000362091.8	missense_variant	c.2588A>T	p.Asp863Val		0.301	0.067	NM_178150.2	[["NM_001258452.1", 0.075, 0.269], ["NM_032807.4", 0.063, 0.319], ["NM_178150.2", 0.067, 0.301]]	chr10	5924500	A	T
chr10	5911112	A	T		Yes	FBH1	ENST00000362091.8	missense_variant	c.1195A>T	p.Ile399Phe		0.301	0.067	NM_178150.2	[["NM_001258452.1", 0.064, 0.314], ["NM_032807.4", 0.062, 0.323], ["NM_178150.2", 0.067, 0.301]]	chr10	5911112	A	T
chr10	5906334	T	C		Yes	FBH1	ENST00000362091.8	missense_variant	c.455T>C	p.Leu152Ser		0.301	0.067	NM_178150.2	[["NM_001258452.1", 0.055, 0.358], ["NM_032807.4", 0.059, 0.338], ["NM_178150.2", 0.067, 0.301]]	chr10	5906334	T	C
chr10	5921321	G	A		Yes	FBH1	ENST00000362091.8	missense_variant	c.2164G>A	p.Val722Ile		0.301	0.067	NM_178150.2	[["NM_001258452.1", 0.073, 0.277], ["NM_032807.4", 0.064, 0.314], ["NM_178150.2", 0.067, 0.301]]	chr10	5921321	G	A
chr10	5936543	C	T		Yes	FBH1	ENST00000362091.8	missense_variant	c.2917C>T	p.Pro973Ser		0.306	0.066	NM_178150.2	[["NM_001258452.1", 0.068, 0.297], ["NM_032807.4", 0.067, 0.301], ["NM_178150.2", 0.066, 0.306]]	chr10	5936543	C	T
chr10	5903074	G	T		Yes	FBH1	ENST00000362091.8	missense_variant	c.56G>T	p.Arg19Leu		0.306	0.066	NM_178150.2	[["NM_032807.4", 0.059, 0.338], ["NM_178150.2", 0.066, 0.306]]	chr10	5903074	G	T
chr10	5927502	C	G		Yes	FBH1	ENST00000362091.8	missense_variant	c.2790C>G	p.Ile930Met		0.31	0.065	NM_178150.2	[["NM_001258452.1", 0.062, 0.323], ["NM_032807.4", 0.069, 0.293], ["NM_178150.2", 0.065, 0.31]]	chr10	5927502	C	G
chr10	5909007	A	G		Yes	FBH1	ENST00000362091.8	missense_variant	c.836A>G	p.Asn279Ser		0.31	0.065	NM_178150.2	[["NM_001258452.1", 0.072, 0.281], ["NM_032807.4", 0.075, 0.269], ["NM_178150.2", 0.065, 0.31]]	chr10	5909007	A	G
chr10	5909185	C	T		Yes	FBH1	ENST00000362091.8	missense_variant	c.911C>T	p.Pro304Leu		0.31	0.065	NM_178150.2	[["NM_001258452.1", 0.059, 0.338], ["NM_032807.4", 0.057, 0.348], ["NM_178150.2", 0.065, 0.31]]	chr10	5909185	C	T
chr10	5936519	G	A		Yes	FBH1	ENST00000362091.8	missense_variant	c.2893G>A	p.Val965Met		0.31	0.065	NM_178150.2	[["NM_001258452.1", 0.064, 0.314], ["NM_032807.4", 0.061, 0.328], ["NM_178150.2", 0.065, 0.31]]	chr10	5936519	G	A
chr10	5909166	G	T		Yes	FBH1	ENST00000362091.8	missense_variant	c.892G>T	p.Ala298Ser		0.314	0.064	NM_178150.2	[["NM_001258452.1", 0.065, 0.31], ["NM_032807.4", 0.064, 0.314], ["NM_178150.2", 0.064, 0.314]]	chr10	5909166	G	T
chr10	5924471	G	T		Yes	FBH1	ENST00000362091.8	missense_variant	c.2559G>T	p.Arg853Ser		0.314	0.064	NM_178150.2	[["NM_001258452.1", 0.062, 0.323], ["NM_032807.4", 0.062, 0.323], ["NM_178150.2", 0.064, 0.314]]	chr10	5924471	G	T
chr10	5936495	A	G		Yes	FBH1	ENST00000362091.8	missense_variant	c.2869A>G	p.Lys957Glu		0.319	0.063	NM_178150.2	[["NM_001258452.1", 0.065, 0.31], ["NM_032807.4", 0.065, 0.31], ["NM_178150.2", 0.063, 0.319]]	chr10	5936495	A	G
chr10	5927535	G	T		Yes	FBH1	ENST00000362091.8	missense_variant	c.2823G>T	p.Leu941Phe		0.323	0.062	NM_178150.2	[["NM_001258452.1", 0.06, 0.333], ["NM_032807.4", 0.053, 0.369], ["NM_178150.2", 0.062, 0.323]]	chr10	5927535	G	T
chr10	5911032	G	A		Yes	FBH1	ENST00000362091.8	missense_variant	c.1115G>A	p.Ser372Asn		0.323	0.062	NM_178150.2	[["NM_001258452.1", 0.068, 0.297], ["NM_032807.4", 0.064, 0.314], ["NM_178150.2", 0.062, 0.323]]	chr10	5911032	G	A
chr10	5903103	G	A		Yes	FBH1	ENST00000362091.8	missense_variant	c.85G>A	p.Gly29Ser		0.328	0.061	NM_178150.2	[["NM_032807.4", 0.067, 0.301], ["NM_178150.2", 0.061, 0.328]]	chr10	5903103	G	A
chr10	5916259	C	G		Yes	FBH1	ENST00000362091.8	missense_variant	c.1591C>G	p.Leu531Val		0.328	0.061	NM_178150.2	[["NM_001258452.1", 0.059, 0.338], ["NM_032807.4", 0.064, 0.314], ["NM_178150.2", 0.061, 0.328]]	chr10	5916259	C	G
chr10	5903097	C	T		Yes	FBH1	ENST00000362091.8	missense_variant	c.79C>T	p.Pro27Ser		0.328	0.061	NM_178150.2	[["NM_032807.4", 0.076, 0.266], ["NM_178150.2", 0.061, 0.328]]	chr10	5903097	C	T
chr10	5906217	C	T		Yes	FBH1	ENST00000362091.8	missense_variant	c.338C>T	p.Ser113Leu		0.328	0.061	NM_178150.2	[["NM_001258452.1", 0.061, 0.328], ["NM_032807.4", 0.06, 0.333], ["NM_178150.2", 0.061, 0.328]]	chr10	5906217	C	T
chr10	5911040	G	A		Yes	FBH1	ENST00000362091.8	missense_variant	c.1123G>A	p.Val375Met		0.328	0.061	NM_178150.2	[["NM_001258452.1", 0.059, 0.338], ["NM_032807.4", 0.054, 0.364], ["NM_178150.2", 0.061, 0.328]]	chr10	5911040	G	A
chr10	5906245	G	T		Yes	FBH1	ENST00000362091.8	missense_variant	c.366G>T	p.Lys122Asn		0.333	0.06	NM_178150.2	[["NM_001258452.1", 0.059, 0.338], ["NM_032807.4", 0.059, 0.338], ["NM_178150.2", 0.06, 0.333]]	chr10	5906245	G	T
chr10	5915505	G	T		Yes	FBH1	ENST00000362091.8	missense_variant	c.1499G>T	p.Arg500Leu		0.333	0.06	NM_178150.2	[["NM_001258452.1", 0.057, 0.348], ["NM_032807.4", 0.095, 0.206], ["NM_178150.2", 0.06, 0.333]]	chr10	5915505	G	T
chr10	5906612	G	A		Yes	FBH1	ENST00000362091.8	missense_variant	c.733G>A	p.Glu245Lys		0.338	0.059	NM_178150.2	[["NM_001258452.1", 0.06, 0.333], ["NM_032807.4", 0.057, 0.348], ["NM_178150.2", 0.059, 0.338]]	chr10	5906612	G	A
chr10	5906285	G	T		Yes	FBH1	ENST00000362091.8	missense_variant	c.406G>T	p.Gly136Trp		0.338	0.059	NM_178150.2	[["NM_001258452.1", 0.06, 0.333], ["NM_032807.4", 0.058, 0.343], ["NM_178150.2", 0.059, 0.338]]	chr10	5906285	G	T
chr10	5915441	A	C		Yes	FBH1	ENST00000362091.8	missense_variant	c.1435A>C	p.Lys479Gln		0.338	0.059	NM_178150.2	[["NM_001258452.1", 0.068, 0.297], ["NM_032807.4", 0.061, 0.328], ["NM_178150.2", 0.059, 0.338]]	chr10	5915441	A	C
chr10	5909259	C	T		Yes	FBH1	ENST00000362091.8	missense_variant	c.985C>T	p.Arg329Trp		0.338	0.059	NM_178150.2	[["NM_001258452.1", 0.053, 0.369], ["NM_032807.4", 0.051, 0.381], ["NM_178150.2", 0.059, 0.338]]	chr10	5909259	C	T
chr10	5906100	A	G		Yes	FBH1	ENST00000362091.8	missense_variant	c.221A>G	p.Asp74Gly		0.343	0.058	NM_178150.2	[["NM_032807.4", 0.058, 0.343], ["NM_178150.2", 0.058, 0.343]]	chr10	5906100	A	G
chr10	5906432	G	T		Yes	FBH1	ENST00000362091.8	missense_variant	c.553G>T	p.Gly185Trp		0.343	0.058	NM_178150.2	[["NM_001258452.1", 0.055, 0.358], ["NM_032807.4", 0.057, 0.348], ["NM_178150.2", 0.058, 0.343]]	chr10	5906432	G	T
chr10	5915504	C	T		Yes	FBH1	ENST00000362091.8	missense_variant	c.1498C>T	p.Arg500Cys		0.343	0.058	NM_178150.2	[["NM_001258452.1", 0.058, 0.343], ["NM_032807.4", 0.084, 0.238], ["NM_178150.2", 0.058, 0.343]]	chr10	5915504	C	T
chr10	5927494	C	T		Yes	FBH1	ENST00000362091.8	missense_variant	c.2782C>T	p.Arg928Cys		0.343	0.058	NM_178150.2	[["NM_001258452.1", 0.059, 0.338], ["NM_032807.4", 0.061, 0.328], ["NM_178150.2", 0.058, 0.343]]	chr10	5927494	C	T
chr10	5916313	G	A		Yes	FBH1	ENST00000362091.8	missense_variant	c.1645G>A	p.Gly549Arg		0.348	0.057	NM_178150.2	[["NM_001258452.1", 0.063, 0.319], ["NM_032807.4", 0.065, 0.31], ["NM_178150.2", 0.057, 0.348]]	chr10	5916313	G	A
chr10	5923675	C	T		Yes	FBH1	ENST00000362091.8	missense_variant	c.2377C>T	p.Pro793Ser		0.348	0.057	NM_178150.2	[["NM_001258452.1", 0.058, 0.343], ["NM_032807.4", 0.055, 0.358], ["NM_178150.2", 0.057, 0.348]]	chr10	5923675	C	T
chr10	5925444	G	A		Yes	FBH1	ENST00000362091.8	missense_variant	c.2674G>A	p.Val892Met		0.353	0.056	NM_178150.2	[["NM_001258452.1", 0.056, 0.353], ["NM_032807.4", 0.06, 0.333], ["NM_178150.2", 0.056, 0.353]]	chr10	5925444	G	A
chr10	5937180	C	A		Yes	FBH1	ENST00000362091.8	missense_variant	c.3032C>A	p.Ala1011Glu		0.358	0.055	NM_178150.2	[["NM_001258452.1", 0.055, 0.358], ["NM_032807.4", 0.094, 0.208], ["NM_178150.2", 0.055, 0.358]]	chr10	5937180	C	A
chr10	5921465	G	T		Yes	FBH1	ENST00000362091.8	missense_variant	c.2218G>T	p.Ala740Ser		0.358	0.055	NM_178150.2	[["NM_001258452.1", 0.091, 0.217], ["NM_032807.4", 0.054, 0.364], ["NM_178150.2", 0.055, 0.358]]	chr10	5921465	G	T
chr10	5927510	A	C		Yes	FBH1	ENST00000362091.8	missense_variant	c.2798A>C	p.Lys933Thr		0.358	0.055	NM_178150.2	[["NM_001258452.1", 0.057, 0.348], ["NM_032807.4", 0.055, 0.358], ["NM_178150.2", 0.055, 0.358]]	chr10	5927510	A	C
chr10	5906085	A	T		Yes	FBH1	ENST00000362091.8	missense_variant	c.206A>T	p.Gln69Leu		0.364	0.054	NM_178150.2	[["NM_032807.4", 0.049, 0.393], ["NM_178150.2", 0.054, 0.364]]	chr10	5906085	A	T
chr10	5909018	G	A		Yes	FBH1	ENST00000362091.8	missense_variant	c.847G>A	p.Glu283Lys		0.369	0.053	NM_178150.2	[["NM_001258452.1", 0.057, 0.348], ["NM_032807.4", 0.059, 0.338], ["NM_178150.2", 0.053, 0.369]]	chr10	5909018	G	A
chr10	5909293	G	A		Yes	FBH1	ENST00000362091.8	missense_variant	c.1019G>A	p.Gly340Glu		0.369	0.053	NM_178150.2	[["NM_001258452.1", 0.048, 0.399], ["NM_032807.4", 0.049, 0.393], ["NM_178150.2", 0.053, 0.369]]	chr10	5909293	G	A
chr10	5909292	G	A		Yes	FBH1	ENST00000362091.8	missense_variant	c.1018G>A	p.Gly340Arg		0.369	0.053	NM_178150.2	[["NM_001258452.1", 0.048, 0.399], ["NM_032807.4", 0.05, 0.387], ["NM_178150.2", 0.053, 0.369]]	chr10	5909292	G	A
chr10	5906455	T	G		Yes	FBH1	ENST00000362091.8	missense_variant	c.576T>G	p.Ile192Met		0.369	0.053	NM_178150.2	[["NM_001258452.1", 0.046, 0.412], ["NM_032807.4", 0.095, 0.206], ["NM_178150.2", 0.053, 0.369]]	chr10	5906455	T	G
chr10	5906585	C	A		Yes	FBH1	ENST00000362091.8	missense_variant	c.706C>A	p.Leu236Met		0.369	0.053	NM_178150.2	[["NM_001258452.1", 0.058, 0.343], ["NM_032807.4", 0.058, 0.343], ["NM_178150.2", 0.053, 0.369]]	chr10	5906585	C	A
chr10	5936489	G	A		Yes	FBH1	ENST00000362091.8	missense_variant	c.2863G>A	p.Val955Ile		0.369	0.053	NM_178150.2	[["NM_001258452.1", 0.062, 0.323], ["NM_032807.4", 0.058, 0.343], ["NM_178150.2", 0.053, 0.369]]	chr10	5936489	G	A
chr10	5918461	G	A		Yes	FBH1	ENST00000362091.8	missense_variant	c.2083G>A	p.Val695Ile		0.369	0.053	NM_178150.2	[["NM_001258452.1", 0.05, 0.387], ["NM_032807.4", 0.053, 0.369], ["NM_178150.2", 0.053, 0.369]]	chr10	5918461	G	A
chr10	5917451	A	G		Yes	FBH1	ENST00000362091.8	missense_variant	c.1820A>G	p.Asp607Gly		0.375	0.052	NM_178150.2	[["NM_001258452.1", 0.054, 0.364], ["NM_032807.4", 0.05, 0.387], ["NM_178150.2", 0.052, 0.375]]	chr10	5917451	A	G
chr10	5915452	G	T		Yes	FBH1	ENST00000362091.8	missense_variant	c.1446G>T	p.Gln482His		0.375	0.052	NM_178150.2	[["NM_001258452.1", 0.056, 0.353], ["NM_032807.4", 0.057, 0.348], ["NM_178150.2", 0.052, 0.375]]	chr10	5915452	G	T
chr10	5916292	G	A		Yes	FBH1	ENST00000362091.8	missense_variant	c.1624G>A	p.Val542Ile		0.375	0.052	NM_178150.2	[["NM_001258452.1", 0.061, 0.328], ["NM_032807.4", 0.054, 0.364], ["NM_178150.2", 0.052, 0.375]]	chr10	5916292	G	A
chr10	5906442	G	A		Yes	FBH1	ENST00000362091.8	missense_variant	c.563G>A	p.Gly188Asp		0.381	0.051	NM_178150.2	[["NM_001258452.1", 0.04, 0.453], ["NM_032807.4", 0.042, 0.439], ["NM_178150.2", 0.051, 0.381]]	chr10	5906442	G	A
chr10	5909239	C	A		Yes	FBH1	ENST00000362091.8	missense_variant	c.965C>A	p.Pro322His		0.381	0.051	NM_178150.2	[["NM_001258452.1", 0.092, 0.214], ["NM_032807.4", 0.055, 0.358], ["NM_178150.2", 0.051, 0.381]]	chr10	5909239	C	A
chr10	5936582	A	G		Yes	FBH1	ENST00000362091.8	missense_variant	c.2956A>G	p.Thr986Ala		0.381	0.051	NM_178150.2	[["NM_001258452.1", 0.114, 0.16], ["NM_032807.4", 0.053, 0.369], ["NM_178150.2", 0.051, 0.381]]	chr10	5936582	A	G
chr10	5906499	A	G		Yes	FBH1	ENST00000362091.8	missense_variant	c.620A>G	p.Glu207Gly		0.387	0.05	NM_178150.2	[["NM_001258452.1", 0.052, 0.375], ["NM_032807.4", 0.065, 0.31], ["NM_178150.2", 0.05, 0.387]]	chr10	5906499	A	G
chr10	5921534	G	A		Yes	FBH1	ENST00000362091.8	missense_variant	c.2287G>A	p.Glu763Lys		0.387	0.05	NM_178150.2	[["NM_001258452.1", 0.05, 0.387], ["NM_032807.4", 0.05, 0.387], ["NM_178150.2", 0.05, 0.387]]	chr10	5921534	G	A
chr10	5921468	A	G		Yes	FBH1	ENST00000362091.8	missense_variant	c.2221A>G	p.Lys741Glu		0.387	0.05	NM_178150.2	[["NM_001258452.1", 0.056, 0.353], ["NM_032807.4", 0.05, 0.387], ["NM_178150.2", 0.05, 0.387]]	chr10	5921468	A	G
chr10	5936510	C	T		Yes	FBH1	ENST00000362091.8	missense_variant	c.2884C>T	p.Arg962Cys		0.387	0.05	NM_178150.2	[["NM_001258452.1", 0.05, 0.387], ["NM_032807.4", 0.053, 0.369], ["NM_178150.2", 0.05, 0.387]]	chr10	5936510	C	T
chr10	5909055	G	A		Yes	FBH1	ENST00000362091.8	missense_variant	c.884G>A	p.Arg295Gln		0.387	0.05	NM_178150.2	[["NM_001258452.1", 0.054, 0.364], ["NM_032807.4", 0.055, 0.358], ["NM_178150.2", 0.05, 0.387]]	chr10	5909055	G	A
chr10	5921469	A	G		Yes	FBH1	ENST00000362091.8	missense_variant	c.2222A>G	p.Lys741Arg		0.393	0.049	NM_178150.2	[["NM_001258452.1", 0.064, 0.314], ["NM_032807.4", 0.053, 0.369], ["NM_178150.2", 0.049, 0.393]]	chr10	5921469	A	G
chr10	5925454	C	T		Yes	FBH1	ENST00000362091.8	missense_variant	c.2684C>T	p.Ala895Val		0.399	0.048	NM_178150.2	[["NM_001258452.1", 0.047, 0.405], ["NM_032807.4", 0.046, 0.412], ["NM_178150.2", 0.048, 0.399]]	chr10	5925454	C	T
chr10	5924424	G	A		Yes	FBH1	ENST00000362091.8	missense_variant	c.2512G>A	p.Ala838Thr		0.405	0.047	NM_178150.2	[["NM_001258452.1", 0.097, 0.2], ["NM_032807.4", 0.051, 0.381], ["NM_178150.2", 0.047, 0.405]]	chr10	5924424	G	A
chr10	5917442	G	A		Yes	FBH1	ENST00000362091.8	missense_variant	c.1811G>A	p.Arg604His		0.405	0.047	NM_178150.2	[["NM_001258452.1", 0.055, 0.358], ["NM_032807.4", 0.047, 0.405], ["NM_178150.2", 0.047, 0.405]]	chr10	5917442	G	A
chr10	5908995	G	A		Yes	FBH1	ENST00000362091.8	missense_variant	c.824G>A	p.Gly275Asp		0.412	0.046	NM_178150.2	[["NM_001258452.1", 0.053, 0.369], ["NM_032807.4", 0.056, 0.353], ["NM_178150.2", 0.046, 0.412]]	chr10	5908995	G	A
chr10	5918434	G	A		Yes	FBH1	ENST00000362091.8	missense_variant	c.2056G>A	p.Ala686Thr		0.425	0.044	NM_178150.2	[["NM_001258452.1", 0.055, 0.358], ["NM_032807.4", 0.05, 0.387], ["NM_178150.2", 0.044, 0.425]]	chr10	5918434	G	A
chr10	5924499	G	A		Yes	FBH1	ENST00000362091.8	missense_variant	c.2587G>A	p.Asp863Asn		0.425	0.044	NM_178150.2	[["NM_001258452.1", 0.053, 0.369], ["NM_032807.4", 0.04, 0.453], ["NM_178150.2", 0.044, 0.425]]	chr10	5924499	G	A
chr10	5921328	A	G		Yes	FBH1	ENST00000362091.8	missense_variant	c.2171A>G	p.Lys724Arg		0.425	0.044	NM_178150.2	[["NM_001258452.1", 0.086, 0.232], ["NM_032807.4", 0.05, 0.387], ["NM_178150.2", 0.044, 0.425]]	chr10	5921328	A	G
chr10	5906463	C	T		Yes	FBH1	ENST00000362091.8	missense_variant	c.584C>T	p.Ser195Leu		0.425	0.044	NM_178150.2	[["NM_001258452.1", 0.06, 0.333], ["NM_032807.4", 0.057, 0.348], ["NM_178150.2", 0.044, 0.425]]	chr10	5906463	C	T
chr10	5924391	G	A		Yes	FBH1	ENST00000362091.8	missense_variant	c.2479G>A	p.Ala827Thr		0.432	0.043	NM_178150.2	[["NM_001258452.1", 0.035, 0.493], ["NM_032807.4", 0.039, 0.461], ["NM_178150.2", 0.043, 0.432]]	chr10	5924391	G	A
chr10	5906331	A	G		Yes	FBH1	ENST00000362091.8	missense_variant	c.452A>G	p.His151Arg		0.432	0.043	NM_178150.2	[["NM_001258452.1", 0.038, 0.468], ["NM_032807.4", 0.041, 0.446], ["NM_178150.2", 0.043, 0.432]]	chr10	5906331	A	G
chr10	5906159	A	G		Yes	FBH1	ENST00000362091.8	missense_variant	c.280A>G	p.Ile94Val		0.432	0.043	NM_178150.2	[["NM_001258452.1", 0.042, 0.439], ["NM_032807.4", 0.051, 0.381], ["NM_178150.2", 0.043, 0.432]]	chr10	5906159	A	G
chr10	5906116	T	G		Yes	FBH1	ENST00000362091.8	missense_variant	c.237T>G	p.Asn79Lys		0.432	0.043	NM_178150.2	[["NM_001258452.1", 0.05, 0.387], ["NM_032807.4", 0.043, 0.432], ["NM_178150.2", 0.043, 0.432]]	chr10	5906116	T	G
chr10	5927495	G	A		Yes	FBH1	ENST00000362091.8	missense_variant	c.2783G>A	p.Arg928His		0.432	0.043	NM_178150.2	[["NM_001258452.1", 0.04, 0.453], ["NM_032807.4", 0.046, 0.412], ["NM_178150.2", 0.043, 0.432]]	chr10	5927495	G	A
chr10	5906489	C	T		Yes	FBH1	ENST00000362091.8	missense_variant	c.610C>T	p.Pro204Ser		0.439	0.042	NM_178150.2	[["NM_001258452.1", 0.032, 0.519], ["NM_032807.4", 0.032, 0.519], ["NM_178150.2", 0.042, 0.439]]	chr10	5906489	C	T
chr10	5906048	C	G		Yes	FBH1	ENST00000362091.8	missense_variant	c.169C>G	p.Gln57Glu		0.439	0.042	NM_178150.2	[["NM_032807.4", 0.046, 0.412], ["NM_178150.2", 0.042, 0.439]]	chr10	5906048	C	G
chr10	5906403	C	A		Yes	FBH1	ENST00000362091.8	missense_variant	c.524C>A	p.Ala175Glu		0.446	0.041	NM_178150.2	[["NM_001258452.1", 0.034, 0.501], ["NM_032807.4", 0.038, 0.468], ["NM_178150.2", 0.041, 0.446]]	chr10	5906403	C	A
chr10	5909243	G	T		Yes	FBH1	ENST00000362091.8	missense_variant	c.969G>T	p.Glu323Asp		0.446	0.041	NM_178150.2	[["NM_001258452.1", 0.042, 0.439], ["NM_032807.4", 0.045, 0.418], ["NM_178150.2", 0.041, 0.446]]	chr10	5909243	G	T
chr10	5906359	G	T		Yes	FBH1	ENST00000362091.8	missense_variant	c.480G>T	p.Arg160Ser		0.446	0.041	NM_178150.2	[["NM_001258452.1", 0.037, 0.476], ["NM_032807.4", 0.037, 0.476], ["NM_178150.2", 0.041, 0.446]]	chr10	5906359	G	T
chr10	5911005	G	A		Yes	FBH1	ENST00000362091.8	missense_variant	c.1088G>A	p.Arg363Gln		0.446	0.041	NM_178150.2	[["NM_001258452.1", 0.039, 0.461], ["NM_032807.4", 0.041, 0.446], ["NM_178150.2", 0.041, 0.446]]	chr10	5911005	G	A
chr10	5917487	C	T		Yes	FBH1	ENST00000362091.8	missense_variant	c.1856C>T	p.Ala619Val		0.453	0.04	NM_178150.2	[["NM_001258452.1", 0.043, 0.432], ["NM_032807.4", 0.039, 0.461], ["NM_178150.2", 0.04, 0.453]]	chr10	5917487	C	T
chr10	5913827	C	T		Yes	FBH1	ENST00000362091.8	missense_variant	c.1292C>T	p.Ser431Phe		0.453	0.04	NM_178150.2	[["NM_001258452.1", 0.043, 0.432], ["NM_032807.4", 0.04, 0.453], ["NM_178150.2", 0.04, 0.453]]	chr10	5913827	C	T
chr10	5906546	G	A		Yes	FBH1	ENST00000362091.8	missense_variant	c.667G>A	p.Val223Met		0.453	0.04	NM_178150.2	[["NM_001258452.1", 0.054, 0.364], ["NM_032807.4", 0.074, 0.273], ["NM_178150.2", 0.04, 0.453]]	chr10	5906546	G	A
chr10	5909241	G	A		Yes	FBH1	ENST00000362091.8	missense_variant	c.967G>A	p.Glu323Lys		0.461	0.039	NM_178150.2	[["NM_001258452.1", 0.034, 0.501], ["NM_032807.4", 0.039, 0.461], ["NM_178150.2", 0.039, 0.461]]	chr10	5909241	G	A
chr10	5917483	G	A		Yes	FBH1	ENST00000362091.8	missense_variant	c.1852G>A	p.Glu618Lys		0.461	0.039	NM_178150.2	[["NM_001258452.1", 0.062, 0.323], ["NM_032807.4", 0.034, 0.501], ["NM_178150.2", 0.039, 0.461]]	chr10	5917483	G	A
chr10	5906166	C	T		Yes	FBH1	ENST00000362091.8	missense_variant	c.287C>T	p.Pro96Leu		0.461	0.039	NM_178150.2	[["NM_001258452.1", 0.041, 0.446], ["NM_032807.4", 0.043, 0.432], ["NM_178150.2", 0.039, 0.461]]	chr10	5906166	C	T
chr10	5906235	C	T		Yes	FBH1	ENST00000362091.8	missense_variant	c.356C>T	p.Pro119Leu		0.461	0.039	NM_178150.2	[["NM_001258452.1", 0.028, 0.558], ["NM_032807.4", 0.03, 0.538], ["NM_178150.2", 0.039, 0.461]]	chr10	5906235	C	T
chr10	5906393	C	T		Yes	FBH1	ENST00000362091.8	missense_variant	c.514C>T	p.Arg172Trp		0.461	0.039	NM_178150.2	[["NM_001258452.1", 0.033, 0.51], ["NM_032807.4", 0.03, 0.538], ["NM_178150.2", 0.039, 0.461]]	chr10	5906393	C	T
chr10	5917460	G	A		Yes	FBH1	ENST00000362091.8	missense_variant	c.1829G>A	p.Arg610Gln		0.461	0.039	NM_178150.2	[["NM_001258452.1", 0.03, 0.538], ["NM_032807.4", 0.033, 0.51], ["NM_178150.2", 0.039, 0.461]]	chr10	5917460	G	A
chr10	5906438	G	C		Yes	FBH1	ENST00000362091.8	missense_variant	c.559G>C	p.Val187Leu		0.461	0.039	NM_178150.2	[["NM_001258452.1", 0.04, 0.453], ["NM_032807.4", 0.038, 0.468], ["NM_178150.2", 0.039, 0.461]]	chr10	5906438	G	C
chr10	5906238	C	T		Yes	FBH1	ENST00000362091.8	missense_variant	c.359C>T	p.Ser120Phe		0.476	0.037	NM_178150.2	[["NM_001258452.1", 0.041, 0.446], ["NM_032807.4", 0.04, 0.453], ["NM_178150.2", 0.037, 0.476]]	chr10	5906238	C	T
chr10	5906280	C	A		Yes	FBH1	ENST00000362091.8	missense_variant	c.401C>A	p.Ala134Asp		0.485	0.036	NM_178150.2	[["NM_001258452.1", 0.033, 0.51], ["NM_032807.4", 0.03, 0.538], ["NM_178150.2", 0.036, 0.485]]	chr10	5906280	C	A
chr10	5906303	G	A		Yes	FBH1	ENST00000362091.8	missense_variant	c.424G>A	p.Gly142Arg		0.485	0.036	NM_178150.2	[["NM_001258452.1", 0.032, 0.519], ["NM_032807.4", 0.039, 0.461], ["NM_178150.2", 0.036, 0.485]]	chr10	5906303	G	A
chr10	5913824	C	T		Yes	FBH1	ENST00000362091.8	missense_variant	c.1289C>T	p.Pro430Leu		0.485	0.036	NM_178150.2	[["NM_001258452.1", 0.041, 0.446], ["NM_032807.4", 0.081, 0.248], ["NM_178150.2", 0.036, 0.485]]	chr10	5913824	C	T
chr10	5937239	G	A		Yes	FBH1	ENST00000362091.8	missense_variant	c.3091G>A	p.Val1031Ile		0.485	0.036	NM_178150.2	[["NM_001258452.1", 0.033, 0.51], ["NM_032807.4", 0.048, 0.399], ["NM_178150.2", 0.036, 0.485]]	chr10	5937239	G	A
chr10	5937272	G	A		Yes	FBH1	ENST00000362091.8	missense_variant	c.3124G>A	p.Val1042Ile		0.485	0.036	NM_178150.2	[["NM_001258452.1", 0.04, 0.453], ["NM_032807.4", 0.079, 0.255], ["NM_178150.2", 0.036, 0.485]]	chr10	5937272	G	A
chr10	5906432	G	A		Yes	FBH1	ENST00000362091.8	missense_variant	c.553G>A	p.Gly185Arg		0.493	0.035	NM_178150.2	[["NM_001258452.1", 0.027, 0.568], ["NM_032807.4", 0.03, 0.538], ["NM_178150.2", 0.035, 0.493]]	chr10	5906432	G	A
chr10	5906424	A	G		Yes	FBH1	ENST00000362091.8	missense_variant	c.545A>G	p.Gln182Arg		0.493	0.035	NM_178150.2	[["NM_001258452.1", 0.024, 0.601], ["NM_032807.4", 0.03, 0.538], ["NM_178150.2", 0.035, 0.493]]	chr10	5906424	A	G
chr10	5906444	C	G		Yes	FBH1	ENST00000362091.8	missense_variant	c.565C>G	p.Pro189Ala		0.501	0.034	NM_178150.2	[["NM_001258452.1", 0.035, 0.493], ["NM_032807.4", 0.034, 0.501], ["NM_178150.2", 0.034, 0.501]]	chr10	5906444	C	G
chr10	5906193	A	G		Yes	FBH1	ENST00000362091.8	missense_variant	c.314A>G	p.Gln105Arg		0.501	0.034	NM_178150.2	[["NM_001258452.1", 0.034, 0.501], ["NM_032807.4", 0.037, 0.476], ["NM_178150.2", 0.034, 0.501]]	chr10	5906193	A	G
chr10	5913800	A	G		Yes	FBH1	ENST00000362091.8	missense_variant	c.1265A>G	p.Gln422Arg		0.501	0.034	NM_178150.2	[["NM_001258452.1", 0.041, 0.446], ["NM_032807.4", 0.042, 0.439], ["NM_178150.2", 0.034, 0.501]]	chr10	5913800	A	G
chr10	5924312	A	C		Yes	FBH1	ENST00000362091.8	missense_variant	c.2400A>C	p.Gln800His		0.501	0.034	NM_178150.2	[["NM_001258452.1", 0.039, 0.461], ["NM_032807.4", 0.038, 0.468], ["NM_178150.2", 0.034, 0.501]]	chr10	5924312	A	C
chr10	5906294	C	T		Yes	FBH1	ENST00000362091.8	missense_variant	c.415C>T	p.Arg139Trp		0.501	0.034	NM_178150.2	[["NM_001258452.1", 0.031, 0.528], ["NM_032807.4", 0.034, 0.501], ["NM_178150.2", 0.034, 0.501]]	chr10	5906294	C	T
chr10	5910963	C	T		Yes	FBH1	ENST00000362091.8	missense_variant	c.1046C>T	p.Ala349Val		0.51	0.033	NM_178150.2	[["NM_001258452.1", 0.049, 0.393], ["NM_032807.4", 0.046, 0.412], ["NM_178150.2", 0.033, 0.51]]	chr10	5910963	C	T
chr10	5936547	T	C		Yes	FBH1	ENST00000362091.8	missense_variant	c.2921T>C	p.Val974Ala		0.51	0.033	NM_178150.2	[["NM_001258452.1", 0.041, 0.446], ["NM_032807.4", 0.045, 0.418], ["NM_178150.2", 0.033, 0.51]]	chr10	5936547	T	C
chr10	5906335	G	T		Yes	FBH1	ENST00000362091.8	missense_variant	c.456G>T	p.Leu152Phe		0.519	0.032	NM_178150.2	[["NM_001258452.1", 0.028, 0.558], ["NM_032807.4", 0.025, 0.59], ["NM_178150.2", 0.032, 0.519]]	chr10	5906335	G	T
chr10	5906605	G	T		Yes	FBH1	ENST00000362091.8	missense_variant	c.726G>T	p.Leu242Phe		0.519	0.032	NM_178150.2	[["NM_001258452.1", 0.04, 0.453], ["NM_032807.4", 0.039, 0.461], ["NM_178150.2", 0.032, 0.519]]	chr10	5906605	G	T
chr10	5909235	C	T		Yes	FBH1	ENST00000362091.8	missense_variant	c.961C>T	p.Leu321Phe		0.519	0.032	NM_178150.2	[["NM_001258452.1", 0.033, 0.51], ["NM_032807.4", 0.032, 0.519], ["NM_178150.2", 0.032, 0.519]]	chr10	5909235	C	T
chr10	5906325	G	A		Yes	FBH1	ENST00000362091.8	missense_variant	c.446G>A	p.Arg149Gln		0.528	0.031	NM_178150.2	[["NM_001258452.1", 0.026, 0.579], ["NM_032807.4", 0.025, 0.59], ["NM_178150.2", 0.031, 0.528]]	chr10	5906325	G	A
chr10	5906288	A	C		Yes	FBH1	ENST00000362091.8	missense_variant	c.409A>C	p.Thr137Pro		0.528	0.031	NM_178150.2	[["NM_001258452.1", 0.032, 0.519], ["NM_032807.4", 0.033, 0.51], ["NM_178150.2", 0.031, 0.528]]	chr10	5906288	A	C
chr10	5906379	A	G		Yes	FBH1	ENST00000362091.8	missense_variant	c.500A>G	p.Glu167Gly		0.538	0.03	NM_178150.2	[["NM_001258452.1", 0.032, 0.519], ["NM_032807.4", 0.029, 0.548], ["NM_178150.2", 0.03, 0.538]]	chr10	5906379	A	G
chr10	5906321	C	T		Yes	FBH1	ENST00000362091.8	missense_variant	c.442C>T	p.Pro148Ser		0.538	0.03	NM_178150.2	[["NM_001258452.1", 0.026, 0.579], ["NM_032807.4", 0.022, 0.625], ["NM_178150.2", 0.03, 0.538]]	chr10	5906321	C	T
chr10	5906278	G	T		Yes	FBH1	ENST00000362091.8	missense_variant	c.399G>T	p.Gln133His		0.538	0.03	NM_178150.2	[["NM_001258452.1", 0.027, 0.568], ["NM_032807.4", 0.032, 0.519], ["NM_178150.2", 0.03, 0.538]]	chr10	5906278	G	T
chr10	5906324	C	T		Yes	FBH1	ENST00000362091.8	missense_variant	c.445C>T	p.Arg149Trp		0.538	0.03	NM_178150.2	[["NM_001258452.1", 0.029, 0.548], ["NM_032807.4", 0.031, 0.528], ["NM_178150.2", 0.03, 0.538]]	chr10	5906324	C	T
chr10	5937212	G	A		Yes	FBH1	ENST00000362091.8	missense_variant	c.3064G>A	p.Ala1022Thr		0.548	0.029	NM_178150.2	[["NM_001258452.1", 0.018, 0.677], ["NM_032807.4", 0.041, 0.446], ["NM_178150.2", 0.029, 0.548]]	chr10	5937212	G	A
chr10	5909251	C	T		Yes	FBH1	ENST00000362091.8	missense_variant	c.977C>T	p.Ala326Val		0.548	0.029	NM_178150.2	[["NM_001258452.1", 0.033, 0.51], ["NM_032807.4", 0.032, 0.519], ["NM_178150.2", 0.029, 0.548]]	chr10	5909251	C	T
chr10	5906202	G	A		Yes	FBH1	ENST00000362091.8	missense_variant	c.323G>A	p.Ser108Asn		0.568	0.027	NM_178150.2	[["NM_001258452.1", 0.023, 0.613], ["NM_032807.4", 0.027, 0.568], ["NM_178150.2", 0.027, 0.568]]	chr10	5906202	G	A
chr10	5937210	G	A		Yes	FBH1	ENST00000362091.8	missense_variant	c.3062G>A	p.Arg1021His		0.579	0.026	NM_178150.2	[["NM_001258452.1", 0.019, 0.663], ["NM_032807.4", 0.046, 0.412], ["NM_178150.2", 0.026, 0.579]]	chr10	5937210	G	A
chr10	5937180	C	T		Yes	FBH1	ENST00000362091.8	missense_variant	c.3032C>T	p.Ala1011Val		0.59	0.025	NM_178150.2	[["NM_001258452.1", 0.025, 0.59], ["NM_032807.4", 0.065, 0.31], ["NM_178150.2", 0.025, 0.59]]	chr10	5937180	C	T
chr10	5906165	C	T		Yes	FBH1	ENST00000362091.8	missense_variant	c.286C>T	p.Pro96Ser		0.613	0.023	NM_178150.2	[["NM_001258452.1", 0.029, 0.548], ["NM_032807.4", 0.029, 0.548], ["NM_178150.2", 0.023, 0.613]]	chr10	5906165	C	T
chr10	5909199	G	A		Yes	FBH1	ENST00000362091.8	missense_variant	c.925G>A	p.Glu309Lys		0.625	0.022	NM_178150.2	[["NM_001258452.1", 0.022, 0.625], ["NM_032807.4", 0.019, 0.663], ["NM_178150.2", 0.022, 0.625]]	chr10	5909199	G	A
chr10	5906394	G	A		Yes	FBH1	ENST00000362091.8	missense_variant	c.515G>A	p.Arg172Gln		0.625	0.022	NM_178150.2	[["NM_001258452.1", 0.021, 0.637], ["NM_032807.4", 0.018, 0.677], ["NM_178150.2", 0.022, 0.625]]	chr10	5906394	G	A
chr10	5906375	G	A		Yes	FBH1	ENST00000362091.8	missense_variant	c.496G>A	p.Ala166Thr		0.65	0.02	NM_178150.2	[["NM_001258452.1", 0.019, 0.663], ["NM_032807.4", 0.015, 0.721], ["NM_178150.2", 0.02, 0.65]]	chr10	5906375	G	A
chr10	5906318	G	A		Yes	FBH1	ENST00000362091.8	missense_variant	c.439G>A	p.Ala147Thr		0.737	0.014	NM_178150.2	[["NM_001258452.1", 0.013, 0.752], ["NM_032807.4", 0.011, 0.786], ["NM_178150.2", 0.014, 0.737]]	chr10	5906318	G	A
chr10	5903165	A	-		Yes	FBH1	ENST00000362091.8	frameshift_truncation	c.147del	p.Ser51ValfsTer15						chr10	5903165	A	-
chr10	5921331	A	-		Yes	FBH1	ENST00000362091.8	frameshift_truncation	c.2174del	p.Lys725ArgfsTer37						chr10	5921331	A	-
chr10	5903118	A	-		Yes	FBH1	ENST00000362091.8	frameshift_truncation	c.101del	p.Asn34ThrfsTer32						chr10	5903118	A	-
chr10	5937198	C	-		Yes	FBH1	ENST00000362091.8	frameshift_truncation	c.3050del	p.Pro1017ArgfsTer46						chr10	5937198	C	-
chr10	5908931	C	-		Yes	FBH1	ENST00000362091.8	frameshift_truncation	c.761del	p.Pro254LeufsTer10						chr10	5908931	C	-
chr10	5937195	C	-		Yes	FBH1	ENST00000362091.8	frameshift_truncation	c.3050del	p.Pro1017ArgfsTer46						chr10	5937195	C	-
chr10	5906200	C	-		Yes	FBH1	ENST00000362091.8	frameshift_truncation	c.321del	p.Ser108ValfsTer102						chr10	5906200	C	-
chr10	5915453	A	-		Yes	FBH1	ENST00000362091.8	frameshift_truncation	c.1447del	p.Ser483AlafsTer6						chr10	5915453	A	-
chr10	5917671	C	-		Yes	FBH1	ENST00000362091.8	frameshift_truncation	c.1958del	p.Thr653AsnfsTer5						chr10	5917671	C	-
chr10	5918413	A	-		Yes	FBH1	ENST00000362091.8	frameshift_truncation	c.2035del	p.Thr679ProfsTer30						chr10	5918413	A	-
chr10	5936474	G	T		Yes	FBH1	ENST00000362091.8	stop_gained	c.2848G>T	p.Glu950Ter						chr10	5936474	G	T
chr10	5906612	G	T		Yes	FBH1	ENST00000362091.8	stop_gained	c.733G>T	p.Glu245Ter						chr10	5906612	G	T
chr10	5917480	G	T		Yes	FBH1	ENST00000362091.8	stop_gained	c.1849G>T	p.Glu617Ter						chr10	5917480	G	T
chr10	5924457	G	T		Yes	FBH1	ENST00000362091.8	stop_gained	c.2545G>T	p.Glu849Ter						chr10	5924457	G	T
chr10	5936522	G	T		Yes	FBH1	ENST00000362091.8	stop_gained	c.2896G>T	p.Gly966Ter						chr10	5936522	G	T
chr10	5906042	G	T		Yes	FBH1	ENST00000362091.8	stop_gained	c.163G>T	p.Gly55Ter						chr10	5906042	G	T
chr10	5921345	G	T		Yes	FBH1	ENST00000362091.8	stop_gained	c.2188G>T	p.Gly730Ter						chr10	5921345	G	T
chr10	5906192	C	T		Yes	FBH1	ENST00000362091.8	stop_gained	c.313C>T	p.Gln105Ter						chr10	5906192	C	T
chr10	5906276	C	T		Yes	FBH1	ENST00000362091.8	stop_gained	c.397C>T	p.Gln133Ter						chr10	5906276	C	T
chr10	5906369	C	T		Yes	FBH1	ENST00000362091.8	stop_gained	c.490C>T	p.Gln164Ter						chr10	5906369	C	T
chr10	5914242	C	T		Yes	FBH1	ENST00000362091.8	stop_gained	c.1369C>T	p.Gln457Ter						chr10	5914242	C	T
chr10	5903106	C	T		Yes	FBH1	ENST00000362091.8	stop_gained	c.88C>T	p.Gln30Ter						chr10	5903106	C	T
chr10	5923672	C	T		Yes	FBH1	ENST00000362091.8	stop_gained	c.2374C>T	p.Gln792Ter						chr10	5923672	C	T
chr10	5923696	C	T		Yes	FBH1	ENST00000362091.8	stop_gained	c.2398C>T	p.Gln800Ter						chr10	5923696	C	T
chr10	5908952	C	T		Yes	FBH1	ENST00000362091.8	stop_gained	c.781C>T	p.Arg261Ter						chr10	5908952	C	T
chr10	5903154	A	T		Yes	FBH1	ENST00000362091.8	stop_gained	c.136A>T	p.Arg46Ter						chr10	5903154	A	T
chr10	5906463	C	G		Yes	FBH1	ENST00000362091.8	stop_gained	c.584C>G	p.Ser195Ter						chr10	5906463	C	G
chr10	5906607	G	A		Yes	FBH1	ENST00000362091.8	stop_gained	c.728G>A	p.Trp243Ter						chr10	5906607	G	A
chr10	5909212	G	A		Yes	FBH1	ENST00000362091.8	stop_gained	c.938G>A	p.Trp313Ter						chr10	5909212	G	A
chr10	5906230	C	T		Yes	FBH1	ENST00000362091.8	synonymous_variant	c.351C>T	p.Ala117=						chr10	5906230	C	T
chr10	5909252	G	A		Yes	FBH1	ENST00000362091.8	synonymous_variant	c.978G>A	p.Ala326=						chr10	5909252	G	A
chr10	5910964	G	T		Yes	FBH1	ENST00000362091.8	synonymous_variant	c.1047G>T	p.Ala349=						chr10	5910964	G	T
chr10	5911081	C	T		Yes	FBH1	ENST00000362091.8	synonymous_variant	c.1164C>T	p.Ala388=						chr10	5911081	C	T
chr10	5914268	C	T		Yes	FBH1	ENST00000362091.8	synonymous_variant	c.1395C>T	p.Ala465=						chr10	5914268	C	T
chr10	5915500	C	T		Yes	FBH1	ENST00000362091.8	synonymous_variant	c.1494C>T	p.Ala498=						chr10	5915500	C	T
chr10	5917488	G	A		Yes	FBH1	ENST00000362091.8	synonymous_variant	c.1857G>A	p.Ala619=						chr10	5917488	G	A
chr10	5918427	G	A		Yes	FBH1	ENST00000362091.8	synonymous_variant	c.2049G>A	p.Ala683=						chr10	5918427	G	A
chr10	5921521	C	T		Yes	FBH1	ENST00000362091.8	synonymous_variant	c.2274C>T	p.Ala758=						chr10	5921521	C	T
chr10	5924396	C	T		Yes	FBH1	ENST00000362091.8	synonymous_variant	c.2484C>T	p.Ala828=						chr10	5924396	C	T
chr10	5924507	A	T		Yes	FBH1	ENST00000362091.8	synonymous_variant	c.2595A>T	p.Ala865=						chr10	5924507	A	T
chr10	5937154	T	C		Yes	FBH1	ENST00000362091.8	synonymous_variant	c.3006T>C	p.Cys1002=						chr10	5937154	T	C
chr10	5911018	C	T		Yes	FBH1	ENST00000362091.8	synonymous_variant	c.1101C>T	p.Cys367=						chr10	5911018	C	T
chr10	5913771	C	T		Yes	FBH1	ENST00000362091.8	synonymous_variant	c.1236C>T	p.Cys412=						chr10	5913771	C	T
chr10	5924483	C	T		Yes	FBH1	ENST00000362091.8	synonymous_variant	c.2571C>T	p.Cys857=						chr10	5924483	C	T
chr10	5906422	C	T		Yes	FBH1	ENST00000362091.8	synonymous_variant	c.543C>T	p.Asp181=						chr10	5906422	C	T
chr10	5917639	C	T		Yes	FBH1	ENST00000362091.8	synonymous_variant	c.1926C>T	p.Asp642=						chr10	5917639	C	T
chr10	5921464	C	T		Yes	FBH1	ENST00000362091.8	synonymous_variant	c.2217C>T	p.Asp739=						chr10	5921464	C	T
chr10	5923644	C	T		Yes	FBH1	ENST00000362091.8	synonymous_variant	c.2346C>T	p.Asp782=						chr10	5923644	C	T
chr10	5906149	G	A		Yes	FBH1	ENST00000362091.8	synonymous_variant	c.270G>A	p.Glu90=						chr10	5906149	G	A
chr10	5916375	A	G		Yes	FBH1	ENST00000362091.8	synonymous_variant	c.1707A>G	p.Glu569=						chr10	5916375	A	G
chr10	5937184	C	T		Yes	FBH1	ENST00000362091.8	synonymous_variant	c.3036C>T	p.Phe1012=						chr10	5937184	C	T
chr10	5906071	C	T		Yes	FBH1	ENST00000362091.8	synonymous_variant	c.192C>T	p.Phe64=						chr10	5906071	C	T
chr10	5906557	C	T		Yes	FBH1	ENST00000362091.8	synonymous_variant	c.678C>T	p.Phe226=						chr10	5906557	C	T
chr10	5908927	C	T		Yes	FBH1	ENST00000362091.8	synonymous_variant	c.756C>T	p.Phe252=						chr10	5908927	C	T
chr10	5915476	C	T		Yes	FBH1	ENST00000362091.8	synonymous_variant	c.1470C>T	p.Phe490=						chr10	5915476	C	T
chr10	5916264	C	T		Yes	FBH1	ENST00000362091.8	synonymous_variant	c.1596C>T	p.Phe532=						chr10	5916264	C	T
chr10	5916279	C	T		Yes	FBH1	ENST00000362091.8	synonymous_variant	c.1611C>T	p.Phe537=						chr10	5916279	C	T
chr10	5916357	C	T		Yes	FBH1	ENST00000362091.8	synonymous_variant	c.1689C>T	p.Phe563=						chr10	5916357	C	T
chr10	5916360	T	C		Yes	FBH1	ENST00000362091.8	synonymous_variant	c.1692T>C	p.Phe564=						chr10	5916360	T	C
chr10	5903102	C	T		Yes	FBH1	ENST00000362091.8	synonymous_variant	c.84C>T	p.Phe28=						chr10	5903102	C	T
chr10	5921545	C	T		Yes	FBH1	ENST00000362091.8	synonymous_variant	c.2298C>T	p.Phe766=						chr10	5921545	C	T
chr10	5936503	C	T		Yes	FBH1	ENST00000362091.8	synonymous_variant	c.2877C>T	p.Gly959=						chr10	5936503	C	T
chr10	5906200	C	T		Yes	FBH1	ENST00000362091.8	synonymous_variant	c.321C>T	p.Gly107=						chr10	5906200	C	T
chr10	5906209	G	A		Yes	FBH1	ENST00000362091.8	synonymous_variant	c.330G>A	p.Gly110=						chr10	5906209	G	A
chr10	5917470	G	T		Yes	FBH1	ENST00000362091.8	synonymous_variant	c.1839G>T	p.Gly613=						chr10	5917470	G	T
chr10	5921569	G	A		Yes	FBH1	ENST00000362091.8	synonymous_variant	c.2322G>A	p.Gly774=						chr10	5921569	G	A
chr10	5903138	T	G		Yes	FBH1	ENST00000362091.8	synonymous_variant	c.120T>G	p.Gly40=						chr10	5903138	T	G
chr10	5918454	C	T		Yes	FBH1	ENST00000362091.8	synonymous_variant	c.2076C>T	p.His692=						chr10	5918454	C	T
chr10	5924486	T	C		Yes	FBH1	ENST00000362091.8	synonymous_variant	c.2574T>C	p.His858=						chr10	5924486	T	C
chr10	5936542	C	T		Yes	FBH1	ENST00000362091.8	synonymous_variant	c.2916C>T	p.Ile972=						chr10	5936542	C	T
chr10	5937169	C	T		Yes	FBH1	ENST00000362091.8	synonymous_variant	c.3021C>T	p.Ile1007=						chr10	5937169	C	T
chr10	5937238	C	T		Yes	FBH1	ENST00000362091.8	synonymous_variant	c.3090C>T	p.Ile1030=						chr10	5937238	C	T
chr10	5906059	C	T		Yes	FBH1	ENST00000362091.8	synonymous_variant	c.180C>T	p.Ile60=						chr10	5906059	C	T
chr10	5906161	C	T		Yes	FBH1	ENST00000362091.8	synonymous_variant	c.282C>T	p.Ile94=						chr10	5906161	C	T
chr10	5915488	C	T		Yes	FBH1	ENST00000362091.8	synonymous_variant	c.1482C>T	p.Ile494=						chr10	5915488	C	T
chr10	5921302	C	T		Yes	FBH1	ENST00000362091.8	synonymous_variant	c.2145C>T	p.Ile715=						chr10	5921302	C	T
chr10	5924423	C	T		Yes	FBH1	ENST00000362091.8	synonymous_variant	c.2511C>T	p.Ile837=						chr10	5924423	C	T
chr10	5915413	G	A		Yes	FBH1	ENST00000362091.8	synonymous_variant	c.1407G>A	p.Lys469=						chr10	5915413	G	A
chr10	5936479	G	A		Yes	FBH1	ENST00000362091.8	synonymous_variant	c.2853G>A	p.Leu951=						chr10	5936479	G	A
chr10	5906333	T	C		Yes	FBH1	ENST00000362091.8	synonymous_variant	c.454T>C	p.Leu152=						chr10	5906333	T	C
chr10	5906479	T	C		Yes	FBH1	ENST00000362091.8	synonymous_variant	c.600T>C	p.Leu200=						chr10	5906479	T	C
chr10	5906585	C	T		Yes	FBH1	ENST00000362091.8	synonymous_variant	c.706C>T	p.Leu236=						chr10	5906585	C	T
chr10	5909219	G	C		Yes	FBH1	ENST00000362091.8	synonymous_variant	c.945G>C	p.Leu315=						chr10	5909219	G	C
chr10	5909237	C	T		Yes	FBH1	ENST00000362091.8	synonymous_variant	c.963C>T	p.Leu321=						chr10	5909237	C	T
chr10	5909270	C	A		Yes	FBH1	ENST00000362091.8	synonymous_variant	c.996C>A	p.Leu332=						chr10	5909270	C	A
chr10	5909279	C	T		Yes	FBH1	ENST00000362091.8	synonymous_variant	c.1005C>T	p.Leu335=						chr10	5909279	C	T
chr10	5911012	C	G		Yes	FBH1	ENST00000362091.8	synonymous_variant	c.1095C>G	p.Leu365=						chr10	5911012	C	G
chr10	5913772	C	T		Yes	FBH1	ENST00000362091.8	synonymous_variant	c.1237C>T	p.Leu413=						chr10	5913772	C	T
chr10	5914220	G	A		Yes	FBH1	ENST00000362091.8	synonymous_variant	c.1347G>A	p.Leu449=						chr10	5914220	G	A
chr10	5914241	C	G		Yes	FBH1	ENST00000362091.8	synonymous_variant	c.1368C>G	p.Leu456=						chr10	5914241	C	G
chr10	5914241	C	T		Yes	FBH1	ENST00000362091.8	synonymous_variant	c.1368C>T	p.Leu456=						chr10	5914241	C	T
chr10	5916346	C	T		Yes	FBH1	ENST00000362091.8	synonymous_variant	c.1678C>T	p.Leu560=						chr10	5916346	C	T
chr10	5917467	G	A		Yes	FBH1	ENST00000362091.8	synonymous_variant	c.1836G>A	p.Leu612=						chr10	5917467	G	A
chr10	5917597	G	A		Yes	FBH1	ENST00000362091.8	synonymous_variant	c.1884G>A	p.Leu628=						chr10	5917597	G	A
chr10	5903141	C	T		Yes	FBH1	ENST00000362091.8	synonymous_variant	c.123C>T	p.Leu41=						chr10	5903141	C	T
chr10	5925375	C	T		Yes	FBH1	ENST00000362091.8	synonymous_variant	c.2605C>T	p.Leu869=						chr10	5925375	C	T
chr10	5927529	G	A		Yes	FBH1	ENST00000362091.8	synonymous_variant	c.2817G>A	p.Leu939=						chr10	5927529	G	A
chr10	5915521	C	T		Yes	FBH1	ENST00000362091.8	synonymous_variant	c.1515C>T	p.Asn505=						chr10	5915521	C	T
chr10	5918433	C	T		Yes	FBH1	ENST00000362091.8	synonymous_variant	c.2055C>T	p.Asn685=						chr10	5918433	C	T
chr10	5921500	C	T		Yes	FBH1	ENST00000362091.8	synonymous_variant	c.2253C>T	p.Asn751=						chr10	5921500	C	T
chr10	5921506	C	T		Yes	FBH1	ENST00000362091.8	synonymous_variant	c.2259C>T	p.Asn753=						chr10	5921506	C	T
chr10	5903132	C	T		Yes	FBH1	ENST00000362091.8	synonymous_variant	c.114C>T	p.Asn38=						chr10	5903132	C	T
chr10	5906233	G	A		Yes	FBH1	ENST00000362091.8	synonymous_variant	c.354G>A	p.Pro118=						chr10	5906233	G	A
chr10	5906344	A	T		Yes	FBH1	ENST00000362091.8	synonymous_variant	c.465A>T	p.Pro155=						chr10	5906344	A	T
chr10	5906446	T	C		Yes	FBH1	ENST00000362091.8	synonymous_variant	c.567T>C	p.Pro189=						chr10	5906446	T	C
chr10	5906563	G	A		Yes	FBH1	ENST00000362091.8	synonymous_variant	c.684G>A	p.Pro228=						chr10	5906563	G	A
chr10	5906629	G	A		Yes	FBH1	ENST00000362091.8	synonymous_variant	c.750G>A	p.Pro250=						chr10	5906629	G	A
chr10	5903099	C	G		Yes	FBH1	ENST00000362091.8	synonymous_variant	c.81C>G	p.Pro27=						chr10	5903099	C	G
chr10	5903129	G	A		Yes	FBH1	ENST00000362091.8	synonymous_variant	c.111G>A	p.Pro37=						chr10	5903129	G	A
chr10	5903147	T	C		Yes	FBH1	ENST00000362091.8	synonymous_variant	c.129T>C	p.Pro43=						chr10	5903147	T	C
chr10	5925479	G	A		Yes	FBH1	ENST00000362091.8	synonymous_variant	c.2709G>A	p.Pro903=						chr10	5925479	G	A
chr10	5903153	G	A		Yes	FBH1	ENST00000362091.8	synonymous_variant	c.135G>A	p.Pro45=						chr10	5903153	G	A
chr10	5903153	G	C		Yes	FBH1	ENST00000362091.8	synonymous_variant	c.135G>C	p.Pro45=						chr10	5903153	G	C
chr10	5921356	G	A		Yes	FBH1	ENST00000362091.8	synonymous_variant	c.2199G>A	p.Gln733=						chr10	5921356	G	A
chr10	5925473	G	A		Yes	FBH1	ENST00000362091.8	synonymous_variant	c.2703G>A	p.Gln901=						chr10	5925473	G	A
chr10	5937211	C	T		Yes	FBH1	ENST00000362091.8	synonymous_variant	c.3063C>T	p.Arg1021=						chr10	5937211	C	T
chr10	5911024	G	A		Yes	FBH1	ENST00000362091.8	synonymous_variant	c.1107G>A	p.Arg369=						chr10	5911024	G	A
chr10	5911022	C	A		Yes	FBH1	ENST00000362091.8	synonymous_variant	c.1105C>A	p.Arg369=						chr10	5911022	C	A
chr10	5911127	A	C		Yes	FBH1	ENST00000362091.8	synonymous_variant	c.1210A>C	p.Arg404=						chr10	5911127	A	C
chr10	5917443	C	T		Yes	FBH1	ENST00000362091.8	synonymous_variant	c.1812C>T	p.Arg604=						chr10	5917443	C	T
chr10	5918421	G	T		Yes	FBH1	ENST00000362091.8	synonymous_variant	c.2043G>T	p.Arg681=						chr10	5918421	G	T
chr10	5921527	G	A		Yes	FBH1	ENST00000362091.8	synonymous_variant	c.2280G>A	p.Arg760=						chr10	5921527	G	A
chr10	5921554	G	A		Yes	FBH1	ENST00000362091.8	synonymous_variant	c.2307G>A	p.Arg769=						chr10	5921554	G	A
chr10	5923692	G	A		Yes	FBH1	ENST00000362091.8	synonymous_variant	c.2394G>A	p.Arg798=						chr10	5923692	G	A
chr10	5936485	C	T		Yes	FBH1	ENST00000362091.8	synonymous_variant	c.2859C>T	p.Ser953=						chr10	5936485	C	T
chr10	5937196	C	T		Yes	FBH1	ENST00000362091.8	synonymous_variant	c.3048C>T	p.Ser1016=						chr10	5937196	C	T
chr10	5906176	C	T		Yes	FBH1	ENST00000362091.8	synonymous_variant	c.297C>T	p.Ser99=						chr10	5906176	C	T
chr10	5906203	T	C		Yes	FBH1	ENST00000362091.8	synonymous_variant	c.324T>C	p.Ser108=						chr10	5906203	T	C
chr10	5906260	T	G		Yes	FBH1	ENST00000362091.8	synonymous_variant	c.381T>G	p.Ser127=						chr10	5906260	T	G
chr10	5906293	C	T		Yes	FBH1	ENST00000362091.8	synonymous_variant	c.414C>T	p.Ser138=						chr10	5906293	C	T
chr10	5906509	C	T		Yes	FBH1	ENST00000362091.8	synonymous_variant	c.630C>T	p.Ser210=						chr10	5906509	C	T
chr10	5908984	C	T		Yes	FBH1	ENST00000362091.8	synonymous_variant	c.813C>T	p.Ser271=						chr10	5908984	C	T
chr10	5915545	C	T		Yes	FBH1	ENST00000362091.8	synonymous_variant	c.1539C>T	p.Ser513=						chr10	5915545	C	T
chr10	5915545	C	A		Yes	FBH1	ENST00000362091.8	synonymous_variant	c.1539C>A	p.Ser513=						chr10	5915545	C	A
chr10	5917615	C	T		Yes	FBH1	ENST00000362091.8	synonymous_variant	c.1902C>T	p.Ser634=						chr10	5917615	C	T
chr10	5917633	T	C		Yes	FBH1	ENST00000362091.8	synonymous_variant	c.1920T>C	p.Ser640=						chr10	5917633	T	C
chr10	5936554	C	A		Yes	FBH1	ENST00000362091.8	synonymous_variant	c.2928C>A	p.Thr976=						chr10	5936554	C	A
chr10	5936584	C	T		Yes	FBH1	ENST00000362091.8	synonymous_variant	c.2958C>T	p.Thr986=						chr10	5936584	C	T
chr10	5906290	C	T		Yes	FBH1	ENST00000362091.8	synonymous_variant	c.411C>T	p.Thr137=						chr10	5906290	C	T
chr10	5906389	G	A		Yes	FBH1	ENST00000362091.8	synonymous_variant	c.510G>A	p.Thr170=						chr10	5906389	G	A
chr10	5909165	A	G		Yes	FBH1	ENST00000362091.8	synonymous_variant	c.891A>G	p.Thr297=						chr10	5909165	A	G
chr10	5911060	C	T		Yes	FBH1	ENST00000362091.8	synonymous_variant	c.1143C>T	p.Thr381=						chr10	5911060	C	T
chr10	5915416	C	T		Yes	FBH1	ENST00000362091.8	synonymous_variant	c.1410C>T	p.Thr470=						chr10	5915416	C	T
chr10	5916384	C	T		Yes	FBH1	ENST00000362091.8	synonymous_variant	c.1716C>T	p.Thr572=						chr10	5916384	C	T
chr10	5918415	C	T		Yes	FBH1	ENST00000362091.8	synonymous_variant	c.2037C>T	p.Thr679=						chr10	5918415	C	T
chr10	5918415	C	A		Yes	FBH1	ENST00000362091.8	synonymous_variant	c.2037C>A	p.Thr679=						chr10	5918415	C	A
chr10	5903093	C	T		Yes	FBH1	ENST00000362091.8	synonymous_variant	c.75C>T	p.Thr25=						chr10	5903093	C	T
chr10	5924390	C	T		Yes	FBH1	ENST00000362091.8	synonymous_variant	c.2478C>T	p.Thr826=						chr10	5924390	C	T
chr10	5936506	G	T		Yes	FBH1	ENST00000362091.8	synonymous_variant	c.2880G>T	p.Val960=						chr10	5936506	G	T
chr10	5936509	G	T		Yes	FBH1	ENST00000362091.8	synonymous_variant	c.2883G>T	p.Val961=						chr10	5936509	G	T
chr10	5936521	G	A		Yes	FBH1	ENST00000362091.8	synonymous_variant	c.2895G>A	p.Val965=						chr10	5936521	G	A
chr10	5936557	C	G		Yes	FBH1	ENST00000362091.8	synonymous_variant	c.2931C>G	p.Val977=						chr10	5936557	C	G
chr10	5937229	G	A		Yes	FBH1	ENST00000362091.8	synonymous_variant	c.3081G>A	p.Val1027=						chr10	5937229	G	A
chr10	5910961	G	T		Yes	FBH1	ENST00000362091.8	synonymous_variant	c.1044G>T	p.Val348=						chr10	5910961	G	T
chr10	5911084	G	T		Yes	FBH1	ENST00000362091.8	synonymous_variant	c.1167G>T	p.Val389=						chr10	5911084	G	T
chr10	5914247	G	T		Yes	FBH1	ENST00000362091.8	synonymous_variant	c.1374G>T	p.Val458=						chr10	5914247	G	T
chr10	5915428	C	G		Yes	FBH1	ENST00000362091.8	synonymous_variant	c.1422C>G	p.Val474=						chr10	5915428	C	G
chr10	5915470	G	T		Yes	FBH1	ENST00000362091.8	synonymous_variant	c.1464G>T	p.Val488=						chr10	5915470	G	T
chr10	5916432	C	A		Yes	FBH1	ENST00000362091.8	synonymous_variant	c.1764C>A	p.Val588=						chr10	5916432	C	A
chr10	5903090	G	A		Yes	FBH1	ENST00000362091.8	synonymous_variant	c.72G>A	p.Val24=						chr10	5903090	G	A
chr10	5909162	C	T		Yes	FBH1	ENST00000362091.8	synonymous_variant	c.888C>T	p.Tyr296=						chr10	5909162	C	T
chr10	5909282	C	T		Yes	FBH1	ENST00000362091.8	synonymous_variant	c.1008C>T	p.Tyr336=						chr10	5909282	C	T
chr10	5911093	C	T		Yes	FBH1	ENST00000362091.8	synonymous_variant	c.1176C>T	p.Tyr392=						chr10	5911093	C	T
chr10	5915554	C	T		Yes	FBH1	ENST00000362091.8	synonymous_variant	c.1548C>T	p.Tyr516=						chr10	5915554	C	T

## Sheet: FBH1 CNV
Supplementary Table 1C. FBH1 copy number variations.
CNV_ID	ID_GENE	GENE_NAME	ID_SAMPLE	ID_TUMOUR	PRIMARY_SITE	SITE_SUBTYPE_1	SITE_SUBTYPE_2	SITE_SUBTYPE_3	PRIMARY_HISTOLOGY	HISTOLOGY_SUBTYPE_1	HISTOLOGY_SUBTYPE_2	HISTOLOGY_SUBTYPE_3	SAMPLE_NAME	TOTAL_CN	MINOR_ALLELE	MUT_TYPE	ID_STUDY	GRCH	CHROMOSOME_G_START_G_STOP
591695	208447	FBH1	724709	649032	large_intestine	NS	NS	NS	carcinoma	adenocarcinoma	NS	NS	C52	3	null	gain	646	38	10:46940..26212071
591895	208447	FBH1	869754	788997	large_intestine	NS	NS	NS	carcinoma	adenocarcinoma	NS	NS	C7	1	null	loss	646	38	10:46940..13344973
591896	208447	FBH1	986456	902109	large_intestine	NS	NS	NS	carcinoma	adenocarcinoma	NS	NS	C7	1	null	loss	646	38	10:46940..13344973
591897	208447	FBH1	1027509	944485	haematopoietic_and_lymphoid_tissue	lymph_node	NS	NS	lymphoid_neoplasm	diffuse_large_B_cell_lymphoma	NS	NS	C7	1	null	loss	646	38	10:46940..13344973
910372	208447	FBH1	1184078	1096043	breast	NS	NS	NS	carcinoma	ductal_carcinoma	NS	NS	PD3890a	3	null	loss	385	38	10:26823..8190534
910374	208447	FBH1	1184078	1096043	breast	NS	NS	NS	carcinoma	ductal_carcinoma	NS	NS	PD3890a	null	null	loss	652	38	10:58487..15173505
910872	208447	FBH1	1230729	1142532	breast	NS	NS	NS	carcinoma	ductal_carcinoma	NS	NS	PD3905a	4	null	gain	385	38	10:26823..10284416
909689	208447	FBH1	1230731	1142534	breast	NS	NS	NS	carcinoma	ductal_carcinoma	micropapillary	NS	PD3851a	null	null	gain	652	38	10:58487..21229858
912708	208447	FBH1	1280842	1192133	breast	NS	NS	NS	carcinoma	NS	NS	NS	PD4002a	13	null	gain	385	38	10:26823..26639649
911611	208447	FBH1	1284069	1195364	breast	NS	NS	NS	carcinoma	ductal_carcinoma	NS	NS	PD3945a	4	null	gain	385	38	10:26823..38783090
911617	208447	FBH1	1284069	1195364	breast	NS	NS	NS	carcinoma	ductal_carcinoma	NS	NS	PD3945a	null	null	gain	652	38	10:58487..26485765
912871	208447	FBH1	1284071	1195366	breast	NS	NS	NS	carcinoma	ductal_carcinoma	NS	NS	PD4005a	4	null	gain	385	38	10:26823..26408365
912874	208447	FBH1	1284071	1195366	breast	NS	NS	NS	carcinoma	ductal_carcinoma	NS	NS	PD4005a	null	null	gain	652	38	10:58487..26475648
913220	208447	FBH1	1284073	1195368	breast	NS	NS	NS	carcinoma	ductal_carcinoma	NS	NS	PD4006a	7	null	gain	385	38	10:26823..14801037
913218	208447	FBH1	1284073	1195368	breast	NS	NS	NS	carcinoma	ductal_carcinoma	NS	NS	PD4006a	null	null	gain	652	38	10:1860445..8190459
914133	208447	FBH1	1304515	1215563	breast	NS	NS	NS	carcinoma	ductal_carcinoma	NS	NS	PD4086a	10	null	gain	385	38	10:26823..38783090
914136	208447	FBH1	1304515	1215563	breast	NS	NS	NS	carcinoma	ductal_carcinoma	NS	NS	PD4086a	null	null	gain	652	38	10:58487..38757759
914924	208447	FBH1	1317020	1227924	breast	NS	NS	NS	carcinoma	ductal_carcinoma	NS	NS	PD4103a	null	null	gain	652	38	10:4605026..7667979
914923	208447	FBH1	1317020	1227924	breast	NS	NS	NS	carcinoma	ductal_carcinoma	NS	NS	PD4103a	8	null	gain	385	38	10:4587429..7658869
915892	208447	FBH1	1317049	1227953	breast	NS	NS	NS	carcinoma	ductal_carcinoma	NS	NS	PD4107a	null	null	gain	652	38	10:58487..9439879
916297	208447	FBH1	1317053	1227957	breast	NS	NS	NS	carcinoma	ductal_carcinoma	NS	NS	PD4109a	6	null	gain	385	38	10:26823..21985596
916655	208447	FBH1	1317065	1227969	breast	NS	NS	NS	carcinoma	ductal_carcinoma	NS	NS	PD4115a	null	null	gain	652	38	10:58487..25936607
916652	208447	FBH1	1317065	1227969	breast	NS	NS	NS	carcinoma	ductal_carcinoma	NS	NS	PD4115a	7	null	gain	385	38	10:26823..25937974
916955	208447	FBH1	1317067	1227971	breast	NS	NS	NS	carcinoma	ductal_carcinoma	NS	NS	PD4116a	null	null	gain	652	38	10:3281123..19486763
916954	208447	FBH1	1317067	1227971	breast	NS	NS	NS	carcinoma	ductal_carcinoma	NS	NS	PD4116a	5	null	gain	385	38	10:3281123..19486600
917737	208447	FBH1	1331091	1241565	breast	NS	NS	NS	carcinoma	NS	NS	NS	PD4131a	15	null	gain	385	38	10:3317211..6136978
918026	208447	FBH1	1351047	1261287	breast	NS	NS	NS	carcinoma	ductal_carcinoma	NS	NS	PD4192a	10	null	gain	385	38	10:26823..6186635
918168	208447	FBH1	1351051	1261291	breast	NS	NS	NS	carcinoma	lobular_carcinoma	NS	NS	PD4194a	null	null	loss	652	38	10:5603984..6495383
918477	208447	FBH1	1351059	1261299	breast	NS	NS	NS	carcinoma	ER-HER-positive_carcinoma	NS	NS	PD4198a	null	null	loss	652	38	10:58487..9759132
918935	208447	FBH1	1351061	1261301	breast	NS	NS	NS	carcinoma	ductal_carcinoma	NS	NS	PD4199a	null	null	gain	652	38	10:58487..15675487
919557	208447	FBH1	1351142	1261382	breast	NS	NS	NS	carcinoma	ductal_carcinoma	NS	NS	PD4248a	4	null	gain	385	38	10:26823..34189517
920093	208447	FBH1	1351158	1261398	breast	NS	NS	NS	carcinoma	ductal_carcinoma	NS	NS	PD4255a	null	null	gain	652	38	10:1580437..14751833
921029	208447	FBH1	1356524	1266565	NS	NS	NS	NS	NS	NS	NS	NS	PD4602a	10	null	gain	385	38	10:5500146..6577867
921669	208447	FBH1	1432785	1342200	breast	NS	NS	NS	carcinoma	ductal_carcinoma	NS	NS	PD4833a	null	null	gain	652	38	10:1373171..15946777
921837	208447	FBH1	1432791	1342206	breast	NS	NS	NS	carcinoma	ductal_carcinoma	NS	NS	PD4836a	null	null	gain	652	38	10:58487..34300814
921980	208447	FBH1	1432801	1342216	breast	NS	NS	NS	carcinoma	ductal_carcinoma	NS	NS	PD4841a	null	null	gain	652	38	10:5856135..6230146
922820	208447	FBH1	1433836	1343251	breast	NS	NS	NS	carcinoma	ductal_carcinoma	NS	NS	PD4845a	null	null	gain	652	38	10:58487..6936399
923631	208447	FBH1	1443537	1367782	breast	NS	NS	NS	carcinoma	ductal_carcinoma	NS	NS	PD4874a	null	null	gain	652	38	10:58487..8441383
924566	208447	FBH1	1459220	1383191	breast	NS	NS	NS	carcinoma	ductal_carcinoma	NS	NS	PD4952a	null	null	gain	652	38	10:58487..24045999
925466	208447	FBH1	1459228	1383199	breast	NS	NS	NS	carcinoma	ductal_carcinoma	NS	NS	PD4956a	null	null	gain	652	38	10:58487..6037883
926862	208447	FBH1	1463662	1387514	breast	NS	NS	NS	carcinoma	ductal_carcinoma	NS	NS	PD4968a	null	null	loss	652	38	10:58487..16419110
927854	208447	FBH1	1463685	1387537	breast	NS	NS	NS	carcinoma	ductal_carcinoma	NS	NS	PD4976a	null	null	loss	652	38	10:58487..8106231
929186	208447	FBH1	1474023	1397722	breast	NS	NS	NS	carcinoma	ductal_carcinoma	NS	NS	PD5930a	null	null	gain	652	38	10:2612270..12942272
929346	208447	FBH1	1474029	1397728	breast	NS	NS	NS	carcinoma	ductal_carcinoma	NS	NS	PD5932a	null	null	loss	652	38	10:58487..13866001
929556	208447	FBH1	1474035	1397734	breast	NS	NS	NS	carcinoma	ductal_carcinoma	NS	NS	PD5934a	null	null	gain	652	38	10:5935312..12328594
929550	208447	FBH1	1474035	1397734	breast	NS	NS	NS	carcinoma	ductal_carcinoma	NS	NS	PD5934a	null	null	gain	652	38	10:1419789..5932640
929821	208447	FBH1	1474038	1397737	breast	NS	NS	NS	carcinoma	ductal_carcinoma	NS	NS	PD5935a	null	null	gain	652	38	10:5684413..10548559
930250	208447	FBH1	1474059	1397758	breast	NS	NS	NS	carcinoma	ductal_carcinoma	NS	NS	PD5942a	null	null	gain	652	38	10:3906824..38757759
930597	208447	FBH1	1474065	1397764	breast	NS	NS	NS	carcinoma	ductal_carcinoma	NS	NS	PD5944a	null	null	gain	652	38	10:3906824..8669794
930762	208447	FBH1	1474068	1397767	breast	NS	NS	NS	carcinoma	ductal_carcinoma	NS	NS	PD5945a	null	null	gain	652	38	10:58487..21278636
931172	208447	FBH1	1474074	1397773	breast	NS	NS	NS	carcinoma	ductal_carcinoma	NS	NS	PD5947a	null	null	loss	652	38	10:58487..11245099
931306	208447	FBH1	1474077	1397776	breast	NS	NS	NS	carcinoma	ductal_carcinoma	NS	NS	PD5948a	null	null	gain	652	38	10:58487..7311230
932346	208447	FBH1	1474102	1397801	breast	NS	NS	NS	carcinoma	ductal_carcinoma	NS	NS	PD5959a	null	null	loss	652	38	10:3909300..19074147
932566	208447	FBH1	1474104	1397803	breast	NS	NS	NS	carcinoma	ductal_carcinoma	NS	NS	PD5960a	null	null	gain	652	38	10:58487..6983417
2362464	208447	FBH1	1474816	1398515	ovary	NS	NS	NS	carcinoma	serous_carcinoma	NS	NS	TCGA-13-0885-01	11	3	gain	331	38	10:3052854..14204823
2695785	208447	FBH1	1474852	1398551	ovary	NS	NS	NS	carcinoma	serous_carcinoma	NS	NS	TCGA-09-1665-01	6	2	gain	331	38	10:5784109..6026927
1131555	208447	FBH1	1474867	1398566	ovary	NS	NS	NS	carcinoma	serous_carcinoma	NS	NS	TCGA-23-1118-01	9	3	gain	331	38	10:1400966..6554345
1308207	208447	FBH1	1474978	1398677	ovary	NS	NS	NS	carcinoma	serous_carcinoma	NS	NS	TCGA-24-1474-01	13	0	gain	331	38	10:4401649..6406422
933046	208447	FBH1	1480186	1403845	breast	NS	NS	NS	carcinoma	ductal_carcinoma	NS	NS	PD6041a	null	null	loss	652	38	10:4740459..22629684
933177	208447	FBH1	1480190	1403849	breast	NS	NS	NS	carcinoma	ductal_carcinoma	NS	NS	PD6043a	null	null	gain	652	38	10:58487..14340165
933528	208447	FBH1	1480196	1403855	breast	NS	NS	NS	carcinoma	ductal_carcinoma	NS	NS	PD6046a	null	null	gain	652	38	10:58487..6882314
933741	208447	FBH1	1480198	1403857	breast	NS	NS	NS	carcinoma	ductal_carcinoma	NS	NS	PD6047a	null	null	loss	652	38	10:4929982..19427560
934383	208447	FBH1	1491594	1414752	breast	NS	NS	NS	carcinoma	ductal_carcinoma	NS	NS	PD6406a	null	null	loss	652	38	10:58487..6729995
934596	208447	FBH1	1491600	1414758	breast	NS	NS	NS	carcinoma	ductal_carcinoma	NS	NS	PD6409a	null	null	loss	652	38	10:58487..22493779
934815	208447	FBH1	1491602	1414760	breast	NS	NS	NS	carcinoma	ductal_carcinoma	NS	NS	PD6410a	null	null	gain	652	38	10:5011866..6684741
935073	208447	FBH1	1491604	1414762	breast	NS	NS	NS	carcinoma	ductal_carcinoma	NS	NS	PD6411a	null	null	gain	652	38	10:58487..8809292
935526	208447	FBH1	1491608	1414766	breast	NS	NS	NS	carcinoma	ductal_carcinoma	NS	NS	PD6413a	null	null	gain	652	38	10:5508710..6316141
937753	208447	FBH1	1527308	1449684	breast	NS	NS	NS	carcinoma	ductal_carcinoma	NS	NS	PD7206a	null	null	loss	652	38	10:58487..37270551
938149	208447	FBH1	1527318	1449694	breast	NS	NS	NS	carcinoma	ductal_carcinoma	NS	NS	PD7211a	null	null	gain	652	38	10:58487..21545607
938427	208447	FBH1	1527353	1449729	breast	NS	NS	NS	carcinoma	ductal_carcinoma	NS	NS	PD7215a	null	null	gain	652	38	10:4830719..20851326
938671	208447	FBH1	1527359	1449735	breast	NS	NS	NS	carcinoma	ductal_carcinoma	NS	NS	PD7217a	null	null	gain	652	38	10:58487..13520076
939286	208447	FBH1	1530640	1453012	breast	NS	NS	NS	carcinoma	ductal_carcinoma	NS	NS	PD7240a	null	null	loss	652	38	10:5802665..8180550
940238	208447	FBH1	1585050	1506395	breast	NS	NS	NS	carcinoma	ductal_carcinoma	NS	NS	PD8609a	null	null	loss	652	38	10:58487..35635679
940514	208447	FBH1	1585053	1506398	breast	NS	NS	NS	carcinoma	ductal_carcinoma	NS	NS	PD8610a	null	null	gain	652	38	10:58487..15553362
940883	208447	FBH1	1585057	1506402	breast	NS	NS	NS	carcinoma	ductal_carcinoma	NS	NS	PD8612a	null	null	gain	652	38	10:58487..8669794
941672	208447	FBH1	1585071	1506416	breast	NS	NS	NS	carcinoma	ductal_carcinoma	NS	NS	PD8619a	null	null	loss	652	38	10:58487..29979650
942864	208447	FBH1	1591290	1512378	breast	NS	NS	NS	carcinoma	ductal_carcinoma	NS	NS	PD8830a	null	null	loss	652	38	10:58487..34861739
943144	208447	FBH1	1591296	1512382	breast	NS	NS	NS	carcinoma	ductal_carcinoma	NS	NS	PD8832a	null	null	loss	652	38	10:58487..14561300
943449	208447	FBH1	1610330	1529595	breast	NS	NS	NS	carcinoma	ductal_carcinoma	NS	NS	PD8964a	null	null	gain	652	38	10:1177489..10662446
943664	208447	FBH1	1610332	1529597	breast	NS	NS	NS	carcinoma	ductal_carcinoma	NS	NS	PD8965a	null	null	gain	652	38	10:58487..21089483
943854	208447	FBH1	1610342	1529605	breast	NS	NS	NS	carcinoma	ductal_carcinoma	NS	NS	PD8969a	null	null	gain	652	38	10:58487..10684348
944241	208447	FBH1	1610365	1529621	breast	NS	NS	NS	carcinoma	ductal_carcinoma	NS	NS	PD8977a	null	null	loss	652	38	10:58487..8241273
944587	208447	FBH1	1610371	1529625	breast	NS	NS	NS	carcinoma	ductal_carcinoma	NS	NS	PD8979a	null	null	gain	652	38	10:58487..8744863
944852	208447	FBH1	1610374	1529627	breast	NS	NS	NS	carcinoma	ductal_carcinoma	NS	NS	PD8980a	null	null	gain	652	38	10:5856135..26208490
945768	208447	FBH1	1610386	1529635	breast	NS	NS	NS	carcinoma	ductal_carcinoma	NS	NS	PD8984a	null	null	gain	652	38	10:58487..19177415
946105	208447	FBH1	1613700	1532748	breast	NS	NS	NS	carcinoma	ductal_carcinoma	NS	NS	PD9000a	null	null	gain	652	38	10:4234544..8344956
946640	208447	FBH1	1613708	1532756	breast	NS	NS	NS	carcinoma	ductal_carcinoma	NS	NS	PD9004a	null	null	gain	652	38	10:58487..9439879
947425	208447	FBH1	1644497	1559634	breast	NS	NS	NS	carcinoma	ductal_carcinoma	NS	NS	PD9464a	null	null	gain	652	38	10:3310687..10548330
948294	208447	FBH1	1649032	1563971	breast	NS	NS	NS	carcinoma	ductal_carcinoma	NS	NS	PD9568a	null	null	gain	652	38	10:58487..8669794
948788	208447	FBH1	1649038	1563977	breast	NS	NS	NS	carcinoma	ductal_carcinoma	NS	NS	PD9571a	null	null	gain	652	38	10:58487..29078834
949390	208447	FBH1	1649369	1564199	breast	NS	NS	NS	carcinoma	ductal_carcinoma	NS	NS	PD9582a	null	null	loss	652	38	10:3138759..20778052
949766	208447	FBH1	1649399	1564219	breast	NS	NS	NS	carcinoma	ductal_carcinoma	NS	NS	PD9592a	null	null	loss	652	38	10:58487..8470419
950477	208447	FBH1	1649423	1564235	breast	NS	NS	NS	carcinoma	lobular_carcinoma	NS	NS	PD9600a	null	null	gain	652	38	10:58487..25318335
950761	208447	FBH1	1649438	1564245	breast	NS	NS	NS	carcinoma	ductal_carcinoma	NS	NS	PD9605a	null	null	gain	652	38	10:58487..15303880
39059	208447	FBH1	1653055	1567842	pancreas	NS	NS	NS	carcinoma	ductal_carcinoma	NS	NS	8012424	3	null	gain	328	38	10:5458196..8047173
40801	208447	FBH1	1653058	1567845	pancreas	NS	NS	NS	carcinoma	ductal_carcinoma	NS	NS	8012774	4	null	gain	328	38	10:4438379..16116881
44042	208447	FBH1	1653065	1567852	pancreas	NS	NS	NS	carcinoma	ductal_carcinoma	NS	NS	8013222	3	null	gain	328	38	10:70493..6608464
51877	208447	FBH1	1653077	1567864	pancreas	NS	NS	NS	carcinoma	ductal_carcinoma	NS	NS	8014741	1	null	loss	328	38	10:80130..8621820
52606	208447	FBH1	1653082	1567869	pancreas	NS	NS	NS	carcinoma	ductal_carcinoma	NS	NS	8014807	4	null	gain	328	38	10:5307908..8640716
53474	208447	FBH1	1653084	1567871	pancreas	NS	NS	NS	carcinoma	ductal_carcinoma	NS	NS	8014825	3	null	loss	328	38	10:4620303..8647040
60864	208447	FBH1	1653092	1567879	pancreas	NS	NS	NS	carcinoma	ductal_carcinoma	NS	NS	8015259	3	null	gain	328	38	10:5481641..6927851
62489	208447	FBH1	1653094	1567881	pancreas	NS	NS	NS	carcinoma	ductal_carcinoma	NS	NS	8015277	2	null	loss	328	38	10:70493..5952731
73286	208447	FBH1	1653114	1567901	pancreas	NS	NS	NS	carcinoma	ductal_carcinoma	NS	NS	8031121	4	null	gain	328	38	10:70493..8470419
768654	208447	FBH1	1653150	1567937	pancreas	NS	NS	NS	carcinoma	ductal_carcinoma	NS	NS	PCSI_0019_Pa_P	1.02656	null	loss	382	38	10:78061..38389072
780041	208447	FBH1	1653153	1567940	pancreas	NS	NS	NS	carcinoma	ductal_carcinoma	NS	NS	PCSI_0024_Pa_P	1	null	loss	382	38	10:14060..38860869
802780	208447	FBH1	1653157	1567944	pancreas	NS	NS	NS	carcinoma	ductal_carcinoma	NS	NS	PCSI_0072_Pa_P	2.95295	null	gain	382	38	10:78061..22640071
814548	208447	FBH1	1653161	1567948	pancreas	NS	NS	NS	carcinoma	ductal_carcinoma	NS	NS	PCSI_0085_Pa_P	2.49992	null	loss	382	38	10:78061..34625072
830655	208447	FBH1	1653168	1567955	pancreas	NS	NS	NS	carcinoma	ductal_carcinoma	NS	NS	PCSI_0101_Pa_P	1.04952	null	loss	382	38	10:78061..38389072
833573	208447	FBH1	1653173	1567960	pancreas	NS	NS	NS	carcinoma	ductal_carcinoma	NS	NS	PCSI_0109_Pa_P	1.00558	null	loss	382	38	10:78061..38389072
834190	208447	FBH1	1653174	1567961	pancreas	NS	NS	NS	carcinoma	ductal_carcinoma	NS	NS	PCSI_0111_Pa_P	2.68176	null	gain	382	38	10:5480038..6237037
951473	208447	FBH1	1660108	1574407	breast	NS	NS	NS	carcinoma	ductal_carcinoma	NS	NS	PD9756a	null	null	loss	652	38	10:1638098..31164807
951599	208447	FBH1	1660117	1574413	breast	NS	NS	NS	carcinoma	ductal_carcinoma	NS	NS	PD9759a	null	null	loss	652	38	10:3013886..38757759
951800	208447	FBH1	1660120	1574415	breast	NS	NS	NS	carcinoma	ductal_carcinoma	NS	NS	PD9760a	null	null	gain	652	38	10:5785111..6345792
952066	208447	FBH1	1667002	1580318	breast	NS	NS	NS	carcinoma	ductal_carcinoma	mucinous	NS	PD9843a	null	null	loss	652	38	10:58487..7908595
888920	208447	FBH1	1695882	1604085	breast	NS	NS	NS	carcinoma	ductal_carcinoma	NS	NS	PD10010a	null	null	gain	652	38	10:58487..8596716
889085	208447	FBH1	1695894	1604093	breast	NS	NS	NS	carcinoma	ductal_carcinoma	NS	NS	PD10014a	null	null	gain	652	38	10:58487..25556400
942541	208447	FBH1	1695911	1506747	breast	NS	NS	NS	carcinoma	ductal_carcinoma	NS	NS	PD8652a2	null	null	gain	652	38	10:3000826..10708014
2690475	208447	FBH1	1731265	1637231	ovary	NS	NS	NS	carcinoma	serous_carcinoma	NS	NS	TCGA-29-1778-01	10	2	gain	331	38	10:4068155..7080823
889299	208447	FBH1	1749304	1654145	breast	NS	NS	NS	carcinoma	ductal_carcinoma	NS	NS	PD11337a	null	null	gain	652	38	10:58487..38757759
889606	208447	FBH1	1749310	1654151	breast	NS	NS	NS	carcinoma	ductal_carcinoma	NS	NS	PD11340a	null	null	loss	652	38	10:58487..13226855
889955	208447	FBH1	1749316	1654157	breast	NS	NS	NS	carcinoma	ductal_carcinoma	NS	NS	PD11343a	null	null	gain	652	38	10:4714395..6689956
890196	208447	FBH1	1759785	1664433	breast	NS	NS	NS	carcinoma	ductal_carcinoma	NS	NS	PD11357a	null	null	loss	652	38	10:58487..36567667
890447	208447	FBH1	1759794	1664439	breast	NS	NS	NS	carcinoma	ductal_carcinoma	NS	NS	PD11360a	null	null	gain	652	38	10:58487..23877853
891392	208447	FBH1	1759821	1664457	breast	NS	NS	NS	carcinoma	ductal_carcinoma	NS	NS	PD11369a	null	null	loss	652	38	10:3041457..10646398
891908	208447	FBH1	1759842	1664471	breast	NS	NS	NS	carcinoma	ductal_carcinoma	NS	NS	PD11376a	null	null	gain	652	38	10:58487..8665587
892351	208447	FBH1	1759869	1664489	breast	NS	NS	NS	carcinoma	ductal_carcinoma	NS	NS	PD11385a	null	null	loss	652	38	10:3013852..28736749
892889	208447	FBH1	1759899	1664510	breast	NS	NS	NS	carcinoma	ductal_carcinoma	NS	NS	PD11395a	null	null	loss	652	38	10:58487..33808115
893174	208447	FBH1	1759905	1664514	breast	NS	NS	NS	carcinoma	ductal_carcinoma	NS	NS	PD11397a	null	null	loss	652	38	10:2275544..14991111
894475	208447	FBH1	1768206	1672469	breast	NS	NS	NS	carcinoma	ductal_carcinoma	NS	NS	PD11752a	null	null	gain	652	38	10:891107..17683307
1798869	208447	FBH1	1779235	1683234	urinary_tract	bladder	NS	NS	carcinoma	NS	NS	NS	TCGA-BT-A20Q-01	7	1	gain	413	38	10:4169601..8969783
2703324	208447	FBH1	1779502	1683501	breast	NS	NS	NS	carcinoma	NS	NS	NS	TCGA-AR-A0U4-01	6	3	gain	414	38	10:26823..8979301
2728288	208447	FBH1	1780144	1684143	lung	NS	NS	NS	carcinoma	adenocarcinoma	NS	NS	TCGA-49-4512-01	2	0	loss	417	38	10:26823..13776934
1283820	208447	FBH1	1780157	1684156	lung	NS	NS	NS	carcinoma	adenocarcinoma	NS	NS	TCGA-50-5068-01	9	3	gain	417	38	10:26823..24086334
1206162	208447	FBH1	1781311	1685310	lung	NS	NS	NS	carcinoma	squamous_cell_carcinoma	NS	NS	TCGA-34-5928-01	10	5	gain	418	38	10:26823..19870945
378564	208447	FBH1	1789235	1692639	endometrium	NS	NS	NS	carcinoma	serous_carcinoma	NS	NS	900T	1	null	loss	661	38	10:5896797..5968664
378562	208447	FBH1	1789235	1692639	endometrium	NS	NS	NS	carcinoma	serous_carcinoma	NS	NS	900T	1	null	loss	661	38	10:5876719..5896581
895325	208447	FBH1	1832151	1727936	breast	NS	NS	NS	carcinoma	ductal_carcinoma	NS	NS	PD13296a	null	null	gain	652	38	10:3906824..6803275
896218	208447	FBH1	1832160	1727945	breast	NS	NS	NS	carcinoma	ductal_carcinoma	NS	NS	PD13299a	null	null	gain	652	38	10:475246..6136998
896539	208447	FBH1	1832169	1727954	breast	NS	NS	NS	carcinoma	ductal_carcinoma	NS	NS	PD13302a	null	null	loss	652	38	10:3052388..6627607
896979	208447	FBH1	1832175	1727960	breast	NS	NS	NS	carcinoma	ductal_carcinoma	NS	NS	PD13304a	null	null	loss	652	38	10:58487..25869196
897449	208447	FBH1	1832199	1727984	breast	NS	NS	NS	carcinoma	ductal_carcinoma	NS	NS	PD13312a	null	null	loss	652	38	10:58487..14432168
65356	208447	FBH1	1842413	1735678	pancreas	NS	NS	NS	carcinoma	ductal_carcinoma	NS	NS	8016425	3	null	loss	328	38	10:5393955..6455460
67818	208447	FBH1	1842414	1735679	pancreas	NS	NS	NS	carcinoma	ductal_carcinoma	NS	NS	8016470	3	null	gain	328	38	10:5392010..7611161
67062	208447	FBH1	1842416	1735681	pancreas	NS	NS	NS	carcinoma	ductal_carcinoma	NS	NS	8016432	3	null	gain	328	38	10:5282126..8383568
42382	208447	FBH1	1842418	1735683	pancreas	NS	NS	NS	carcinoma	ductal_carcinoma	NS	NS	8013203	3	null	loss	328	38	10:70493..8403774
47743	208447	FBH1	1842419	1735684	pancreas	NS	NS	NS	carcinoma	ductal_carcinoma	NS	NS	8014586	2	null	loss	328	38	10:5233799..8189757
50625	208447	FBH1	1842420	1735685	pancreas	NS	NS	NS	carcinoma	ductal_carcinoma	NS	NS	8014593	1	null	loss	328	38	10:70493..8621820
54481	208447	FBH1	1842421	1735686	pancreas	NS	NS	NS	carcinoma	ductal_carcinoma	NS	NS	8014964	2	null	loss	328	38	10:70493..10464895
34436	208447	FBH1	1842433	1735698	pancreas	NS	NS	NS	carcinoma	ductal_carcinoma	NS	NS	8012341	1	null	loss	328	38	10:5212841..6246792
35157	208447	FBH1	1842435	1735700	pancreas	NS	NS	NS	carcinoma	ductal_carcinoma	NS	NS	8012342	1	null	loss	328	38	10:70493..8821511
35769	208447	FBH1	1842436	1735701	pancreas	NS	NS	NS	carcinoma	ductal_carcinoma	NS	NS	8012346	3	null	gain	328	38	10:3305356..38804781
89005	208447	FBH1	1842442	1735707	pancreas	NS	NS	NS	carcinoma	ductal_carcinoma	NS	NS	8033523	3	null	gain	328	38	10:5297111..8656316
87299	208447	FBH1	1842448	1735713	pancreas	NS	NS	NS	carcinoma	ductal_carcinoma	NS	NS	8033414	3	null	loss	328	38	10:5333914..14803306
72017	208447	FBH1	1842484	1735749	pancreas	NS	NS	NS	carcinoma	ductal_carcinoma	NS	NS	8031073	4	null	gain	328	38	10:2946010..7631310
156439	208447	FBH1	1842517	1735782	pancreas	NS	NS	NS	carcinoma	ductal_carcinoma	NS	NS	8048316	2	null	loss	328	38	10:3819669..34968895
88100	208447	FBH1	1842522	1735787	pancreas	NS	NS	NS	carcinoma	ductal_carcinoma	NS	NS	8033471	3	null	gain	328	38	10:70493..31925194
93115	208447	FBH1	1842532	1735797	pancreas	NS	NS	NS	carcinoma	ductal_carcinoma	NS	NS	8034252	3	null	gain	328	38	10:70493..38852219
110129	208447	FBH1	1842535	1735800	pancreas	NS	NS	NS	carcinoma	ductal_carcinoma	NS	NS	8035591	4	null	gain	328	38	10:70493..8383568
122398	208447	FBH1	1842540	1735805	pancreas	NS	NS	NS	carcinoma	ductal_carcinoma	NS	NS	8043971	3	null	gain	328	38	10:3260087..8647174
126244	208447	FBH1	1842554	1735819	pancreas	NS	NS	NS	carcinoma	ductal_carcinoma	NS	NS	8044424	1	null	loss	328	38	10:3659278..28212646
128830	208447	FBH1	1842564	1735829	pancreas	NS	NS	NS	carcinoma	ductal_carcinoma	NS	NS	8044594	4	null	gain	328	38	10:3857200..7743422
76020	208447	FBH1	1842572	1735837	pancreas	NS	NS	NS	carcinoma	ductal_carcinoma	NS	NS	8031544	3	null	loss	328	38	10:3667007..17267388
898317	208447	FBH1	1874523	1765136	breast	NS	NS	NS	carcinoma	ductal_carcinoma	NS	NS	PD13424a	null	null	loss	652	38	10:58487..7619032
898506	208447	FBH1	1874529	1765139	breast	NS	NS	NS	carcinoma	ductal_carcinoma	NS	NS	PD13425a	null	null	gain	652	38	10:58487..34940709
899279	208447	FBH1	1889494	1778934	breast	NS	NS	NS	carcinoma	ductal_carcinoma	NS	NS	PD13606a	null	null	loss	652	38	10:3138567..15292824
900145	208447	FBH1	1892089	1781445	breast	NS	NS	NS	carcinoma	ductal_carcinoma	NS	NS	PD13622a	null	null	gain	652	38	10:5071519..9335429
900382	208447	FBH1	1892107	1781454	breast	NS	NS	NS	carcinoma	ductal_carcinoma	NS	NS	PD13625a	null	null	gain	652	38	10:58487..6977855
900816	208447	FBH1	1892131	1781466	breast	NS	NS	NS	carcinoma	ductal_carcinoma	NS	NS	PD13629a	null	null	loss	652	38	10:5674592..6244979
2792342	208447	FBH1	1898094	1786778	urinary_tract	bladder	NS	NS	carcinoma	NS	NS	NS	TCGA-DK-A1AC-01	10	2	gain	413	38	10:4401858..8460878
2621469	208447	FBH1	1898099	1786783	urinary_tract	bladder	NS	NS	carcinoma	NS	NS	NS	TCGA-DK-A2HX-01	18	0	gain	413	38	10:2917539..8669794
1246467	208447	FBH1	1898130	1786814	urinary_tract	bladder	NS	NS	carcinoma	NS	NS	NS	TCGA-GC-A3RB-01	9	1	gain	413	38	10:5810331..8074487
1967417	208447	FBH1	1899607	1788291	breast	NS	NS	NS	carcinoma	NS	NS	NS	TCGA-A2-A0CM-01	11	2	gain	414	38	10:1858467..14089153
2042400	208447	FBH1	1899664	1788348	breast	NS	NS	NS	carcinoma	NS	NS	NS	TCGA-A7-A26F-01	5	1	gain	414	38	10:5161333..12469909
2555518	208447	FBH1	1899665	1788349	breast	NS	NS	NS	carcinoma	NS	NS	NS	TCGA-A7-A26G-01	6	1	gain	414	38	10:5484195..6267570
1142507	208447	FBH1	1899667	1788351	breast	NS	NS	NS	carcinoma	NS	NS	NS	TCGA-A7-A26I-01	9	4	gain	414	38	10:1362307..7033671
2083878	208447	FBH1	1899679	1788363	breast	NS	NS	NS	carcinoma	NS	NS	NS	TCGA-A8-A07E-01	5	1	gain	414	38	10:1888258..10216278
2122422	208447	FBH1	1899687	1788371	breast	NS	NS	NS	carcinoma	NS	NS	NS	TCGA-A8-A07U-01	10	1	gain	414	38	10:26823..18857618
1076253	208447	FBH1	1899757	1788441	breast	NS	NS	NS	carcinoma	NS	NS	NS	TCGA-AN-A0FL-01	6	1	gain	414	38	10:5715949..7761574
1503771	208447	FBH1	1899789	1788473	breast	NS	NS	NS	carcinoma	NS	NS	NS	TCGA-AO-A129-01	19	3	gain	414	38	10:4916649..6377758
1473603	208447	FBH1	1899823	1788507	breast	NS	NS	NS	carcinoma	NS	NS	NS	TCGA-AR-A1AQ-01	6	2	gain	414	38	10:3898426..18396962
2374806	208447	FBH1	1899859	1788543	breast	NS	NS	NS	carcinoma	NS	NS	NS	TCGA-B6-A0RE-01	9	2	gain	414	38	10:4311252..28973932
2552030	208447	FBH1	1899960	1788644	breast	NS	NS	NS	carcinoma	NS	NS	NS	TCGA-BH-A18T-01	9	3	gain	414	38	10:26823..8005587
1196070	208447	FBH1	1899975	1788659	breast	NS	NS	NS	carcinoma	NS	NS	NS	TCGA-BH-A1F6-01	18	1	gain	414	38	10:5740059..6047329
2351963	208447	FBH1	1900042	1788726	breast	NS	NS	NS	carcinoma	NS	NS	NS	TCGA-D8-A142-01	7	3	gain	414	38	10:4201806..7955501
1159575	208447	FBH1	1900058	1788742	breast	NS	NS	NS	carcinoma	NS	NS	NS	TCGA-D8-A1JL-01	8	2	gain	414	38	10:1111470..7573232
1193002	208447	FBH1	1900084	1788768	breast	NS	NS	NS	carcinoma	NS	NS	NS	TCGA-D8-A1XW-01	5	1	gain	414	38	10:26823..7871216
901629	208447	FBH1	1908691	1797268	breast	NS	NS	NS	carcinoma	ductal_carcinoma	NS	NS	PD13754a	null	null	loss	652	38	10:5586608..6308627
902249	208447	FBH1	1908733	1797289	breast	NS	NS	NS	carcinoma	ductal_carcinoma	NS	NS	PD13761a	null	null	loss	652	38	10:58487..8924443
903294	208447	FBH1	1908763	1797304	breast	NS	NS	NS	carcinoma	lobular_carcinoma	pleomorphic	NS	PD13766a	null	null	loss	652	38	10:5773231..6530263
903621	208447	FBH1	1908787	1797316	breast	NS	NS	NS	carcinoma	lobular_carcinoma	NS	NS	PD13770a	null	null	loss	652	38	10:2275544..8655357
903804	208447	FBH1	1908793	1797319	breast	NS	NS	NS	carcinoma	ductal_carcinoma	NS	NS	PD13771a	null	null	gain	652	38	10:5858859..33605558
1985854	208447	FBH1	1913986	1802268	lung	right_upper_lobe	NS	NS	carcinoma	adenocarcinoma	NS	NS	TCGA-44-7670-01	2	0	loss	417	38	10:26823..22881836
2726941	208447	FBH1	1914110	1802392	lung	right_upper_lobe	NS	NS	carcinoma	adenocarcinoma	NS	NS	TCGA-97-7937-01	9	2	gain	417	38	10:26823..14667956
904178	208447	FBH1	1954063	1840835	breast	NS	NS	NS	carcinoma	ductal_carcinoma	NS	NS	PD14435a	null	null	loss	652	38	10:58487..10688185
904992	208447	FBH1	1954198	1840970	breast	NS	NS	NS	carcinoma	ductal_carcinoma	NS	NS	PD14453a	null	null	gain	652	38	10:4351084..8928350
906501	208447	FBH1	2010899	1893597	breast	NS	NS	NS	carcinoma	ductal_carcinoma	NS	NS	PD17973a	null	null	loss	652	38	10:5678461..6322791
906789	208447	FBH1	2010947	1893621	breast	NS	NS	NS	carcinoma	ductal_carcinoma	micropapillary	NS	PD17981a	null	null	loss	652	38	10:58487..11696038
907178	208447	FBH1	2012302	1894940	breast	NS	NS	NS	carcinoma	ductal_carcinoma	NS	NS	PD17994a	null	null	loss	652	38	10:5104074..6874719
907352	208447	FBH1	2031409	1913076	breast	NS	NS	NS	carcinoma	neuroendocrine_carcinoma	NS	NS	PD18149a	null	null	loss	652	38	10:58487..11623332
909265	208447	FBH1	2051792	1932045	breast	NS	NS	NS	carcinoma	metaplastic_carcinoma	NS	NS	PD18769a	null	null	loss	652	38	10:3144751..11519940
909401	208447	FBH1	2051810	1932063	breast	NS	NS	NS	carcinoma	ductal_carcinoma	micropapillary	NS	PD18775a	null	null	loss	652	38	10:5678461..6233639
591899	208447	FBH1	2053885	1934129	kidney	NS	NS	NS	carcinoma	clear_cell_renal_cell_carcinoma	NS	NS	C7	1	null	loss	646	38	10:46940..13344973
975153	208447	FBH1	2120219	1994455	oesophagus	NS	NS	NS	carcinoma	adenocarcinoma	NS	NS	SS6003119	2	null	loss	535	38	10:36175..31427776
976455	208447	FBH1	2120230	1994466	oesophagus	NS	NS	NS	carcinoma	adenocarcinoma	NS	NS	SS6003305	2	null	loss	535	38	10:48005..33832644
976863	208447	FBH1	2120232	1994468	oesophagus	NS	NS	NS	carcinoma	adenocarcinoma	NS	NS	SS6003308	2	null	loss	535	38	10:47754..38272122
977090	208447	FBH1	2120233	1994469	oesophagus	NS	NS	NS	carcinoma	adenocarcinoma	NS	NS	SS6003309	2	null	loss	535	38	10:47754..38271712
46674	208447	FBH1	2121094	1995330	pancreas	NS	NS	NS	carcinoma	ductal_carcinoma	NS	NS	8014573	2	null	loss	328	38	10:4629845..8707339
58746	208447	FBH1	2121095	1995331	pancreas	NS	NS	NS	carcinoma	ductal_carcinoma	NS	NS	8015184	4	null	gain	328	38	10:3682560..8646479
59792	208447	FBH1	2121096	1995332	pancreas	NS	NS	NS	carcinoma	ductal_carcinoma	NS	NS	8015196	4	null	gain	328	38	10:5233115..8470419
89778	208447	FBH1	2121100	1995336	pancreas	NS	NS	NS	carcinoma	ductal_carcinoma	NS	NS	8033691	2	null	loss	328	38	10:5684290..5937534
90364	208447	FBH1	2121101	1995337	pancreas	NS	NS	NS	carcinoma	ductal_carcinoma	NS	NS	8034048	2	null	loss	328	38	10:5640135..6022878
91350	208447	FBH1	2121102	1995338	pancreas	NS	NS	NS	carcinoma	ductal_carcinoma	NS	NS	8034061	4	null	gain	328	38	10:5730957..6574374
94873	208447	FBH1	2121104	1995340	pancreas	NS	NS	NS	carcinoma	ductal_carcinoma	NS	NS	8035125	2	null	loss	328	38	10:5683188..6093062
111269	208447	FBH1	2121112	1995348	pancreas	NS	NS	NS	carcinoma	ductal_carcinoma	NS	NS	8035693	3	null	gain	328	38	10:70493..18402224
111896	208447	FBH1	2121118	1995354	pancreas	NS	NS	NS	carcinoma	ductal_carcinoma	NS	NS	8035743	4	null	gain	328	38	10:5509218..6265663
115422	208447	FBH1	2121123	1995359	pancreas	NS	NS	NS	carcinoma	ductal_carcinoma	NS	NS	8036140	4	null	gain	328	38	10:5254588..8469499
117946	208447	FBH1	2121124	1995360	pancreas	NS	NS	NS	carcinoma	ductal_carcinoma	NS	NS	8036161	1	null	loss	328	38	10:3131389..5952731
129776	208447	FBH1	2121127	1995363	pancreas	NS	NS	NS	carcinoma	ductal_carcinoma	NS	NS	8044814	3	null	gain	328	38	10:70493..8290051
130632	208447	FBH1	2121128	1995364	pancreas	NS	NS	NS	carcinoma	ductal_carcinoma	NS	NS	8044817	1	null	loss	328	38	10:5815021..6349099
133816	208447	FBH1	2121134	1995370	pancreas	NS	NS	NS	carcinoma	ductal_carcinoma	NS	NS	8044835	3	null	gain	328	38	10:80130..6756010
134388	208447	FBH1	2121139	1995375	pancreas	NS	NS	NS	carcinoma	ductal_carcinoma	NS	NS	8044850	3	null	gain	328	38	10:385221..8654483
135206	208447	FBH1	2121144	1995380	pancreas	NS	NS	NS	carcinoma	ductal_carcinoma	NS	NS	8044865	4	null	gain	328	38	10:1170921..7650151
137828	208447	FBH1	2121147	1995383	pancreas	NS	NS	NS	carcinoma	ductal_carcinoma	NS	NS	8044983	4	null	gain	328	38	10:5280231..7742297
140385	208447	FBH1	2121151	1995387	pancreas	NS	NS	NS	carcinoma	ductal_carcinoma	NS	NS	8047810	1	null	loss	328	38	10:5242361..7616926
146371	208447	FBH1	2121159	1995395	pancreas	NS	NS	NS	carcinoma	ductal_carcinoma	NS	NS	8047856	2	null	loss	328	38	10:5323813..8216712
150025	208447	FBH1	2121161	1995397	pancreas	NS	NS	NS	carcinoma	ductal_carcinoma	NS	NS	8047881	3	null	gain	328	38	10:80130..11356297
150009	208447	FBH1	2121161	1995397	pancreas	NS	NS	NS	carcinoma	ductal_carcinoma	NS	NS	8047881	3	null	gain	328	38	10:5558177..7742961
152406	208447	FBH1	2121164	1995400	pancreas	NS	NS	NS	carcinoma	ductal_carcinoma	NS	NS	8047913	3	null	gain	328	38	10:4524898..6080046
154850	208447	FBH1	2121165	1995401	pancreas	NS	NS	NS	carcinoma	ductal_carcinoma	NS	NS	8048309	3	null	loss	328	38	10:5565715..6213968
157263	208447	FBH1	2121166	1995402	pancreas	NS	NS	NS	carcinoma	ductal_carcinoma	NS	NS	8048567	4	null	gain	328	38	10:4611615..6083546
162766	208447	FBH1	2121170	1995406	pancreas	NS	NS	NS	carcinoma	ductal_carcinoma	NS	NS	8050103	2	null	loss	328	38	10:4534048..5950156
163557	208447	FBH1	2121171	1995407	pancreas	NS	NS	NS	carcinoma	ductal_carcinoma	NS	NS	8050308	3	null	loss	328	38	10:4617005..13687691
194758	208447	FBH1	2121175	1995411	pancreas	NS	NS	NS	carcinoma	ductal_carcinoma	NS	NS	8051900	4	null	gain	328	38	10:3128851..18530853
196400	208447	FBH1	2121176	1995412	pancreas	NS	NS	NS	carcinoma	ductal_carcinoma	NS	NS	8051974	4	null	gain	328	38	10:5108891..6091402
200356	208447	FBH1	2121179	1995415	pancreas	NS	NS	NS	carcinoma	ductal_carcinoma	NS	NS	8052577	2	null	loss	328	38	10:5280231..7634769
201684	208447	FBH1	2121180	1995416	pancreas	NS	NS	NS	carcinoma	ductal_carcinoma	NS	NS	8052598	4	null	gain	328	38	10:4534048..6281811
208020	208447	FBH1	2121181	1995417	pancreas	NS	NS	NS	carcinoma	ductal_carcinoma	NS	NS	8053200	4	null	gain	328	38	10:5730992..7736886
214057	208447	FBH1	2121185	1995421	pancreas	NS	NS	NS	carcinoma	ductal_carcinoma	NS	NS	8057479	3	null	gain	328	38	10:5280231..7611161
217946	208447	FBH1	2121187	1995423	pancreas	NS	NS	NS	carcinoma	ductal_carcinoma	NS	NS	8057484	4	null	gain	328	38	10:4811168..8596716
220999	208447	FBH1	2121188	1995424	pancreas	NS	NS	NS	carcinoma	ductal_carcinoma	NS	NS	8057501	1	null	loss	328	38	10:5572948..5952731
222907	208447	FBH1	2121189	1995425	pancreas	NS	NS	NS	carcinoma	ductal_carcinoma	NS	NS	8057513	1	null	loss	328	38	10:5286920..7741583
226125	208447	FBH1	2121191	1995427	pancreas	NS	NS	NS	carcinoma	ductal_carcinoma	NS	NS	8057543	3	null	gain	328	38	10:3804135..12786291
227290	208447	FBH1	2121193	1995429	pancreas	NS	NS	NS	carcinoma	ductal_carcinoma	NS	NS	8057574	3	null	gain	328	38	10:4630501..14037997
228031	208447	FBH1	2121194	1995430	pancreas	NS	NS	NS	carcinoma	ductal_carcinoma	NS	NS	8057600	2	null	loss	328	38	10:5490312..6279590
234835	208447	FBH1	2121199	1995435	pancreas	NS	NS	NS	carcinoma	ductal_carcinoma	NS	NS	8057680	4	null	gain	328	38	10:5280231..7742297
236941	208447	FBH1	2121200	1995436	pancreas	NS	NS	NS	carcinoma	ductal_carcinoma	NS	NS	8057683	4	null	gain	328	38	10:5280231..7736886
238694	208447	FBH1	2121201	1995437	pancreas	NS	NS	NS	carcinoma	ductal_carcinoma	NS	NS	8057700	3	null	loss	328	38	10:5283191..8658292
240479	208447	FBH1	2121203	1995439	pancreas	NS	NS	NS	carcinoma	ductal_carcinoma	NS	NS	8057714	2	null	loss	328	38	10:5280231..7741583
243347	208447	FBH1	2121211	1995447	pancreas	NS	NS	NS	carcinoma	ductal_carcinoma	NS	NS	8058333	3	null	gain	328	38	10:5669857..7736886
246719	208447	FBH1	2121214	1995450	pancreas	NS	NS	NS	carcinoma	ductal_carcinoma	NS	NS	8058344	3	null	gain	328	38	10:5572314..5952731
252817	208447	FBH1	2121222	1995458	pancreas	NS	NS	NS	carcinoma	ductal_carcinoma	NS	NS	8062306	2	null	loss	328	38	10:5773145..5905802
252820	208447	FBH1	2121222	1995458	pancreas	NS	NS	NS	carcinoma	ductal_carcinoma	NS	NS	8062306	2	null	loss	328	38	10:5909062..5966067
260059	208447	FBH1	2121223	1995459	pancreas	NS	NS	NS	carcinoma	ductal_carcinoma	NS	NS	8062307	0	null	loss	328	38	10:5936448..5952870
274335	208447	FBH1	2121224	1995460	pancreas	NS	NS	NS	carcinoma	ductal_carcinoma	NS	NS	8062308	2	null	loss	328	38	10:4781060..6712117
274857	208447	FBH1	2121225	1995461	pancreas	NS	NS	NS	carcinoma	ductal_carcinoma	NS	NS	8064157	3	null	gain	328	38	10:3819152..6403198
276837	208447	FBH1	2121229	1995465	pancreas	NS	NS	NS	carcinoma	ductal_carcinoma	NS	NS	8064632	3	null	gain	328	38	10:4789957..8644047
280289	208447	FBH1	2121236	1995472	pancreas	NS	NS	NS	carcinoma	ductal_carcinoma	NS	NS	8065697	4	null	gain	328	38	10:3298575..15802851
282986	208447	FBH1	2121237	1995473	pancreas	NS	NS	NS	carcinoma	ductal_carcinoma	NS	NS	8066067	1	null	loss	328	38	10:5318328..10141100
283566	208447	FBH1	2121238	1995474	pancreas	NS	NS	NS	carcinoma	ductal_carcinoma	NS	NS	8066081	1	null	loss	328	38	10:3842081..11895434
750772	208447	FBH1	2121250	1995486	pancreas	NS	NS	NS	carcinoma	ductal_carcinoma	NS	NS	PCSI_0002_Pa_X	4.04131	null	gain	382	38	10:4026809..6646038
753972	208447	FBH1	2121251	1995487	pancreas	NS	NS	NS	carcinoma	ductal_carcinoma	NS	NS	PCSI_0005_Pa_X	0.952935	null	loss	382	38	10:3332809..6161664
753994	208447	FBH1	2121251	1995487	pancreas	NS	NS	NS	carcinoma	ductal_carcinoma	NS	NS	PCSI_0005_Pa_X	1	null	loss	382	38	10:4258128..7035795
767775	208447	FBH1	2121259	1995495	pancreas	NS	NS	NS	carcinoma	ductal_carcinoma	NS	NS	PCSI_0018_Pa_X	3	null	gain	382	38	10:4669572..26709043
770204	208447	FBH1	2121260	1995496	pancreas	NS	NS	NS	carcinoma	ductal_carcinoma	NS	NS	PCSI_0019_Pa_X	0.967259	null	loss	382	38	10:79068..38271840
770143	208447	FBH1	2121260	1995496	pancreas	NS	NS	NS	carcinoma	ductal_carcinoma	NS	NS	PCSI_0019_Pa_X	2	null	loss	382	38	10:5936448..5956733
770142	208447	FBH1	2121260	1995496	pancreas	NS	NS	NS	carcinoma	ductal_carcinoma	NS	NS	PCSI_0019_Pa_X	1	null	loss	382	38	10:5856919..5929489
773375	208447	FBH1	2121261	1995497	pancreas	NS	NS	NS	carcinoma	ductal_carcinoma	NS	NS	PCSI_0020_Pa_X	3	null	gain	382	38	10:5469906..6311392
776035	208447	FBH1	2121262	1995498	pancreas	NS	NS	NS	carcinoma	ductal_carcinoma	NS	NS	PCSI_0021_Pa_X	1	null	loss	382	38	10:5856919..24087587
780210	208447	FBH1	2121266	1995502	pancreas	NS	NS	NS	carcinoma	ductal_carcinoma	NS	NS	PCSI_0024_Pa_X	1	null	loss	382	38	10:4669572..7033671
780224	208447	FBH1	2121266	1995502	pancreas	NS	NS	NS	carcinoma	ductal_carcinoma	NS	NS	PCSI_0024_Pa_X	0.939418	null	loss	382	38	10:78061..26565241
781970	208447	FBH1	2121268	1995504	pancreas	NS	NS	NS	carcinoma	ductal_carcinoma	NS	NS	PCSI_0038_Pa_X	2	null	loss	382	38	10:5504436..7947086
793788	208447	FBH1	2121273	1995509	pancreas	NS	NS	NS	carcinoma	ductal_carcinoma	NS	NS	PCSI_0056_Pa_X	2	null	loss	382	38	10:4669572..6962051
794522	208447	FBH1	2121274	1995510	pancreas	NS	NS	NS	carcinoma	ductal_carcinoma	NS	NS	PCSI_0057_Pa_X	1	null	loss	382	38	10:5697091..6116449
799141	208447	FBH1	2121279	1995515	pancreas	NS	NS	NS	carcinoma	ductal_carcinoma	NS	NS	PCSI_0069_Pa_X	3	null	gain	382	38	10:5844186..5978228
803521	208447	FBH1	2121280	1995516	pancreas	NS	NS	NS	carcinoma	ductal_carcinoma	NS	NS	PCSI_0072_Pa_X	3	null	gain	382	38	10:5291045..6593084
805914	208447	FBH1	2121283	1995519	pancreas	NS	NS	NS	carcinoma	ductal_carcinoma	NS	NS	PCSI_0075_Pa_X	3	null	gain	382	38	10:5486495..6640060
811051	208447	FBH1	2121288	1995524	pancreas	NS	NS	NS	carcinoma	ductal_carcinoma	NS	NS	PCSI_0080_Pa_X	1	null	loss	382	38	10:1558756..21686050
813493	208447	FBH1	2121292	1995528	pancreas	NS	NS	NS	carcinoma	ductal_carcinoma	NS	NS	PCSI_0083_Pa_X	1	null	loss	382	38	10:3721793..6593084
816932	208447	FBH1	2121295	1995531	pancreas	NS	NS	NS	carcinoma	ductal_carcinoma	NS	NS	PCSI_0085_Pa_X	2	null	loss	382	38	10:5890980..6111334
824247	208447	FBH1	2121298	1995534	pancreas	NS	NS	NS	carcinoma	ductal_carcinoma	NS	NS	PCSI_0090_Pa_X	1.98491	null	loss	382	38	10:78061..6715649
838187	208447	FBH1	2121311	1995547	pancreas	NS	NS	NS	carcinoma	ductal_carcinoma	NS	NS	PCSI_0124_Pa_X	3	null	gain	382	38	10:5827876..5988786
593060	208447	FBH1	2121413	1995649	prostate	NS	NS	NS	carcinoma	adenocarcinoma	NS	NS	CPCG0003-F1	null	null	loss	537	38	10:4943692..7592512
1924115	208447	FBH1	2121708	1995944	skin	NS	NS	NS	malignant_melanoma	NS	NS	NS	TCGA-ER-A196-01	7	1	gain	540	38	10:4496280..8395675
2777052	208447	FBH1	2121775	1996011	skin	NS	NS	NS	malignant_melanoma	NS	NS	NS	TCGA-FS-A4F4-06	1	0	loss	540	38	10:5157733..6517851
1070738	208447	FBH1	2178235	2046533	central_nervous_system	brain	NS	NS	glioma	astrocytoma_Grade_IV	glioblastoma_multiforme	NS	TCGA-14-1827-01	9	2	gain	329	38	10:2951142..7365700
510030	208447	FBH1	2185820	2054117	ovary	NS	NS	NS	carcinoma	mixed_adenosquamous_carcinoma	NS	NS	AOCS-139-12-5	2	null	loss	585	38	10:5892147..5941183
506927	208447	FBH1	2185822	2054119	ovary	NS	NS	NS	carcinoma	mixed_adenosquamous_carcinoma	NS	NS	AOCS-137-3-7	3	null	loss	585	38	10:70493..11897888
502246	208447	FBH1	2185825	2054122	ovary	NS	NS	NS	carcinoma	mixed_adenosquamous_carcinoma	NS	NS	AOCS-134-3-9	2	null	loss	585	38	10:3357685..5973234
416940	208447	FBH1	2185828	2054125	ovary	NS	NS	NS	carcinoma	mixed_adenosquamous_carcinoma	NS	NS	AOCS-065-3-6	3	null	gain	585	38	10:5669857..7054261
186181	208447	FBH1	2185851	2054148	pancreas	NS	NS	NS	carcinoid-endocrine_tumour	NS	NS	NS	8051727	2	null	loss	586	38	10:5662947..7654678
519014	208447	FBH1	2185945	2054242	ovary	NS	NS	NS	carcinoma	mixed_adenosquamous_carcinoma	NS	NS	AOCS-139-6-3	2	null	loss	585	38	10:5775909..5952731
524671	208447	FBH1	2185949	2054246	ovary	NS	NS	NS	carcinoma	mixed_adenosquamous_carcinoma	NS	NS	AOCS-142-3-5	8	null	loss	585	38	10:5315365..6129521
507813	208447	FBH1	2185950	2054247	ovary	NS	NS	NS	carcinoma	mixed_adenosquamous_carcinoma	NS	NS	AOCS-138-3-X	1	null	loss	585	38	10:3650249..7995555
537460	208447	FBH1	2186061	2054358	ovary	NS	NS	NS	carcinoma	mixed_adenosquamous_carcinoma	NS	NS	AOCS-155-3-5	1	null	loss	585	38	10:5481641..6320804
439174	208447	FBH1	2186161	2054458	ovary	NS	NS	NS	carcinoma	mixed_adenosquamous_carcinoma	NS	NS	AOCS-091-3-0	4	null	gain	585	38	10:5480429..6232248
447314	208447	FBH1	2186164	2054461	ovary	NS	NS	NS	carcinoma	mixed_adenosquamous_carcinoma	NS	NS	AOCS-093-8-4	7	null	gain	585	38	10:5626799..6280204
444685	208447	FBH1	2186165	2054462	ovary	NS	NS	NS	carcinoma	mixed_adenosquamous_carcinoma	NS	NS	AOCS-093-3-6	7	null	gain	585	38	10:5626799..6126275
452536	208447	FBH1	2186254	2054551	ovary	NS	NS	NS	carcinoma	mixed_adenosquamous_carcinoma	NS	NS	AOCS-094-6-X	3	null	gain	585	38	10:70493..10548719
503516	208447	FBH1	2186257	2054554	ovary	NS	NS	NS	carcinoma	mixed_adenosquamous_carcinoma	NS	NS	AOCS-135-3-1	4	null	gain	585	38	10:5726244..8980484
199751	208447	FBH1	2186260	2054557	pancreas	NS	NS	NS	carcinoma	ductal_carcinoma	NS	NS	8052573	4	null	gain	328	38	10:80130..5955857
434186	208447	FBH1	2186345	2054642	ovary	NS	NS	NS	carcinoma	mixed_adenosquamous_carcinoma	NS	NS	AOCS-088-3-8	3	null	gain	585	38	10:5325396..8632538
275853	208447	FBH1	2186351	2054648	pancreas	NS	NS	NS	carcinoma	ductal_carcinoma	NS	NS	8064580	2	null	loss	328	38	10:3305356..10123182
481596	208447	FBH1	2186424	2054721	ovary	NS	NS	NS	carcinoma	mixed_adenosquamous_carcinoma	NS	NS	AOCS-120-3-6	4	null	gain	585	38	10:5445598..6262594
514219	208447	FBH1	2186425	2054722	ovary	NS	NS	NS	carcinoma	mixed_adenosquamous_carcinoma	NS	NS	AOCS-139-19-0	2	null	loss	585	38	10:5888549..5941183
478719	208447	FBH1	2186428	2054725	ovary	NS	NS	NS	carcinoma	mixed_adenosquamous_carcinoma	NS	NS	AOCS-117-3-3	6	null	gain	585	38	10:5420949..6276974
504716	208447	FBH1	2186429	2054726	ovary	NS	NS	NS	carcinoma	mixed_adenosquamous_carcinoma	NS	NS	AOCS-135-8-X	4	null	gain	585	38	10:5731937..15763172
534268	208447	FBH1	2186430	2054727	ovary	NS	NS	NS	carcinoma	mixed_adenosquamous_carcinoma	NS	NS	AOCS-150-8-X	7	null	gain	585	38	10:5663636..6331504
414087	208447	FBH1	2186504	2054801	ovary	NS	NS	NS	carcinoma	mixed_adenosquamous_carcinoma	NS	NS	AOCS-064-3-3	4	null	loss	585	38	10:5718313..6069907
522957	208447	FBH1	2186506	2054803	ovary	NS	NS	NS	carcinoma	mixed_adenosquamous_carcinoma	NS	NS	AOCS-141-8-0	4	null	gain	585	38	10:5626799..6345035
522368	208447	FBH1	2186507	2054804	ovary	NS	NS	NS	carcinoma	mixed_adenosquamous_carcinoma	NS	NS	AOCS-141-3-2	4	null	gain	585	38	10:70493..8747671
442195	208447	FBH1	2186508	2054805	ovary	NS	NS	NS	carcinoma	mixed_adenosquamous_carcinoma	NS	NS	AOCS-092-3-3	4	null	gain	585	38	10:5481641..6230206
480249	208447	FBH1	2186509	2054806	ovary	NS	NS	NS	carcinoma	mixed_adenosquamous_carcinoma	NS	NS	AOCS-119-3-9	4	null	gain	585	38	10:791467..13687967
505701	208447	FBH1	2186510	2054807	ovary	NS	NS	NS	carcinoma	mixed_adenosquamous_carcinoma	NS	NS	AOCS-137-1-X	4	null	gain	585	38	10:5457200..6233260
533141	208447	FBH1	2186514	2054811	ovary	NS	NS	NS	carcinoma	mixed_adenosquamous_carcinoma	NS	NS	AOCS-150-3-1	6	null	gain	585	38	10:807166..6142950
402284	208447	FBH1	2186516	2054813	ovary	NS	NS	NS	carcinoma	mixed_adenosquamous_carcinoma	NS	NS	AOCS-034-3-8	1	null	loss	585	38	10:5442982..8894035
2114761	208447	FBH1	2187704	2055982	breast	NS	NS	NS	carcinoma	NS	NS	NS	TCGA-OL-A5D7-01	5	1	gain	414	38	10:4729557..7817193
1184493	208447	FBH1	2187713	2055991	breast	NS	NS	NS	carcinoma	NS	NS	NS	TCGA-LL-A441-01	5	2	gain	414	38	10:2117509..14656619
2116934	208447	FBH1	2187724	2056002	breast	NS	NS	NS	carcinoma	NS	NS	NS	TCGA-GM-A3XL-01	5	2	gain	414	38	10:5503929..5932640
2314327	208447	FBH1	2187859	2056137	breast	NS	NS	NS	carcinoma	NS	NS	NS	TCGA-A7-A4SD-01	5	2	gain	414	38	10:26823..13122006
2182688	208447	FBH1	2187872	2056150	breast	NS	NS	NS	carcinoma	NS	NS	NS	TCGA-A7-A13E-01	9	1	gain	414	38	10:26823..12962097
2504551	208447	FBH1	2193215	2061493	urinary_tract	bladder	NS	NS	carcinoma	NS	NS	NS	TCGA-DK-A6AV-01	18	2	gain	413	38	10:5360993..6843789
2781525	208447	FBH1	2193287	2061565	urinary_tract	bladder	NS	NS	carcinoma	NS	NS	NS	TCGA-LC-A66R-01	10	2	gain	413	38	10:4838351..11714377
2662003	208447	FBH1	2193531	2061809	upper_aerodigestive_tract	head_neck	NS	NS	carcinoma	squamous_cell_carcinoma	NS	NS	TCGA-D6-6826-01	2	0	loss	627	38	10:26823..19487707
1742774	208447	FBH1	2193759	2062037	upper_aerodigestive_tract	head_neck	NS	NS	carcinoma	squamous_cell_carcinoma	NS	NS	TCGA-BA-6869-01	5	1	gain	627	38	10:2050582..27023020
2633763	208447	FBH1	2193782	2062060	upper_aerodigestive_tract	head_neck	NS	NS	carcinoma	squamous_cell_carcinoma	NS	NS	TCGA-CV-5444-01	1	0	loss	627	38	10:26823..38183325
1166685	208447	FBH1	2193907	2062185	kidney	NS	NS	NS	carcinoma	clear_cell_renal_cell_carcinoma	NS	NS	TCGA-B0-4688-01	7	0	gain	416	38	10:5851419..5920672
1504176	208447	FBH1	2193907	2062185	kidney	NS	NS	NS	carcinoma	clear_cell_renal_cell_carcinoma	NS	NS	TCGA-B0-4688-01	5	0	gain	416	38	10:5920927..6116449
2298432	208447	FBH1	2194095	2062373	kidney	NS	NS	NS	carcinoma	papillary_renal_cell_carcinoma	NS	NS	TCGA-BQ-5876-01	2	0	loss	543	38	10:26823..38256846
1623154	208447	FBH1	2194287	2062565	central_nervous_system	brain	NS	NS	glioma	NS	NS	NS	TCGA-HT-7873-01	5	1	gain	545	38	10:2275544..25921387
2595361	208447	FBH1	2194338	2062616	central_nervous_system	brain	NS	NS	glioma	NS	NS	NS	TCGA-CS-5393-01	5	1	gain	545	38	10:4244878..6927316
2388560	208447	FBH1	2194561	2062839	liver	NS	NS	NS	carcinoma	hepatocellular_carcinoma	NS	NS	TCGA-BC-A10R-01	9	2	gain	628	38	10:2288795..15342141
2728454	208447	FBH1	2194795	2063073	lung	NS	NS	NS	carcinoma	adenocarcinoma	NS	NS	TCGA-55-8511-01	5	1	gain	417	38	10:5592812..8985896
1466094	208447	FBH1	2194810	2063088	lung	NS	NS	NS	carcinoma	adenocarcinoma	NS	NS	TCGA-78-8655-01	0	0	loss	417	38	10:26823..14336253
2652733	208447	FBH1	2194859	2063137	lung	NS	NS	NS	carcinoma	adenocarcinoma	NS	NS	TCGA-55-8615-01	10	4	gain	417	38	10:4894926..6747891
2757112	208447	FBH1	2195208	2063486	lung	NS	NS	NS	carcinoma	squamous_cell_carcinoma	NS	NS	TCGA-85-A4JB-01	9	2	gain	418	38	10:4876227..6790464
995368	208447	FBH1	2195527	2063805	autonomic_ganglia	NS	NS	NS	neuroblastoma	NS	NS	NS	TARGET-30-PALXHW-01A-01D	null	null	loss	584	38	10:57994..16014475
1002264	208447	FBH1	2195865	2064143	autonomic_ganglia	NS	NS	NS	neuroblastoma	NS	NS	NS	TARGET-30-PARIRD-01A-01D	null	null	loss	584	38	10:57994..5970211
998054	208447	FBH1	2196069	2064347	autonomic_ganglia	NS	NS	NS	neuroblastoma	NS	NS	NS	TARGET-30-PALZSL-01A-01D	null	null	loss	584	38	10:57994..20593108
1000922	208447	FBH1	2196167	2064445	autonomic_ganglia	NS	NS	NS	neuroblastoma	NS	NS	NS	TARGET-30-PAPBZI-01A-01D	null	null	loss	584	38	10:57994..23070901
436961	208447	FBH1	2196208	2064486	ovary	NS	NS	NS	carcinoma	mixed_adenosquamous_carcinoma	NS	NS	AOCS-091-1-3	5	null	gain	585	38	10:5706089..6087680
494485	208447	FBH1	2196212	2064490	ovary	NS	NS	NS	carcinoma	mixed_adenosquamous_carcinoma	NS	NS	AOCS-128-1-0	3	null	gain	585	38	10:5097623..10385364
531284	208447	FBH1	2196218	2064496	ovary	NS	NS	NS	carcinoma	mixed_adenosquamous_carcinoma	NS	NS	AOCS-148-1-4	1	null	loss	585	38	10:3595374..8644047
463850	208447	FBH1	2196220	2064498	ovary	NS	NS	NS	carcinoma	mixed_adenosquamous_carcinoma	NS	NS	AOCS-107-1-4	2	null	loss	585	38	10:5369001..6202079
458558	208447	FBH1	2196222	2064500	ovary	NS	NS	NS	carcinoma	mixed_adenosquamous_carcinoma	NS	NS	AOCS-104-1-6	5	null	gain	585	38	10:3357685..6193032
498446	208447	FBH1	2196224	2064502	ovary	NS	NS	NS	carcinoma	mixed_adenosquamous_carcinoma	NS	NS	AOCS-132-1-6	3	null	loss	585	38	10:5836048..5973021
525548	208447	FBH1	2196226	2064504	ovary	NS	NS	NS	carcinoma	mixed_adenosquamous_carcinoma	NS	NS	AOCS-143-1-0	3	null	loss	585	38	10:3857200..8644047
453862	208447	FBH1	2196230	2064508	ovary	NS	NS	NS	carcinoma	mixed_adenosquamous_carcinoma	NS	NS	AOCS-095-1-4	1	null	loss	585	38	10:5467424..6346966
398993	208447	FBH1	2196232	2064510	ovary	NS	NS	NS	carcinoma	mixed_adenosquamous_carcinoma	NS	NS	AOCS-005-1-8	6	null	gain	585	38	10:5482575..6142950
400640	208447	FBH1	2196234	2064512	ovary	NS	NS	NS	carcinoma	mixed_adenosquamous_carcinoma	NS	NS	AOCS-034-1-0	1	null	loss	585	38	10:5860496..5950672
541772	208447	FBH1	2196238	2064516	ovary	NS	NS	NS	carcinoma	mixed_adenosquamous_carcinoma	NS	NS	AOCS-158-1-6	1	null	loss	585	38	10:5802166..6346966
580929	208447	FBH1	2196240	2064518	ovary	NS	NS	NS	carcinoma	mixed_adenosquamous_carcinoma	NS	NS	AOCS-171-1-0	3	null	gain	585	38	10:5819116..6203791
398049	208447	FBH1	2196244	2064522	ovary	NS	NS	NS	carcinoma	mixed_adenosquamous_carcinoma	NS	NS	AOCS-004-1-5	3	null	gain	585	38	10:70493..7999342
474950	208447	FBH1	2196254	2064532	ovary	NS	NS	NS	carcinoma	mixed_adenosquamous_carcinoma	NS	NS	AOCS-114-1-8	3	null	gain	585	38	10:5135365..8047475
491095	208447	FBH1	2196256	2064534	ovary	NS	NS	NS	carcinoma	mixed_adenosquamous_carcinoma	NS	NS	AOCS-125-1-2	3	null	gain	585	38	10:5671306..6088042
405371	208447	FBH1	2196260	2064538	ovary	NS	NS	NS	carcinoma	mixed_adenosquamous_carcinoma	NS	NS	AOCS-057-1-2	1	null	loss	585	38	10:3128002..6052391
531921	208447	FBH1	2196270	2064548	ovary	NS	NS	NS	carcinoma	mixed_adenosquamous_carcinoma	NS	NS	AOCS-149-1-7	3	null	gain	585	38	10:3652267..8342467
406579	208447	FBH1	2196272	2064550	ovary	NS	NS	NS	carcinoma	mixed_adenosquamous_carcinoma	NS	NS	AOCS-058-1-5	1	null	loss	585	38	10:70493..5952731
418892	208447	FBH1	2196274	2064552	ovary	NS	NS	NS	carcinoma	mixed_adenosquamous_carcinoma	NS	NS	AOCS-076-1-3	4	null	gain	585	38	10:5283066..7778871
427032	208447	FBH1	2196276	2064554	ovary	NS	NS	NS	carcinoma	mixed_adenosquamous_carcinoma	NS	NS	AOCS-083-1-7	6	null	gain	585	38	10:5852537..7505680
443696	208447	FBH1	2196278	2064556	ovary	NS	NS	NS	carcinoma	mixed_adenosquamous_carcinoma	NS	NS	AOCS-093-1-9	4	null	gain	585	38	10:5706089..6126275
488900	208447	FBH1	2196280	2064558	ovary	NS	NS	NS	carcinoma	mixed_adenosquamous_carcinoma	NS	NS	AOCS-124-1-X	3	null	gain	585	38	10:4214290..9591478
560565	208447	FBH1	2196284	2064562	ovary	NS	NS	NS	carcinoma	mixed_adenosquamous_carcinoma	NS	NS	AOCS-166-1-2	3	null	loss	585	38	10:5752205..5966067
409821	208447	FBH1	2196286	2064564	ovary	NS	NS	NS	carcinoma	mixed_adenosquamous_carcinoma	NS	NS	AOCS-061-1-8	3	null	gain	585	38	10:70493..29732671
449471	208447	FBH1	2196288	2064566	ovary	NS	NS	NS	carcinoma	mixed_adenosquamous_carcinoma	NS	NS	AOCS-094-1-1	3	null	gain	585	38	10:5766796..6026006
485851	208447	FBH1	2196290	2064568	ovary	NS	NS	NS	carcinoma	mixed_adenosquamous_carcinoma	NS	NS	AOCS-122-1-4	3	null	gain	585	38	10:5305340..9594052
492834	208447	FBH1	2196292	2064570	ovary	NS	NS	NS	carcinoma	mixed_adenosquamous_carcinoma	NS	NS	AOCS-126-1-5	4	null	gain	585	38	10:5108891..7742297
403265	208447	FBH1	2196294	2064572	ovary	NS	NS	NS	carcinoma	mixed_adenosquamous_carcinoma	NS	NS	AOCS-055-1-7	5	null	gain	585	38	10:70493..6228695
421997	208447	FBH1	2196296	2064574	ovary	NS	NS	NS	carcinoma	mixed_adenosquamous_carcinoma	NS	NS	AOCS-078-1-9	6	null	gain	585	38	10:70493..10846561
425539	208447	FBH1	2196298	2064576	ovary	NS	NS	NS	carcinoma	mixed_adenosquamous_carcinoma	NS	NS	AOCS-081-1-1	3	null	gain	585	38	10:5469685..6265663
567850	208447	FBH1	2196300	2064578	ovary	NS	NS	NS	carcinoma	mixed_adenosquamous_carcinoma	NS	NS	AOCS-168-1-8	4	null	gain	585	38	10:5892654..6484025
428469	208447	FBH1	2196302	2064580	ovary	NS	NS	NS	carcinoma	mixed_adenosquamous_carcinoma	NS	NS	AOCS-084-1-X	4	null	gain	585	38	10:70493..13671015
466786	208447	FBH1	2196304	2064582	ovary	NS	NS	NS	carcinoma	mixed_adenosquamous_carcinoma	NS	NS	AOCS-108-1-7	4	null	gain	585	38	10:5800393..6306775
549322	208447	FBH1	2196306	2064584	ovary	NS	NS	NS	carcinoma	mixed_adenosquamous_carcinoma	NS	NS	AOCS-161-1-9	3	null	gain	585	38	10:5676834..8603760
410444	208447	FBH1	2196308	2064586	ovary	NS	NS	NS	carcinoma	mixed_adenosquamous_carcinoma	NS	NS	AOCS-063-1-3	3	null	gain	585	38	10:3353898..10498201
457232	208447	FBH1	2196310	2064588	ovary	NS	NS	NS	carcinoma	mixed_adenosquamous_carcinoma	NS	NS	AOCS-096-1-7	4	null	gain	585	38	10:3646457..10351579
508658	208447	FBH1	2196312	2064590	ovary	NS	NS	NS	carcinoma	mixed_adenosquamous_carcinoma	NS	NS	AOCS-139-1-5	2	null	loss	585	38	10:3675746..11354838
527826	208447	FBH1	2196314	2064592	ovary	NS	NS	NS	carcinoma	mixed_adenosquamous_carcinoma	NS	NS	AOCS-145-1-6	4	null	loss	585	38	10:5671306..6045332
470351	208447	FBH1	2196316	2064594	ovary	NS	NS	NS	carcinoma	mixed_adenosquamous_carcinoma	NS	NS	AOCS-109-1-X	6	null	gain	585	38	10:4391973..6142950
477019	208447	FBH1	2196318	2064596	ovary	NS	NS	NS	carcinoma	mixed_adenosquamous_carcinoma	NS	NS	AOCS-116-1-3	3	null	gain	585	38	10:5135365..7741583
461315	208447	FBH1	2196322	2064600	ovary	NS	NS	NS	carcinoma	mixed_adenosquamous_carcinoma	NS	NS	AOCS-106-1-1	4	null	gain	585	38	10:5457861..6316255
421297	208447	FBH1	2196324	2064602	ovary	NS	NS	NS	carcinoma	mixed_adenosquamous_carcinoma	NS	NS	AOCS-077-1-6	4	null	gain	585	38	10:5718313..29228113
471728	208447	FBH1	2196326	2064604	ovary	NS	NS	NS	carcinoma	mixed_adenosquamous_carcinoma	NS	NS	AOCS-111-1-X	3	null	gain	585	38	10:70493..9909799
555019	208447	FBH1	2196332	2064610	ovary	NS	NS	NS	carcinoma	mixed_adenosquamous_carcinoma	NS	NS	AOCS-163-1-4	3	null	loss	585	38	10:5828879..5962049
411184	208447	FBH1	2196334	2064612	ovary	NS	NS	NS	carcinoma	mixed_adenosquamous_carcinoma	NS	NS	AOCS-064-1-6	2	null	loss	585	38	10:5937154..5968664
411181	208447	FBH1	2196334	2064612	ovary	NS	NS	NS	carcinoma	mixed_adenosquamous_carcinoma	NS	NS	AOCS-064-1-6	3	null	gain	585	38	10:5130152..5936723
496797	208447	FBH1	2196336	2064614	ovary	NS	NS	NS	carcinoma	mixed_adenosquamous_carcinoma	NS	NS	AOCS-131-1-3	5	null	gain	585	38	10:5730992..6139746
500180	208447	FBH1	2196338	2064616	ovary	NS	NS	NS	carcinoma	mixed_adenosquamous_carcinoma	NS	NS	AOCS-133-1-9	4	null	loss	585	38	10:5764285..5902059
500181	208447	FBH1	2196338	2064616	ovary	NS	NS	NS	carcinoma	mixed_adenosquamous_carcinoma	NS	NS	AOCS-133-1-9	5	null	gain	585	38	10:5902452..6642768
424293	208447	FBH1	2196340	2064618	ovary	NS	NS	NS	carcinoma	mixed_adenosquamous_carcinoma	NS	NS	AOCS-080-1-9	5	null	gain	585	38	10:5009379..6142950
440747	208447	FBH1	2196342	2064620	ovary	NS	NS	NS	carcinoma	mixed_adenosquamous_carcinoma	NS	NS	AOCS-092-1-6	4	null	gain	585	38	10:70493..6230206
408504	208447	FBH1	2196344	2064622	ovary	NS	NS	NS	carcinoma	mixed_adenosquamous_carcinoma	NS	NS	AOCS-060-1-5	4	null	gain	585	38	10:5480369..6142950
472219	208447	FBH1	2196346	2064624	ovary	NS	NS	NS	carcinoma	mixed_adenosquamous_carcinoma	NS	NS	AOCS-112-1-2	4	null	gain	585	38	10:5764041..6351047
423274	208447	FBH1	2196350	2064628	ovary	NS	NS	NS	carcinoma	mixed_adenosquamous_carcinoma	NS	NS	AOCS-079-1-1	1	null	loss	585	38	10:70493..6322791
575886	208447	FBH1	2196354	2064632	ovary	NS	NS	NS	carcinoma	mixed_adenosquamous_carcinoma	NS	NS	AOCS-170-1-8	1	null	loss	585	38	10:5844186..5966650
559359	208447	FBH1	2196358	2064636	ovary	NS	NS	NS	carcinoma	mixed_adenosquamous_carcinoma	NS	NS	AOCS-165-1-X	3	null	gain	585	38	10:3221477..6247747
552053	208447	FBH1	2196362	2064640	ovary	NS	NS	NS	carcinoma	mixed_adenosquamous_carcinoma	NS	NS	AOCS-162-1-1	4	null	gain	585	38	10:5686174..5946945
407300	208447	FBH1	2196364	2064642	ovary	NS	NS	NS	carcinoma	mixed_adenosquamous_carcinoma	NS	NS	AOCS-059-1-8	5	null	gain	585	38	10:1857426..34650209
473659	208447	FBH1	2196366	2064644	ovary	NS	NS	NS	carcinoma	mixed_adenosquamous_carcinoma	NS	NS	AOCS-113-1-5	4	null	gain	585	38	10:5829438..7612538
544271	208447	FBH1	2196368	2064646	ovary	NS	NS	NS	carcinoma	mixed_adenosquamous_carcinoma	NS	NS	AOCS-159-1-9	3	null	gain	585	38	10:5815021..6280614
374597	208447	FBH1	2196547	2064825	pancreas	NS	NS	NS	carcinoma	ductal_carcinoma	NS	NS	8070213	4	null	gain	328	38	10:3147187..6331504
317497	208447	FBH1	2196552	2064830	pancreas	NS	NS	NS	carcinoma	ductal_carcinoma	NS	NS	8067211	4	null	gain	328	38	10:5413506..8189757
364952	208447	FBH1	2196567	2064845	pancreas	NS	NS	NS	carcinoma	ductal_carcinoma	NS	NS	8069443	6	null	gain	328	38	10:5686174..8644047
321140	208447	FBH1	2196579	2064857	pancreas	NS	NS	NS	carcinoma	ductal_carcinoma	NS	NS	8067232	4	null	gain	328	38	10:4777110..7864006
366252	208447	FBH1	2196586	2064864	pancreas	NS	NS	NS	carcinoma	ductal_carcinoma	NS	NS	8069446	4	null	gain	328	38	10:5287536..8190045
289199	208447	FBH1	2196598	2064876	pancreas	NS	NS	NS	carcinoma	ductal_carcinoma	NS	NS	8066452	1	null	loss	328	38	10:5859744..6194446
352745	208447	FBH1	2196616	2064894	pancreas	NS	NS	NS	carcinoma	ductal_carcinoma	NS	NS	8068976	4	null	gain	328	38	10:3321483..6740169
363472	208447	FBH1	2196624	2064902	pancreas	NS	NS	NS	carcinoma	ductal_carcinoma	NS	NS	8069334	3	null	gain	328	38	10:3148605..38837579
250987	208447	FBH1	2196669	2064947	pancreas	NS	NS	NS	carcinoma	ductal_carcinoma	NS	NS	8062296	4	null	gain	328	38	10:4849029..8603760
324261	208447	FBH1	2196686	2064964	pancreas	NS	NS	NS	carcinoma	ductal_carcinoma	NS	NS	8067242	4	null	gain	328	38	10:4611615..8603760
94078	208447	FBH1	2196691	2064969	pancreas	NS	NS	NS	carcinoma	ductal_carcinoma	NS	NS	8035110	1	null	loss	328	38	10:4847540..8392014
116370	208447	FBH1	2196694	2064972	pancreas	NS	NS	NS	carcinoma	ductal_carcinoma	NS	NS	8036152	3	null	gain	328	38	10:4821159..8383568
116371	208447	FBH1	2196694	2064972	pancreas	NS	NS	NS	carcinoma	ductal_carcinoma	NS	NS	8036152	3	null	gain	328	38	10:4923242..8447911
114098	208447	FBH1	2196718	2064996	pancreas	NS	NS	NS	carcinoma	ductal_carcinoma	NS	NS	8035758	3	null	gain	328	38	10:3244474..9251327
93605	208447	FBH1	2196727	2065005	pancreas	NS	NS	NS	carcinoma	ductal_carcinoma	NS	NS	8035095	2	null	loss	328	38	10:5323667..8146026
86984	208447	FBH1	2196742	2065020	pancreas	NS	NS	NS	carcinoma	ductal_carcinoma	NS	NS	8033319	1	null	loss	328	38	10:70493..14584193
119869	208447	FBH1	2196745	2065023	pancreas	NS	NS	NS	carcinoma	ductal_carcinoma	NS	NS	8036663	3	null	gain	328	38	10:5307908..7000097
120490	208447	FBH1	2196746	2065024	pancreas	NS	NS	NS	carcinoma	ductal_carcinoma	NS	NS	8036664	3	null	gain	328	38	10:5307908..6996299
299557	208447	FBH1	2196774	2065052	pancreas	NS	NS	NS	carcinoma	ductal_carcinoma	NS	NS	8066491	1	null	loss	328	38	10:5801727..5941799
349969	208447	FBH1	2196802	2065080	pancreas	NS	NS	NS	carcinoma	ductal_carcinoma	NS	NS	8068600	3	null	gain	328	38	10:5420949..5945260
318950	208447	FBH1	2196810	2065088	pancreas	NS	NS	NS	carcinoma	ductal_carcinoma	NS	NS	8067226	4	null	gain	328	38	10:5676834..10497631
92704	208447	FBH1	2196818	2065096	pancreas	NS	NS	NS	carcinoma	ductal_carcinoma	NS	NS	8034158	1	null	loss	328	38	10:3819022..8703457
328589	208447	FBH1	2196828	2065106	pancreas	NS	NS	NS	carcinoma	ductal_carcinoma	NS	NS	8067508	4	null	gain	328	38	10:3147187..8446642
106481	208447	FBH1	2196853	2065131	pancreas	NS	NS	NS	carcinoma	ductal_carcinoma	NS	NS	8035336	2	null	loss	328	38	10:3940127..15551398
620688	208447	FBH1	2196867	2065145	pancreas	NS	NS	NS	carcinoma	ductal_carcinoma	NS	NS	ICGC-ABMP-20091203-16-XD	2	null	loss	328	38	10:4792364..8621820
284264	208447	FBH1	2196877	2065155	pancreas	NS	NS	NS	carcinoma	ductal_carcinoma	NS	NS	8066093	3	null	gain	328	38	10:80130..6360779
307017	208447	FBH1	2196895	2065173	pancreas	NS	NS	NS	carcinoma	ductal_carcinoma	NS	NS	8066553	4	null	gain	328	38	10:5265696..8049067
314166	208447	FBH1	2196897	2065175	pancreas	NS	NS	NS	carcinoma	ductal_carcinoma	NS	NS	8067180	3	null	gain	328	38	10:5839777..6852335
118681	208447	FBH1	2196902	2065180	pancreas	NS	NS	NS	carcinoma	ductal_carcinoma	NS	NS	8036170	4	null	gain	328	38	10:80130..8569216
202559	208447	FBH1	2196951	2065229	pancreas	NS	NS	NS	carcinoma	ductal_carcinoma	NS	NS	8052859	3	null	gain	328	38	10:5325396..6404133
204622	208447	FBH1	2196952	2065230	pancreas	NS	NS	NS	carcinoma	ductal_carcinoma	NS	NS	8052860	3	null	gain	328	38	10:4809621..6211424
360776	208447	FBH1	2196957	2065235	pancreas	NS	NS	NS	carcinoma	ductal_carcinoma	NS	NS	8069329	4	null	gain	328	38	10:3147187..14242220
121523	208447	FBH1	2196962	2065240	pancreas	NS	NS	NS	carcinoma	ductal_carcinoma	NS	NS	8036707	3	null	gain	328	38	10:3134197..6235593
367842	208447	FBH1	2196969	2065247	pancreas	NS	NS	NS	carcinoma	ductal_carcinoma	NS	NS	8069453	1	null	loss	328	38	10:5317969..7786789
356703	208447	FBH1	2196983	2065261	pancreas	NS	NS	NS	carcinoma	ductal_carcinoma	NS	NS	8069108	3	null	gain	328	38	10:3138934..12301630
303697	208447	FBH1	2197012	2065290	pancreas	NS	NS	NS	carcinoma	ductal_carcinoma	NS	NS	8066500	3	null	loss	328	38	10:5773231..5944937
56700	208447	FBH1	2197016	2065294	pancreas	NS	NS	NS	carcinoma	ductal_carcinoma	NS	NS	8015170	8	null	gain	328	38	10:5823444..6457266
312623	208447	FBH1	2197036	2065314	pancreas	NS	NS	NS	carcinoma	ductal_carcinoma	NS	NS	8067175	3	null	gain	328	38	10:5130462..7786789
210568	208447	FBH1	2197056	2065334	pancreas	NS	NS	NS	carcinoma	ductal_carcinoma	NS	NS	8053206	3	null	gain	328	38	10:3128002..7736886
362245	208447	FBH1	2197064	2065342	pancreas	NS	NS	NS	carcinoma	ductal_carcinoma	NS	NS	8069331	7	null	loss	328	38	10:5512178..5952878
102565	208447	FBH1	2197081	2065359	pancreas	NS	NS	NS	carcinoma	ductal_carcinoma	NS	NS	8035330	1	null	loss	328	38	10:3804604..38485949
359134	208447	FBH1	2197092	2065370	pancreas	NS	NS	NS	carcinoma	ductal_carcinoma	NS	NS	8069321	4	null	gain	328	38	10:3148605..30271301
301320	208447	FBH1	2197098	2065376	pancreas	NS	NS	NS	carcinoma	ductal_carcinoma	NS	NS	8066494	2	null	loss	328	38	10:5878281..5966067
103257	208447	FBH1	2197103	2065381	pancreas	NS	NS	NS	carcinoma	ductal_carcinoma	NS	NS	8035331	1	null	loss	328	38	10:70493..8053377
291259	208447	FBH1	2197111	2065389	pancreas	NS	NS	NS	carcinoma	ductal_carcinoma	NS	NS	8066464	1	null	loss	328	38	10:5872172..5942307
287696	208447	FBH1	2197134	2065412	pancreas	NS	NS	NS	carcinoma	ductal_carcinoma	NS	NS	8066443	2	null	loss	328	38	10:5482365..6321585
64670	208447	FBH1	2197137	2065415	pancreas	NS	NS	NS	carcinoma	ductal_carcinoma	NS	NS	8016397	2	null	loss	328	38	10:70493..8626735
296878	208447	FBH1	2197163	2065441	pancreas	NS	NS	NS	carcinoma	ductal_carcinoma	NS	NS	8066470	4	null	gain	328	38	10:5457210..6146986
369764	208447	FBH1	2197173	2065451	pancreas	NS	NS	NS	carcinoma	ductal_carcinoma	NS	NS	8070179	3	null	gain	328	38	10:5525951..8604085
354738	208447	FBH1	2197190	2065468	pancreas	NS	NS	NS	carcinoma	ductal_carcinoma	NS	NS	8069060	4	null	gain	328	38	10:3144999..6675903
99263	208447	FBH1	2197203	2065481	pancreas	NS	NS	NS	carcinoma	ductal_carcinoma	NS	NS	8035244	2	null	loss	328	38	10:5764910..5950672
337284	208447	FBH1	2197207	2065485	pancreas	NS	NS	NS	carcinoma	ductal_carcinoma	NS	NS	8068548	3	null	gain	328	38	10:5839619..7748931
622373	208447	FBH1	2197219	2065497	pancreas	NS	NS	NS	carcinoma	ductal_carcinoma	NS	NS	ICGC-ABMP-20091203-18-XD	2	null	loss	328	38	10:4775773..8657959
585365	208447	FBH1	2197225	2065503	pancreas	NS	NS	NS	carcinoma	ductal_carcinoma	NS	NS	ASHPC_0009_Pa_P	3.94357	null	gain	382	38	10:78061..35960072
813397	208447	FBH1	2197226	2065504	pancreas	NS	NS	NS	carcinoma	ductal_carcinoma	NS	NS	PCSI_0083_Pa_P_526	1.98678	null	loss	382	38	10:78061..38810869
862532	208447	FBH1	2197230	2065508	pancreas	NS	NS	NS	carcinoma	ductal_carcinoma	NS	NS	PCSI_0303_Pa_P_526	3	null	loss	382	38	10:4772809..21461071
864244	208447	FBH1	2197231	2065509	pancreas	NS	NS	NS	carcinoma	ductal_carcinoma	NS	NS	PCSI_0311_Pa_P_526	1.93984	null	loss	382	38	10:78061..38389072
871403	208447	FBH1	2197235	2065513	pancreas	NS	NS	NS	carcinoma	ductal_carcinoma	NS	NS	PCSI_0356_Pa_P_526	2.89966	null	gain	382	38	10:78061..38860869
812750	208447	FBH1	2197237	2065515	pancreas	NS	NS	NS	carcinoma	ductal_carcinoma	NS	NS	PCSI_0082_Pa_P_526	0.955398	null	loss	382	38	10:78061..12171001
863488	208447	FBH1	2197238	2065516	pancreas	NS	NS	NS	carcinoma	ductal_carcinoma	NS	NS	PCSI_0307_Pa_P_526	0.954053	null	loss	382	38	10:78061..32504072
847675	208447	FBH1	2197243	2065521	pancreas	NS	NS	NS	carcinoma	ductal_carcinoma	NS	NS	PCSI_0164_Pa_P_526	1.00865	null	loss	382	38	10:78061..38858012
769692	208447	FBH1	2197245	2065523	pancreas	NS	NS	NS	carcinoma	ductal_carcinoma	NS	NS	PCSI_0019_Pa_P_526	0.963806	null	loss	382	38	10:78061..38389072
769687	208447	FBH1	2197245	2065523	pancreas	NS	NS	NS	carcinoma	ductal_carcinoma	NS	NS	PCSI_0019_Pa_P_526	1	null	loss	382	38	10:14060..38529072
586812	208447	FBH1	2197246	2065524	pancreas	NS	NS	NS	carcinoma	ductal_carcinoma	NS	NS	ASHPC_0018_Pa_P	1	null	loss	382	38	10:14060..31449071
584625	208447	FBH1	2197248	2065526	pancreas	NS	NS	NS	carcinoma	ductal_carcinoma	NS	NS	ASHPC_0007_Pa_P	2.01876	null	loss	382	38	10:86828..26572465
584621	208447	FBH1	2197248	2065526	pancreas	NS	NS	NS	carcinoma	ductal_carcinoma	NS	NS	ASHPC_0007_Pa_P	2	null	loss	382	38	10:47061..37167072
589127	208447	FBH1	2197250	2065528	pancreas	NS	NS	NS	carcinoma	ductal_carcinoma	NS	NS	ASHPC_0029_Pa_P	0.961783	null	loss	382	38	10:78061..38176292
589120	208447	FBH1	2197250	2065528	pancreas	NS	NS	NS	carcinoma	ductal_carcinoma	NS	NS	ASHPC_0029_Pa_P	1	null	loss	382	38	10:14060..37165072
584089	208447	FBH1	2197251	2065529	pancreas	NS	NS	NS	carcinoma	ductal_carcinoma	NS	NS	ASHPC_0005_Pa_P_1	2.94245	null	gain	382	38	10:78061..38389072
810556	208447	FBH1	2197254	2065532	pancreas	NS	NS	NS	carcinoma	ductal_carcinoma	NS	NS	PCSI_0080_Pa_P_526	1.95786	null	loss	382	38	10:78061..21695071
810547	208447	FBH1	2197254	2065532	pancreas	NS	NS	NS	carcinoma	ductal_carcinoma	NS	NS	PCSI_0080_Pa_P_526	1	null	loss	382	38	10:14060..21693071
586366	208447	FBH1	2197255	2065533	pancreas	NS	NS	NS	carcinoma	ductal_carcinoma	NS	NS	ASHPC_0016_Pa_P	3.92258	null	gain	382	38	10:78061..38860869
786294	208447	FBH1	2197256	2065534	pancreas	NS	NS	NS	carcinoma	ductal_carcinoma	NS	NS	PCSI_0046_Pa_P_526	3	null	loss	382	38	10:14060..30237071
786303	208447	FBH1	2197256	2065534	pancreas	NS	NS	NS	carcinoma	ductal_carcinoma	NS	NS	PCSI_0046_Pa_P_526	2.91273	null	gain	382	38	10:78061..30268071
586184	208447	FBH1	2197260	2065538	pancreas	NS	NS	NS	carcinoma	ductal_carcinoma	NS	NS	ASHPC_0015_Pa_P	5.8894	null	gain	382	38	10:78061..38860869
863055	208447	FBH1	2197262	2065540	pancreas	NS	NS	NS	carcinoma	ductal_carcinoma	NS	NS	PCSI_0305_Pa_P_526	1	null	loss	382	38	10:49061..32506072
863052	208447	FBH1	2197262	2065540	pancreas	NS	NS	NS	carcinoma	ductal_carcinoma	NS	NS	PCSI_0305_Pa_P_526	3.31725	null	gain	382	38	10:3356809..6404038
803084	208447	FBH1	2197263	2065541	pancreas	NS	NS	NS	carcinoma	ductal_carcinoma	NS	NS	PCSI_0072_Pa_P_526	2.87246	null	gain	382	38	10:78061..22667071
583801	208447	FBH1	2197264	2065542	pancreas	NS	NS	NS	carcinoma	ductal_carcinoma	NS	NS	ASHPC_0003_Pa_P_2	1.89632	null	loss	382	38	10:78061..38236072
583791	208447	FBH1	2197264	2065542	pancreas	NS	NS	NS	carcinoma	ductal_carcinoma	NS	NS	ASHPC_0003_Pa_P_2	2	null	loss	382	38	10:14060..37168072
161243	208447	FBH1	2197302	2065580	pancreas	NS	NS	NS	carcinoid-endocrine_tumour	NS	NS	NS	8049945	1	null	loss	586	38	10:4488616..7741583
162216	208447	FBH1	2197303	2065581	pancreas	NS	NS	NS	carcinoid-endocrine_tumour	NS	NS	NS	8049946	1	null	loss	586	38	10:3488393..11902752
187882	208447	FBH1	2197308	2065586	pancreas	NS	NS	NS	carcinoid-endocrine_tumour	NS	NS	NS	8051728	3	null	gain	586	38	10:5726244..5968664
174655	208447	FBH1	2197317	2065595	pancreas	NS	NS	NS	carcinoid-endocrine_tumour	NS	NS	NS	8051716	2	null	loss	586	38	10:5294107..7741583
352186	208447	FBH1	2197319	2065597	pancreas	NS	NS	NS	carcinoid-endocrine_tumour	NS	NS	NS	8068611	1	null	loss	586	38	10:3271339..38837579
371376	208447	FBH1	2197333	2065611	pancreas	NS	NS	NS	carcinoid-endocrine_tumour	NS	NS	NS	8070192	1	null	loss	586	38	10:4786911..8613088
329707	208447	FBH1	2197344	2065622	pancreas	NS	NS	NS	carcinoid-endocrine_tumour	NS	NS	NS	8067509	4	null	gain	586	38	10:3242971..18213849
348513	208447	FBH1	2197346	2065624	pancreas	NS	NS	NS	carcinoid-endocrine_tumour	NS	NS	NS	8068597	2	null	loss	586	38	10:3271264..16789190
167550	208447	FBH1	2197352	2065630	pancreas	NS	NS	NS	carcinoid-endocrine_tumour	NS	NS	NS	8051709	2	null	loss	586	38	10:70493..8834009
330774	208447	FBH1	2197362	2065640	pancreas	NS	NS	NS	carcinoid-endocrine_tumour	NS	NS	NS	8067513	3	null	gain	586	38	10:3308249..16791717
75048	208447	FBH1	2197367	2065645	pancreas	NS	NS	NS	carcinoid-endocrine_tumour	NS	NS	NS	8031157	1	null	loss	586	38	10:5834060..6183224
358474	208447	FBH1	2197371	2065649	pancreas	NS	NS	NS	carcinoid-endocrine_tumour	NS	NS	NS	8069314	1	null	loss	586	38	10:3148605..38837579
177948	208447	FBH1	2197374	2065652	pancreas	NS	NS	NS	carcinoid-endocrine_tumour	NS	NS	NS	8051718	3	null	loss	586	38	10:2943753..7612845
351637	208447	FBH1	2197381	2065659	pancreas	NS	NS	NS	carcinoid-endocrine_tumour	NS	NS	NS	8068608	1	null	loss	586	38	10:3271685..8603760
168518	208447	FBH1	2197384	2065662	pancreas	NS	NS	NS	carcinoid-endocrine_tumour	NS	NS	NS	8051710	1	null	loss	586	38	10:5294107..7741583
173921	208447	FBH1	2197386	2065664	pancreas	NS	NS	NS	carcinoid-endocrine_tumour	NS	NS	NS	8051715	1	null	loss	586	38	10:3363571..7650151
192751	208447	FBH1	2197388	2065666	pancreas	NS	NS	NS	carcinoid-endocrine_tumour	NS	NS	NS	8051734	3	null	gain	586	38	10:3357685..6142950
230698	208447	FBH1	2197389	2065667	pancreas	NS	NS	NS	carcinoid-endocrine_tumour	NS	NS	NS	8057643	2	null	loss	586	38	10:5284044..8825993
279957	208447	FBH1	2197391	2065669	pancreas	NS	NS	NS	carcinoid-endocrine_tumour	NS	NS	NS	8065669	1	null	loss	586	38	10:4985468..6949263
119	208447	FBH1	2197586	2065864	prostate	NS	NS	NS	carcinoma	adenocarcinoma	NS	NS	0006_CRUK_PC_0006_T2_DNA	2	null	loss	538	38	10:31644..21998490
2378798	208447	FBH1	2197950	2066228	stomach	NS	NS	NS	carcinoma	adenocarcinoma	NS	NS	TCGA-CD-8525-01	6	1	gain	541	38	10:3904783..5940700
2656772	208447	FBH1	2198044	2066322	stomach	NS	NS	NS	carcinoma	adenocarcinoma	NS	NS	TCGA-BR-7717-01	11	5	gain	541	38	10:3976768..6894387
1156418	208447	FBH1	2198105	2066383	stomach	NS	NS	NS	carcinoma	adenocarcinoma	NS	NS	TCGA-D7-A4YU-01	5	1	gain	541	38	10:697896..7613702
2614428	208447	FBH1	2198115	2066393	stomach	NS	NS	NS	carcinoma	adenocarcinoma	NS	NS	TCGA-BR-4369-01	2	0	loss	541	38	10:26823..16761948
2099771	208447	FBH1	2198386	2066664	endometrium	NS	NS	NS	carcinoma	endometrioid_carcinoma	NS	NS	TCGA-EY-A214-01	10	3	gain	419	38	10:26823..28526504
651857	208447	FBH1	2262737	2129721	oesophagus	NS	NS	NS	carcinoma	adenocarcinoma	NS	NS	LP6007542-DNA_A01	3	null	loss	535	38	10:48065..38272052
624695	208447	FBH1	2262742	2129726	oesophagus	NS	NS	NS	carcinoma	adenocarcinoma	NS	NS	LP2000108-DNA_A01	1	null	loss	535	38	10:47876..31634713
635810	208447	FBH1	2262746	2129730	oesophagus	NS	NS	NS	carcinoma	adenocarcinoma	NS	NS	LP6005500-DNA_B01	1	null	loss	535	38	10:27822..25768610
2785119	208447	FBH1	2262785	2129769	central_nervous_system	brain	NS	NS	glioma	NS	NS	NS	TCGA-P5-A5EZ-01	5	2	gain	545	38	10:3303956..9346283
281390	208447	FBH1	2262828	2129812	pancreas	NS	NS	NS	carcinoma	ductal_carcinoma	NS	NS	8066037	4	null	gain	328	38	10:5369062..8644047
2095459	208447	FBH1	2262902	2129886	urinary_tract	bladder	NS	NS	carcinoma	NS	NS	NS	TCGA-K4-A83P-01	5	1	gain	413	38	10:5277716..6567586
653106	208447	FBH1	2262933	2129917	oesophagus	NS	NS	NS	carcinoma	adenocarcinoma	NS	NS	LP6007594	4	null	loss	535	38	10:5879351..21186977
646703	208447	FBH1	2262936	2129920	oesophagus	NS	NS	NS	carcinoma	adenocarcinoma	NS	NS	LP6007420-DNA_A01	2	null	loss	535	38	10:29857..31366839
650769	208447	FBH1	2262937	2129921	oesophagus	NS	NS	NS	carcinoma	adenocarcinoma	NS	NS	LP6007531-DNA_A01	2	null	loss	535	38	10:36175..19043229
338776	208447	FBH1	2263005	2129989	pancreas	NS	NS	NS	carcinoma	ductal_carcinoma	NS	NS	8068551	3	null	loss	328	38	10:5390602..10520098
630625	208447	FBH1	2263073	2130057	oesophagus	NS	NS	NS	carcinoma	adenocarcinoma	NS	NS	LP6005409-DNA_A02	1	null	loss	535	38	10:20435..7800426
1440795	208447	FBH1	2263095	2130079	central_nervous_system	brain	NS	NS	glioma	NS	NS	NS	TCGA-S9-A7J0-01	11	2	gain	545	38	10:4792985..6401907
335197	208447	FBH1	2263126	2130110	pancreas	NS	NS	NS	carcinoma	ductal_carcinoma	NS	NS	8068534	4	null	gain	328	38	10:5009340..5946945
640503	208447	FBH1	2263172	2130156	oesophagus	NS	NS	NS	carcinoma	adenocarcinoma	NS	NS	LP6005690-DNA_E01	2	null	loss	535	38	10:20435..38219570
626794	208447	FBH1	2263173	2130157	oesophagus	NS	NS	NS	carcinoma	adenocarcinoma	NS	NS	LP6005334-DNA_A04	2	null	loss	535	38	10:36175..23019300
341765	208447	FBH1	2263215	2130199	pancreas	NS	NS	NS	carcinoma	ductal_carcinoma	NS	NS	8068563	2	null	loss	328	38	10:3148605..10495575
972324	208447	FBH1	2263256	2130240	oesophagus	NS	NS	NS	carcinoma	adenocarcinoma	NS	NS	SM-4AX85	2	null	loss	535	38	10:29857..38271959
332132	208447	FBH1	2263294	2130278	pancreas	NS	NS	NS	carcinoma	ductal_carcinoma	NS	NS	8067938	3	null	gain	328	38	10:5669228..6126229
346280	208447	FBH1	2263396	2130380	pancreas	NS	NS	NS	carcinoma	ductal_carcinoma	NS	NS	8068588	4	null	gain	328	38	10:4923896..5991424
278218	208447	FBH1	2263436	2130420	pancreas	NS	NS	NS	carcinoma	ductal_carcinoma	NS	NS	8065126	4	null	gain	328	38	10:3243768..6245691
629477	208447	FBH1	2263451	2130435	oesophagus	NS	NS	NS	carcinoma	adenocarcinoma	NS	NS	LP6005334-DNA_G01	2	null	loss	535	38	10:20435..38814499
650092	208447	FBH1	2263452	2130436	oesophagus	NS	NS	NS	carcinoma	adenocarcinoma	NS	NS	LP6007520-DNA_A01	2	null	loss	535	38	10:343204..8239411
648000	208447	FBH1	2263456	2130440	oesophagus	NS	NS	NS	carcinoma	adenocarcinoma	NS	NS	LP6007438-DNA_A01	4	null	loss	535	38	10:5641707..31997283
647038	208447	FBH1	2263458	2130442	oesophagus	NS	NS	NS	carcinoma	adenocarcinoma	NS	NS	LP6007424-DNA_A01	6	null	gain	535	38	10:4963668..28609746
336427	208447	FBH1	2263476	2130460	pancreas	NS	NS	NS	carcinoma	ductal_carcinoma	NS	NS	8068541	3	null	gain	328	38	10:3134171..36604282
344611	208447	FBH1	2263480	2130464	pancreas	NS	NS	NS	carcinoma	ductal_carcinoma	NS	NS	8068579	1	null	loss	328	38	10:3175177..5945208
2001	208447	FBH1	2263538	2130522	prostate	NS	NS	NS	carcinoma	adenocarcinoma	NS	NS	0091_CRUK_PC_0091_T1_DNA	3	null	gain	538	38	10:31647..25875478
327863	208447	FBH1	2263560	2130544	pancreas	NS	NS	NS	carcinoma	ductal_carcinoma	NS	NS	8067507	3	null	gain	328	38	10:3151366..15003022
632933	208447	FBH1	2263574	2130558	oesophagus	NS	NS	NS	carcinoma	adenocarcinoma	NS	NS	LP6005409-DNA_E01	2	null	loss	535	38	10:20435..38254544
636739	208447	FBH1	2263576	2130560	oesophagus	NS	NS	NS	carcinoma	adenocarcinoma	NS	NS	LP6005500-DNA_D02	9	null	gain	535	38	10:4543646..6095120
651670	208447	FBH1	2263577	2130561	oesophagus	NS	NS	NS	carcinoma	adenocarcinoma	NS	NS	LP6007540-DNA_A01	4	null	loss	535	38	10:20435..38271720
640133	208447	FBH1	2263578	2130562	oesophagus	NS	NS	NS	carcinoma	adenocarcinoma	NS	NS	LP6005690-DNA_D02	2	null	loss	535	38	10:29857..38271912
639584	208447	FBH1	2263580	2130564	oesophagus	NS	NS	NS	carcinoma	adenocarcinoma	NS	NS	LP6005690-DNA_C01	2	null	loss	535	38	10:20435..20487044
639128	208447	FBH1	2263607	2130591	oesophagus	NS	NS	NS	carcinoma	adenocarcinoma	NS	NS	LP6005690-DNA_B02	2	null	loss	535	38	10:5619704..38270551
628102	208447	FBH1	2263608	2130592	oesophagus	NS	NS	NS	carcinoma	adenocarcinoma	NS	NS	LP6005334-DNA_D02	1	null	loss	535	38	10:20364..38811573
335853	208447	FBH1	2263638	2130622	pancreas	NS	NS	NS	carcinoma	ductal_carcinoma	NS	NS	8068539	4	null	gain	328	38	10:3151366..10544408
972018	208447	FBH1	2263656	2130640	oesophagus	NS	NS	NS	carcinoma	adenocarcinoma	NS	NS	SM-4AX82	2	null	loss	535	38	10:29857..30716266
639318	208447	FBH1	2263657	2130641	oesophagus	NS	NS	NS	carcinoma	adenocarcinoma	NS	NS	LP6005690-DNA_B03	2	null	loss	535	38	10:29857..38256394
2638447	208447	FBH1	2269789	2136557	oesophagus	NS	NS	NS	carcinoma	NS	NS	NS	TCGA-L5-A4OR-01	1	0	loss	633	38	10:26823..20468815
2438710	208447	FBH1	2269798	2136566	adrenal_gland	adrenal_gland	NS	NS	adrenal_cortical_carcinoma	NS	NS	NS	TCGA-OR-A5J7-01	10	5	gain	631	38	10:26823..7690456
2684964	208447	FBH1	2269847	2136615	soft_tissue	NS	NS	NS	sarcoma	NS	NS	NS	TCGA-LI-A67I-01	5	2	gain	635	38	10:130068..24351419
2139823	208447	FBH1	2269859	2136627	endometrium	NS	NS	NS	carcinoma	carcinosarcoma-malignant_mesodermal_mixed_tumour	NS	NS	TCGA-NA-A4QW-01	1	0	loss	636	38	10:26823..38366550
1117265	208447	FBH1	2269957	2136725	adrenal_gland	adrenal_gland	NS	NS	adrenal_cortical_carcinoma	NS	NS	NS	TCGA-OR-A5KO-01	9	3	gain	631	38	10:5143390..15945558
1696600	208447	FBH1	2270078	2136846	soft_tissue	NS	NS	NS	sarcoma	NS	NS	NS	TCGA-DX-A7ET-01	2	0	loss	635	38	10:26823..17130222
2533465	208447	FBH1	2339340	2204323	liver	NS	NS	NS	carcinoma	hepatocellular_carcinoma	NS	NS	TCGA-DD-AAD5-01	9	2	gain	628	38	10:5204122..29969320
877808	208447	FBH1	2339402	2204385	pancreas	NS	NS	NS	carcinoma	ductal_carcinoma	NS	NS	PCSI_0511_Pa_P_526	5.7995	null	gain	382	38	10:78061..38486072
877801	208447	FBH1	2339402	2204385	pancreas	NS	NS	NS	carcinoma	ductal_carcinoma	NS	NS	PCSI_0511_Pa_P_526	3	null	loss	382	38	10:14060..38860869
864540	208447	FBH1	2339403	2204386	pancreas	NS	NS	NS	carcinoma	ductal_carcinoma	NS	NS	PCSI_0324_Pa_P_526	2	null	loss	382	38	10:74061..37168072
875483	208447	FBH1	2339407	2204390	pancreas	NS	NS	NS	carcinoma	ductal_carcinoma	NS	NS	PCSI_0469_Pa_P_526	1	null	loss	382	38	10:5257038..10788037
853422	208447	FBH1	2339408	2204391	pancreas	NS	NS	NS	carcinoma	ductal_carcinoma	NS	NS	PCSI_0240_Pa_P_526	3.95575	null	gain	382	38	10:78061..38593869
850020	208447	FBH1	2339411	2204394	pancreas	NS	NS	NS	carcinoma	ductal_carcinoma	NS	NS	PCSI_0217_Pa_P_526	7.22975	null	gain	382	38	10:5810038..5928365
850021	208447	FBH1	2339411	2204394	pancreas	NS	NS	NS	carcinoma	ductal_carcinoma	NS	NS	PCSI_0217_Pa_P_526	1	null	loss	382	38	10:5929038..7485038
850022	208447	FBH1	2339411	2204394	pancreas	NS	NS	NS	carcinoma	ductal_carcinoma	NS	NS	PCSI_0217_Pa_P_526	3.45064	null	loss	382	38	10:5930038..7485038
396297	208447	FBH1	2339422	2204405	prostate	NS	NS	NS	carcinoma	adenocarcinoma	NS	NS	A34D-0022_CRUK_PC_0022_M3_DNA	1	null	loss	538	38	10:44187..21562818
393289	208447	FBH1	2339423	2204406	prostate	NS	NS	NS	carcinoma	adenocarcinoma	NS	NS	A22E-0016_CRUK_PC_0016_M3_DNA	2	null	loss	538	38	10:31644..28255864
393049	208447	FBH1	2339424	2204407	prostate	NS	NS	NS	carcinoma	adenocarcinoma	NS	NS	A22C-0016_CRUK_PC_0016_T1_DNA	1	null	loss	538	38	10:31644..28255864
1484753	208447	FBH1	2339535	2204518	urinary_tract	bladder	NS	NS	carcinoma	NS	NS	NS	TCGA-FD-A6TF-01	9	4	gain	413	38	10:3044294..6252570
637096	208447	FBH1	2339566	2204549	oesophagus	NS	NS	NS	carcinoma	adenocarcinoma	NS	NS	LP6005500-DNA_E03	1	null	loss	535	38	10:25581..10203284
854576	208447	FBH1	2339682	2204665	pancreas	NS	NS	NS	carcinoma	ductal_carcinoma	NS	NS	PCSI_0263_Pa_P_526	2.8852	null	gain	382	38	10:78061..38389072
870205	208447	FBH1	2339683	2204666	pancreas	NS	NS	NS	carcinoma	ductal_carcinoma	NS	NS	PCSI_0345_Pa_P_526	1.01837	null	loss	382	38	10:78061..36644072
835025	208447	FBH1	2339685	2204668	pancreas	NS	NS	NS	carcinoma	ductal_carcinoma	NS	NS	PCSI_0111_Pa_P_526	3.59878	null	gain	382	38	10:5480429..5960037
832208	208447	FBH1	2339686	2204669	pancreas	NS	NS	NS	carcinoma	ductal_carcinoma	NS	NS	PCSI_0105_Pa_P_526	3.95343	null	gain	382	38	10:78061..38487072
874794	208447	FBH1	2339687	2204670	pancreas	NS	NS	NS	carcinoma	ductal_carcinoma	NS	NS	PCSI_0466_Pa_P_526	2.94082	null	gain	382	38	10:78061..38389072
858432	208447	FBH1	2339688	2204671	pancreas	NS	NS	NS	carcinoma	ductal_carcinoma	NS	NS	PCSI_0285_Pa_P_526	2.56921	null	loss	382	38	10:3034809..6424038
858435	208447	FBH1	2339688	2204671	pancreas	NS	NS	NS	carcinoma	ductal_carcinoma	NS	NS	PCSI_0285_Pa_P_526	3	null	loss	382	38	10:3722809..6417038
861586	208447	FBH1	2339689	2204672	pancreas	NS	NS	NS	carcinoma	ductal_carcinoma	NS	NS	PCSI_0297_Pa_P_526	3	null	loss	382	38	10:70061..38860869
867030	208447	FBH1	2339692	2204675	pancreas	NS	NS	NS	carcinoma	ductal_carcinoma	NS	NS	PCSI_0334_Pa_P_526	5.07766	null	gain	382	38	10:3990809..6413038
856844	208447	FBH1	2339695	2204678	pancreas	NS	NS	NS	carcinoma	ductal_carcinoma	NS	NS	PCSI_0280_Pa_P_526	4	null	gain	382	38	10:2984809..6413038
393557	208447	FBH1	2339702	2204685	prostate	NS	NS	NS	carcinoma	adenocarcinoma	NS	NS	A22G-0016_CRUK_PC_0016_M5_DNA	2	null	loss	538	38	10:31644..28255864
2701965	208447	FBH1	2339765	2204748	stomach	NS	NS	NS	carcinoma	adenocarcinoma	NS	NS	TCGA-VQ-A91X-01	9	3	gain	541	38	10:4289852..6186635
1291392	208447	FBH1	2339859	2204842	liver	NS	NS	NS	carcinoma	hepatocellular_carcinoma	NS	NS	TCGA-CC-A8HU-01	5	2	gain	628	38	10:26823..20278422
865600	208447	FBH1	2339915	2204898	pancreas	NS	NS	NS	carcinoma	ductal_carcinoma	NS	NS	PCSI_0326_Pa_P_526	3.42821	null	gain	382	38	10:78061..38485072
849490	208447	FBH1	2339916	2204899	pancreas	NS	NS	NS	carcinoma	ductal_carcinoma	NS	NS	PCSI_0210_Pa_P_526	3	null	loss	382	38	10:14060..35773072
865962	208447	FBH1	2339917	2204900	pancreas	NS	NS	NS	carcinoma	ductal_carcinoma	NS	NS	PCSI_0328_Pa_P_526	2.46563	null	loss	382	38	10:78061..35716072
874496	208447	FBH1	2339920	2204903	pancreas	NS	NS	NS	carcinoma	ductal_carcinoma	NS	NS	PCSI_0465_Pa_P_526	2.07689	null	loss	382	38	10:78061..38860869
846771	208447	FBH1	2339921	2204904	pancreas	NS	NS	NS	carcinoma	ductal_carcinoma	NS	NS	PCSI_0161_Pa_P_526	2.92205	null	gain	382	38	10:78061..38054072
846767	208447	FBH1	2339921	2204904	pancreas	NS	NS	NS	carcinoma	ductal_carcinoma	NS	NS	PCSI_0161_Pa_P_526	3	null	loss	382	38	10:47061..24589071
589785	208447	FBH1	2339922	2204905	pancreas	NS	NS	NS	carcinoma	ductal_carcinoma	NS	NS	ASHPC_0034_Pa_P	0.97465	null	loss	382	38	10:170431..35602511
395497	208447	FBH1	2339930	2204913	prostate	NS	NS	NS	carcinoma	adenocarcinoma	NS	NS	A32C-0019_CRUK_PC_0019_T1_DNA	3	null	gain	538	38	10:21242..9655791
396171	208447	FBH1	2339931	2204914	prostate	NS	NS	NS	carcinoma	adenocarcinoma	NS	NS	A34C-0022_CRUK_PC_0022_M2_DNA	1	null	loss	538	38	10:44187..21500998
389678	208447	FBH1	2339932	2204915	prostate	NS	NS	NS	carcinoma	adenocarcinoma	NS	NS	A10D-0015_CRUK_PC_0015_M3_DNA	1	null	loss	538	38	10:5281211..8376517
2812585	208447	FBH1	2339991	2204974	breast	NS	NS	NS	carcinoma	NS	NS	NS	TCGA-OL-A6VO-01	11	0	gain	414	38	10:1680294..9855935
875082	208447	FBH1	2340082	2205065	pancreas	NS	NS	NS	carcinoma	ductal_carcinoma	NS	NS	PCSI_0467_Pa_P_526	1.31948	null	loss	382	38	10:78061..38389072
862008	208447	FBH1	2340085	2205068	pancreas	NS	NS	NS	carcinoma	ductal_carcinoma	NS	NS	PCSI_0300_Pa_P_526	2.95902	null	gain	382	38	10:78061..38860869
862004	208447	FBH1	2340085	2205068	pancreas	NS	NS	NS	carcinoma	ductal_carcinoma	NS	NS	PCSI_0300_Pa_P_526	1	null	loss	382	38	10:14060..38205072
868330	208447	FBH1	2340089	2205072	pancreas	NS	NS	NS	carcinoma	ductal_carcinoma	NS	NS	PCSI_0338_Pa_P_526	3	null	gain	382	38	10:2965809..6428038
393812	208447	FBH1	2340100	2205083	prostate	NS	NS	NS	carcinoma	adenocarcinoma	NS	NS	A22I-0016_CRUK_PC_0016_M7_DNA	2	null	loss	538	38	10:31644..28255864
1330093	208447	FBH1	2340101	2205084	prostate	NS	NS	NS	carcinoma	adenocarcinoma	NS	NS	TCGA-XJ-A9DX-01	5	1	gain	435	38	10:5656021..9289672
637571	208447	FBH1	2340150	2205133	oesophagus	NS	NS	NS	carcinoma	adenocarcinoma	NS	NS	LP6005500-DNA_F02	2	null	loss	535	38	10:20435..17249997
857383	208447	FBH1	2340209	2205192	pancreas	NS	NS	NS	carcinoma	ductal_carcinoma	NS	NS	PCSI_0283_Pa_P_526	3	null	gain	382	38	10:14060..17737001
857382	208447	FBH1	2340209	2205192	pancreas	NS	NS	NS	carcinoma	ductal_carcinoma	NS	NS	PCSI_0283_Pa_P_526	4.22364	null	loss	382	38	10:1131683..17546598
831666	208447	FBH1	2340210	2205193	pancreas	NS	NS	NS	carcinoma	ductal_carcinoma	NS	NS	PCSI_0102_Pa_P_526	1.43624	null	loss	382	38	10:78061..38389072
830091	208447	FBH1	2340213	2205196	pancreas	NS	NS	NS	carcinoma	ductal_carcinoma	NS	NS	PCSI_0099_Pa_P_526	3.99815	null	gain	382	38	10:78061..38389072
395780	208447	FBH1	2340227	2205210	prostate	NS	NS	NS	carcinoma	adenocarcinoma	NS	NS	A32E-0019_CRUK_PC_0019_M3_DNA	4	null	gain	538	38	10:21242..18159180
637938	208447	FBH1	2340276	2205259	oesophagus	NS	NS	NS	carcinoma	adenocarcinoma	NS	NS	LP6005500-DNA_G01	3	null	loss	535	38	10:3437127..26411815
868000	208447	FBH1	2340327	2205310	pancreas	NS	NS	NS	carcinoma	ductal_carcinoma	NS	NS	PCSI_0337_Pa_P_526	1.10783	null	loss	382	38	10:78061..7865037
644734	208447	FBH1	2340367	2205350	oesophagus	NS	NS	NS	carcinoma	adenocarcinoma	NS	NS	LP6005935-DNA_H01	9	null	gain	535	38	10:5742546..6122274
851534	208447	FBH1	2340398	2205381	pancreas	NS	NS	NS	carcinoma	ductal_carcinoma	NS	NS	PCSI_0228_Pa_P_526	2.91546	null	loss	382	38	10:78061..38860869
851524	208447	FBH1	2340398	2205381	pancreas	NS	NS	NS	carcinoma	ductal_carcinoma	NS	NS	PCSI_0228_Pa_P_526	3	null	loss	382	38	10:14060..20561071
839771	208447	FBH1	2340399	2205382	pancreas	NS	NS	NS	carcinoma	ductal_carcinoma	NS	NS	PCSI_0132_Pa_P_526	1.92135	null	loss	382	38	10:78061..25651127
839770	208447	FBH1	2340399	2205382	pancreas	NS	NS	NS	carcinoma	ductal_carcinoma	NS	NS	PCSI_0132_Pa_P_526	2	null	loss	382	38	10:74061..25653071
866434	208447	FBH1	2340400	2205383	pancreas	NS	NS	NS	carcinoma	ductal_carcinoma	NS	NS	PCSI_0330_Pa_P_526	3.98151	null	gain	382	38	10:78061..38485072
759418	208447	FBH1	2340402	2205385	pancreas	NS	NS	NS	carcinoma	ductal_carcinoma	NS	NS	PCSI_0008_Pa_X	1	null	loss	382	38	10:4669572..7033671
604438	208447	FBH1	2340410	2205393	prostate	NS	NS	NS	carcinoma	adenocarcinoma	NS	NS	CPCG0366-F1	null	null	loss	537	38	10:14060..5974431
395919	208447	FBH1	2340415	2205398	prostate	NS	NS	NS	carcinoma	adenocarcinoma	NS	NS	A32F-0019_CRUK_PC_0019_M4_DNA	4	null	gain	538	38	10:21242..15669842
394860	208447	FBH1	2340417	2205400	prostate	NS	NS	NS	carcinoma	adenocarcinoma	NS	NS	A29C-0017_CRUK_PC_0017_T1_DNA	1	null	loss	538	38	10:31644..17343955
591898	208447	FBH1	2340432	2205415	large_intestine	NS	NS	NS	carcinoma	adenocarcinoma	NS	NS	C7	1	null	loss	646	38	10:46940..13344973
853752	208447	FBH1	2340481	2205464	pancreas	NS	NS	NS	carcinoma	ductal_carcinoma	NS	NS	PCSI_0261_Pa_P_526	6	null	gain	382	38	10:14060..38404072
853759	208447	FBH1	2340481	2205464	pancreas	NS	NS	NS	carcinoma	ductal_carcinoma	NS	NS	PCSI_0261_Pa_P_526	3.14635	null	gain	382	38	10:78061..38485072
855288	208447	FBH1	2340483	2205466	pancreas	NS	NS	NS	carcinoma	ductal_carcinoma	NS	NS	PCSI_0268_Pa_P_526	4.41157	null	gain	382	38	10:3441809..6407038
786738	208447	FBH1	2340485	2205468	pancreas	NS	NS	NS	carcinoma	ductal_carcinoma	NS	NS	PCSI_0046_Pa_X	2	null	loss	382	38	10:528547..19162799
587999	208447	FBH1	2340486	2205469	pancreas	NS	NS	NS	carcinoma	ductal_carcinoma	NS	NS	ASHPC_0026_Pa_P	4.03452	null	gain	382	38	10:78061..38389072
596431	208447	FBH1	2340495	2205478	prostate	NS	NS	NS	carcinoma	adenocarcinoma	NS	NS	CPCG0158-F1	null	null	loss	537	38	10:799362..29142146
591696	208447	FBH1	2340527	2205510	large_intestine	NS	NS	NS	carcinoma	adenocarcinoma	NS	NS	C52	3	null	gain	646	38	10:46940..26212071
392077	208447	FBH1	2340579	2205562	prostate	NS	NS	NS	carcinoma	adenocarcinoma	NS	NS	A21F-0096_CRUK_PC_0096_M5_DNA	4	null	gain	538	38	10:31647..11422107
633443	208447	FBH1	2340600	2205583	oesophagus	NS	NS	NS	carcinoma	adenocarcinoma	NS	NS	LP6005409-DNA_F01	3	null	loss	535	38	10:20435..11985094
847287	208447	FBH1	2340636	2205619	pancreas	NS	NS	NS	carcinoma	ductal_carcinoma	NS	NS	PCSI_0162_Pa_P_526	1.01523	null	loss	382	38	10:1931807..33700170
852269	208447	FBH1	2340638	2205621	pancreas	NS	NS	NS	carcinoma	ductal_carcinoma	NS	NS	PCSI_0233_Pa_P_526	3	null	loss	382	38	10:14060..38579869
852280	208447	FBH1	2340638	2205621	pancreas	NS	NS	NS	carcinoma	ductal_carcinoma	NS	NS	PCSI_0233_Pa_P_526	2.95057	null	gain	382	38	10:78061..38389072
877029	208447	FBH1	2340639	2205622	pancreas	NS	NS	NS	carcinoma	ductal_carcinoma	NS	NS	PCSI_0492_Pa_P_526	0.980355	null	loss	382	38	10:78061..18291071
395039	208447	FBH1	2340655	2205638	prostate	NS	NS	NS	carcinoma	adenocarcinoma	NS	NS	A31C-0018_CRUK_PC_0018_T1_DNA	4	null	gain	538	38	10:48086..30779281
396067	208447	FBH1	2340656	2205639	prostate	NS	NS	NS	carcinoma	adenocarcinoma	NS	NS	A34A-0022_CRUK_PC_0022_M1_DNA	1	null	loss	538	38	10:44187..7052128
393932	208447	FBH1	2340657	2205640	prostate	NS	NS	NS	carcinoma	adenocarcinoma	NS	NS	A22J-0016_CRUK_PC_0016_M8_DNA	1	null	loss	538	38	10:31644..28197880
394054	208447	FBH1	2340658	2205641	prostate	NS	NS	NS	carcinoma	adenocarcinoma	NS	NS	A22K-0016_CRUK_PC_0016_M9_DNA	1	null	loss	538	38	10:31644..28255864
389003	208447	FBH1	2340659	2205642	prostate	NS	NS	NS	carcinoma	adenocarcinoma	NS	NS	A10A-0015_CRUK_PC_0015_M1_DNA	1	null	loss	538	38	10:5281211..7582023
636559	208447	FBH1	2340675	2205658	oesophagus	NS	NS	NS	carcinoma	adenocarcinoma	NS	NS	LP6005500-DNA_C03	3	null	loss	535	38	10:29857..38271835
855806	208447	FBH1	2340699	2205682	pancreas	NS	NS	NS	carcinoma	ductal_carcinoma	NS	NS	PCSI_0269_Pa_P_526	0.995677	null	loss	382	38	10:78061..32898072
855798	208447	FBH1	2340699	2205682	pancreas	NS	NS	NS	carcinoma	ductal_carcinoma	NS	NS	PCSI_0269_Pa_P_526	2	null	loss	382	38	10:14060..32898072
833896	208447	FBH1	2340708	2205691	pancreas	NS	NS	NS	carcinoma	ductal_carcinoma	NS	NS	PCSI_0109_Pa_P_526	0.959756	null	loss	382	38	10:78061..23698071
833892	208447	FBH1	2340708	2205691	pancreas	NS	NS	NS	carcinoma	ductal_carcinoma	NS	NS	PCSI_0109_Pa_P_526	1	null	loss	382	38	10:14060..23697071
862357	208447	FBH1	2340709	2205692	pancreas	NS	NS	NS	carcinoma	ductal_carcinoma	NS	NS	PCSI_0302_Pa_P_526	0.976148	null	loss	382	38	10:78061..38161334
598708	208447	FBH1	2340719	2205702	prostate	NS	NS	NS	carcinoma	adenocarcinoma	NS	NS	CPCG0232-F1	null	null	loss	537	38	10:695670..23412899
815924	208447	FBH1	2340764	2205747	pancreas	NS	NS	NS	carcinoma	ductal_carcinoma	NS	NS	PCSI_0085_Pa_P_526	3	null	loss	382	38	10:14060..34630072
815932	208447	FBH1	2340764	2205747	pancreas	NS	NS	NS	carcinoma	ductal_carcinoma	NS	NS	PCSI_0085_Pa_P_526	2.82047	null	gain	382	38	10:78061..29991071
856158	208447	FBH1	2340766	2205749	pancreas	NS	NS	NS	carcinoma	ductal_carcinoma	NS	NS	PCSI_0274_Pa_P_526	2	null	loss	382	38	10:926061..34203072
856159	208447	FBH1	2340766	2205749	pancreas	NS	NS	NS	carcinoma	ductal_carcinoma	NS	NS	PCSI_0274_Pa_P_526	2.07946	null	loss	382	38	10:926061..34203511
588987	208447	FBH1	2340767	2205750	pancreas	NS	NS	NS	carcinoma	ductal_carcinoma	NS	NS	ASHPC_0028_Pa_P	0.834609	null	loss	382	38	10:78061..8246037
588980	208447	FBH1	2340767	2205750	pancreas	NS	NS	NS	carcinoma	ductal_carcinoma	NS	NS	ASHPC_0028_Pa_P	1	null	loss	382	38	10:14060..33916072
763355	208447	FBH1	2340768	2205751	pancreas	NS	NS	NS	carcinoma	ductal_carcinoma	NS	NS	PCSI_0015_Pa_P_526	1.00438	null	loss	382	38	10:78061..14855001
763336	208447	FBH1	2340768	2205751	pancreas	NS	NS	NS	carcinoma	ductal_carcinoma	NS	NS	PCSI_0015_Pa_P_526	1	null	loss	382	38	10:45061..14867001
393163	208447	FBH1	2340783	2205766	prostate	NS	NS	NS	carcinoma	adenocarcinoma	NS	NS	A22D-0016_CRUK_PC_0016_M2_DNA	1	null	loss	538	38	10:31644..28255864
852631	208447	FBH1	2340838	2205821	pancreas	NS	NS	NS	carcinoma	ductal_carcinoma	NS	NS	PCSI_0235_Pa_P_526	3.90916	null	gain	382	38	10:78061..38389072
607964	208447	FBH1	2340845	2205828	prostate	NS	NS	NS	carcinoma	adenocarcinoma	NS	NS	CPCG0412-F1	null	null	loss	537	38	10:14060..38853545
869643	208447	FBH1	2340903	2205886	pancreas	NS	NS	NS	carcinoma	ductal_carcinoma	NS	NS	PCSI_0341_Pa_P_526	5.99553	null	gain	382	38	10:3410809..6407038
869639	208447	FBH1	2340903	2205886	pancreas	NS	NS	NS	carcinoma	ductal_carcinoma	NS	NS	PCSI_0341_Pa_P_526	1	null	loss	382	38	10:14060..36644072
588471	208447	FBH1	2340904	2205887	pancreas	NS	NS	NS	carcinoma	ductal_carcinoma	NS	NS	ASHPC_0027_Pa_P	3.90925	null	gain	382	38	10:78061..38389072
880903	208447	FBH1	2340905	2205888	pancreas	NS	NS	NS	carcinoma	ductal_carcinoma	NS	NS	PCSI_0572_Pa_P_526	2.97037	null	gain	382	38	10:78061..38249072
880900	208447	FBH1	2340905	2205888	pancreas	NS	NS	NS	carcinoma	ductal_carcinoma	NS	NS	PCSI_0572_Pa_P_526	6	null	gain	382	38	10:14060..38860869
865063	208447	FBH1	2340906	2205889	pancreas	NS	NS	NS	carcinoma	ductal_carcinoma	NS	NS	PCSI_0325_Pa_P_526	3	null	loss	382	38	10:14060..38860869
865065	208447	FBH1	2340906	2205889	pancreas	NS	NS	NS	carcinoma	ductal_carcinoma	NS	NS	PCSI_0325_Pa_P_526	2.25867	null	loss	382	38	10:3381809..5900037
865069	208447	FBH1	2340906	2205889	pancreas	NS	NS	NS	carcinoma	ductal_carcinoma	NS	NS	PCSI_0325_Pa_P_526	1.93295	null	loss	382	38	10:5900038..23363071
394744	208447	FBH1	2340919	2205902	prostate	NS	NS	NS	carcinoma	adenocarcinoma	NS	NS	A29A-0017_CRUK_PC_0017_M1_DNA	3	null	gain	538	38	10:31644..17511098
848547	208447	FBH1	2340959	2205942	pancreas	NS	NS	NS	carcinoma	ductal_carcinoma	NS	NS	PCSI_0173_Pa_P_526	2.74391	null	gain	382	38	10:78061..24520071
848543	208447	FBH1	2340959	2205942	pancreas	NS	NS	NS	carcinoma	ductal_carcinoma	NS	NS	PCSI_0173_Pa_P_526	3	null	loss	382	38	10:43061..24520071
850824	208447	FBH1	2340962	2205945	pancreas	NS	NS	NS	carcinoma	ductal_carcinoma	NS	NS	PCSI_0226_Pa_P_526	2.97733	null	gain	382	38	10:78061..38860869
850819	208447	FBH1	2340962	2205945	pancreas	NS	NS	NS	carcinoma	ductal_carcinoma	NS	NS	PCSI_0226_Pa_P_526	3	null	loss	382	38	10:14060..17839523
589481	208447	FBH1	2340964	2205947	pancreas	NS	NS	NS	carcinoma	ductal_carcinoma	NS	NS	ASHPC_0031_Pa_P	1.86431	null	loss	382	38	10:78061..38388072
589475	208447	FBH1	2340964	2205947	pancreas	NS	NS	NS	carcinoma	ductal_carcinoma	NS	NS	ASHPC_0031_Pa_P	2	null	loss	382	38	10:14060..20560071
395641	208447	FBH1	2340978	2205961	prostate	NS	NS	NS	carcinoma	adenocarcinoma	NS	NS	A32D-0019_CRUK_PC_0019_M2_DNA	4	null	gain	538	38	10:21242..15669388
393682	208447	FBH1	2340980	2205963	prostate	NS	NS	NS	carcinoma	adenocarcinoma	NS	NS	A22H-0016_CRUK_PC_0016_M6_DNA	2	null	loss	538	38	10:31644..28255864
393423	208447	FBH1	2340981	2205964	prostate	NS	NS	NS	carcinoma	adenocarcinoma	NS	NS	A22F-0016_CRUK_PC_0016_M4_DNA	2	null	loss	538	38	10:31644..28255864
392909	208447	FBH1	2340982	2205965	prostate	NS	NS	NS	carcinoma	adenocarcinoma	NS	NS	A22A-0016_CRUK_PC_0016_M1_DNA	2	null	loss	538	38	10:31644..28255864
389310	208447	FBH1	2340983	2205966	prostate	NS	NS	NS	carcinoma	adenocarcinoma	NS	NS	A10C-0015_CRUK_PC_0015_M2_DNA	1	null	loss	538	38	10:5279907..7218765
391395	208447	FBH1	2340984	2205967	prostate	NS	NS	NS	carcinoma	adenocarcinoma	NS	NS	A21A-0096_CRUK_PC_0096_M1_DNA	3	null	gain	538	38	10:31647..11422107
860478	208447	FBH1	2341036	2206019	pancreas	NS	NS	NS	carcinoma	ductal_carcinoma	NS	NS	PCSI_0290_Pa_P_526	2.70925	null	gain	382	38	10:78061..38389072
860474	208447	FBH1	2341036	2206019	pancreas	NS	NS	NS	carcinoma	ductal_carcinoma	NS	NS	PCSI_0290_Pa_P_526	1	null	loss	382	38	10:14060..19975071
857622	208447	FBH1	2341037	2206020	pancreas	NS	NS	NS	carcinoma	ductal_carcinoma	NS	NS	PCSI_0284_Pa_P_526	3.78854	null	gain	382	38	10:78061..38389072
870561	208447	FBH1	2341038	2206021	pancreas	NS	NS	NS	carcinoma	ductal_carcinoma	NS	NS	PCSI_0350_Pa_P_526	2.87823	null	gain	382	38	10:78061..17205001
860869	208447	FBH1	2341039	2206022	pancreas	NS	NS	NS	carcinoma	ductal_carcinoma	NS	NS	PCSI_0292_Pa_P_526	0.961063	null	loss	382	38	10:78061..19973314
764312	208447	FBH1	2341040	2206023	pancreas	NS	NS	NS	carcinoma	ductal_carcinoma	NS	NS	PCSI_0015_Pa_X	1	null	loss	382	38	10:4399797..22706520
830909	208447	FBH1	2341041	2206024	pancreas	NS	NS	NS	carcinoma	ductal_carcinoma	NS	NS	PCSI_0101_Pa_P_526	0.970729	null	loss	382	38	10:78061..38389072
861143	208447	FBH1	2341043	2206026	pancreas	NS	NS	NS	carcinoma	ductal_carcinoma	NS	NS	PCSI_0294_Pa_P_526	3.98746	null	gain	382	38	10:78061..38280232
595124	208447	FBH1	2341049	2206032	prostate	NS	NS	NS	carcinoma	adenocarcinoma	NS	NS	CPCG0094-F1	null	null	loss	537	38	10:14060..17720263
390067	208447	FBH1	2341052	2206035	prostate	NS	NS	NS	carcinoma	adenocarcinoma	NS	NS	A10E-0015_CRUK_PC_0015_T1_DNA	1	null	loss	538	38	10:5280512..7224306
2145369	208447	FBH1	2380399	2243231	skin	NS	NS	NS	malignant_melanoma	NS	NS	NS	TCGA-DA-A95V-06	2	0	loss	540	38	10:26823..33580130
720868	208447	FBH1	2384173	2247005	skin	NS	NS	NS	carcinoma	NS	NS	NS	ML_36_T_01	null	null	loss	656	38	10:14300..38857324
721245	208447	FBH1	2384175	2247007	skin	NS	NS	NS	carcinoma	NS	NS	NS	ML_42_T_01	null	null	loss	656	38	10:14374..30957431
726082	208447	FBH1	2384178	2247010	skin	NS	NS	NS	carcinoma	NS	NS	NS	ML_67_T_01	null	null	loss	656	38	10:14446..25945803
750038	208447	FBH1	2384183	2247015	skin	NS	NS	NS	carcinoma	NS	NS	NS	ML_97_T_01	null	null	loss	656	38	10:14437..9999018
721706	208447	FBH1	2384187	2247019	skin	NS	NS	NS	carcinoma	NS	NS	NS	ML_47_T_01	null	null	loss	656	38	10:14330..38093085
686599	208447	FBH1	2384190	2247022	skin	NS	NS	NS	carcinoma	NS	NS	NS	ML_08_T_01	null	null	loss	656	38	10:5869915..10350223
721182	208447	FBH1	2384194	2247026	skin	NS	NS	NS	carcinoma	NS	NS	NS	ML_41_T_01	null	null	loss	656	38	10:15960..38815882
721426	208447	FBH1	2384195	2247027	skin	NS	NS	NS	carcinoma	NS	NS	NS	ML_44_T_01	null	null	loss	656	38	10:1095908..11482604
705564	208447	FBH1	2384201	2247033	skin	NS	NS	NS	carcinoma	NS	NS	NS	ML_104_T_01	null	null	loss	656	38	10:14332..37866687
878698	208447	FBH1	2385495	2248327	pancreas	NS	NS	NS	carcinoma	ductal_carcinoma	NS	NS	PCSI_0528_Pa_P_526	3.15855	null	gain	382	38	10:3401809..6013037
878697	208447	FBH1	2385495	2248327	pancreas	NS	NS	NS	carcinoma	ductal_carcinoma	NS	NS	PCSI_0528_Pa_P_526	1	null	loss	382	38	10:14060..28554071
879828	208447	FBH1	2385496	2248328	pancreas	NS	NS	NS	carcinoma	ductal_carcinoma	NS	NS	PCSI_0537_Pa_P_526	1	null	loss	382	38	10:14060..25125071
879833	208447	FBH1	2385496	2248328	pancreas	NS	NS	NS	carcinoma	ductal_carcinoma	NS	NS	PCSI_0537_Pa_P_526	3.23919	null	gain	382	38	10:3426809..6369038
875691	208447	FBH1	2385497	2248329	pancreas	NS	NS	NS	carcinoma	ductal_carcinoma	NS	NS	PCSI_0472_Pa_P_526	0.968175	null	loss	382	38	10:5262090..10786693
879441	208447	FBH1	2385499	2248331	pancreas	NS	NS	NS	carcinoma	ductal_carcinoma	NS	NS	PCSI_0531_Pa_P_526	0.965133	null	loss	382	38	10:78061..28554071
879430	208447	FBH1	2385499	2248331	pancreas	NS	NS	NS	carcinoma	ductal_carcinoma	NS	NS	PCSI_0531_Pa_P_526	3	null	loss	382	38	10:1779807..6374038
876778	208447	FBH1	2385501	2248333	pancreas	NS	NS	NS	carcinoma	ductal_carcinoma	NS	NS	PCSI_0477_Pa_P_526	1	null	loss	382	38	10:14060..18291071
869161	208447	FBH1	2385502	2248334	pancreas	NS	NS	NS	carcinoma	ductal_carcinoma	NS	NS	PCSI_0340_Pa_P_526	3	null	gain	382	38	10:14060..18975071
869163	208447	FBH1	2385502	2248334	pancreas	NS	NS	NS	carcinoma	ductal_carcinoma	NS	NS	PCSI_0340_Pa_P_526	4.20185	null	gain	382	38	10:2983809..6424038
880155	208447	FBH1	2385503	2248335	pancreas	NS	NS	NS	carcinoma	ductal_carcinoma	NS	NS	PCSI_0547_Pa_P_526	0.983009	null	loss	382	38	10:78061..25122071
751835	208447	FBH1	2385506	2248338	pancreas	NS	NS	NS	carcinoma	ductal_carcinoma	NS	NS	PCSI_0004_Pa_P_526	2.94239	null	gain	382	38	10:78061..38389072
709940	208447	FBH1	2385635	2248467	skin	NS	NS	NS	carcinoma	NS	NS	NS	ML_12_T_01	null	null	loss	656	38	10:5592687..7518967
675910	208447	FBH1	2385636	2248468	skin	NS	NS	NS	carcinoma	NS	NS	NS	ML_04_T_01	null	null	loss	656	38	10:14433..38843239
719412	208447	FBH1	2385641	2248473	skin	NS	NS	NS	carcinoma	NS	NS	NS	ML_21_T_01	null	null	loss	656	38	10:14346..15660080
749316	208447	FBH1	2385654	2248486	skin	NS	NS	NS	carcinoma	NS	NS	NS	ML_91_T_01	null	null	loss	656	38	10:14454..38860256
1438818	208447	FBH1	2385732	2248564	urinary_tract	bladder	NS	NS	carcinoma	NS	NS	NS	TCGA-4Z-AA87-01	17	2	gain	413	38	10:5667325..8307520
1795377	208447	FBH1	2385753	2248585	urinary_tract	bladder	NS	NS	carcinoma	NS	NS	NS	TCGA-DK-AA74-01	5	1	gain	413	38	10:5599128..6176139
2024366	208447	FBH1	2385759	2248591	urinary_tract	bladder	NS	NS	carcinoma	NS	NS	NS	TCGA-E7-A7PW-01	16	2	gain	413	38	10:5826651..6790464
1524487	208447	FBH1	2385773	2248605	urinary_tract	bladder	NS	NS	carcinoma	NS	NS	NS	TCGA-UY-A78K-01	11	5	gain	413	38	10:3105924..6233639
1717097	208447	FBH1	2385785	2248617	urinary_tract	bladder	NS	NS	carcinoma	NS	NS	NS	TCGA-UY-A9PE-01	9	4	gain	413	38	10:1611646..15418983
2113000	208447	FBH1	2385809	2248641	upper_aerodigestive_tract	head_neck	NS	NS	carcinoma	squamous_cell_carcinoma	NS	NS	TCGA-T2-A6WZ-01	9	4	gain	627	38	10:4163896..6171844
2026266	208447	FBH1	2385825	2248657	urinary_tract	bladder	NS	NS	carcinoma	NS	NS	NS	TCGA-ZF-AA4R-01	8	1	gain	413	38	10:2569711..5967595
642213	208447	FBH1	2385854	2248686	oesophagus	NS	NS	NS	carcinoma	adenocarcinoma	NS	NS	LP6005935-DNA_A03	1	null	loss	535	38	10:20435..22229335
650469	208447	FBH1	2385860	2248692	oesophagus	NS	NS	NS	carcinoma	adenocarcinoma	NS	NS	LP6007529-DNA_A01	3	null	loss	535	38	10:22591..27314554
2224511	208447	FBH1	2386174	2249006	kidney	NS	NS	NS	carcinoma	papillary_renal_cell_carcinoma	NS	NS	TCGA-UZ-A9PQ-01	6	1	gain	543	38	10:5448969..6197840
1930055	208447	FBH1	2386284	2249116	central_nervous_system	brain	NS	NS	glioma	NS	NS	NS	TCGA-RY-A843-01	0	0	loss	545	38	10:5856242..5942499
1001237	208447	FBH1	2386309	2249141	autonomic_ganglia	NS	NS	NS	neuroblastoma	NS	NS	NS	TARGET-30-PAPICY-01A-01D	null	null	loss	584	38	10:57994..20593108
979697	208447	FBH1	2386376	2249208	autonomic_ganglia	NS	NS	NS	neuroblastoma	NS	NS	NS	TARGET-30-PACRYY-01A-01D	null	null	loss	584	38	10:57994..24418168
979821	208447	FBH1	2386382	2249214	autonomic_ganglia	NS	NS	NS	neuroblastoma	NS	NS	NS	TARGET-30-PADENF-01A-01D	null	null	loss	584	38	10:57994..37708498
981973	208447	FBH1	2386436	2249268	autonomic_ganglia	NS	NS	NS	neuroblastoma	NS	NS	NS	TARGET-30-PADVWW-01A-01D	null	null	loss	584	38	10:57994..19347254
983007	208447	FBH1	2386453	2249285	autonomic_ganglia	NS	NS	NS	neuroblastoma	NS	NS	NS	TARGET-30-PAIMDS-01A-01D	null	null	loss	584	38	10:57994..20601701
985339	208447	FBH1	2386458	2249290	autonomic_ganglia	NS	NS	NS	neuroblastoma	NS	NS	NS	TARGET-30-PAIRLN-01A-01D	null	null	gain	584	38	10:57994..8405612
986562	208447	FBH1	2386497	2249329	autonomic_ganglia	NS	NS	NS	neuroblastoma	NS	NS	NS	TARGET-30-PAKGGW-01A-01D	null	null	loss	584	38	10:57994..34298640
987442	208447	FBH1	2386517	2249349	autonomic_ganglia	NS	NS	NS	neuroblastoma	NS	NS	NS	TARGET-30-PAKJRE-01A-01D	null	null	loss	584	38	10:4637650..8629352
989347	208447	FBH1	2386536	2249368	autonomic_ganglia	NS	NS	NS	neuroblastoma	NS	NS	NS	TARGET-30-PAKZRE-01A-01D	null	null	loss	584	38	10:57994..20593108
994369	208447	FBH1	2386585	2249417	autonomic_ganglia	NS	NS	NS	neuroblastoma	NS	NS	NS	TARGET-30-PALPIN-01A-01D	null	null	loss	584	38	10:3507409..8026431
994647	208447	FBH1	2386588	2249420	autonomic_ganglia	NS	NS	NS	neuroblastoma	NS	NS	NS	TARGET-30-PALRFJ-01A-01D	null	null	loss	584	38	10:57994..37684436
994742	208447	FBH1	2386593	2249425	autonomic_ganglia	NS	NS	NS	neuroblastoma	NS	NS	NS	TARGET-30-PALTEG-01A-01D	null	null	loss	584	38	10:57994..12595119
995276	208447	FBH1	2386604	2249436	autonomic_ganglia	NS	NS	NS	neuroblastoma	NS	NS	NS	TARGET-30-PALVKK-01A-01D	null	null	gain	584	38	10:57994..31496458
999675	208447	FBH1	2386705	2249537	autonomic_ganglia	NS	NS	NS	neuroblastoma	NS	NS	NS	TARGET-30-PANIPC-01A-01D	null	null	loss	584	38	10:1091105..16329669
1000152	208447	FBH1	2386717	2249549	autonomic_ganglia	NS	NS	NS	neuroblastoma	NS	NS	NS	TARGET-30-PANWAT-01A-01D	null	null	gain	584	38	10:4377186..22837767
1000837	208447	FBH1	2386735	2249567	autonomic_ganglia	NS	NS	NS	neuroblastoma	NS	NS	NS	TARGET-30-PAPBJE-01A-01D	null	null	gain	584	38	10:57994..16991584
1001936	208447	FBH1	2386779	2249611	autonomic_ganglia	NS	NS	NS	neuroblastoma	NS	NS	NS	TARGET-30-PAPUNH-01A-01D	null	null	loss	584	38	10:57994..20593108
1002007	208447	FBH1	2386791	2249623	autonomic_ganglia	NS	NS	NS	neuroblastoma	NS	NS	NS	TARGET-30-PAPZYP-01A-01D	null	null	gain	584	38	10:57994..24629911
1002369	208447	FBH1	2386836	2249668	autonomic_ganglia	NS	NS	NS	neuroblastoma	NS	NS	NS	TARGET-30-PARNEE-01A-01D	null	null	loss	584	38	10:57994..20593108
997963	208447	FBH1	2387049	2249881	autonomic_ganglia	NS	NS	NS	neuroblastoma	NS	NS	NS	TARGET-30-PALZRB-01A-01D	null	null	loss	584	38	10:67994..37792788
748842	208447	FBH1	2387720	2250552	skin	NS	NS	NS	carcinoma	NS	NS	NS	ML_86_T_01	null	null	loss	656	38	10:19957..24921644
1637422	208447	FBH1	2457269	2320106	soft_tissue	NS	NS	NS	sarcoma	NS	NS	NS	TCGA-DX-AB2E-01	9	4	gain	635	38	10:26823..16881417
1959084	208447	FBH1	2457354	2320191	stomach	NS	NS	NS	carcinoma	adenocarcinoma	NS	NS	TCGA-R5-A805-01	9	1	gain	541	38	10:5512995..5936109
2744056	208447	FBH1	2457408	2320245	urinary_tract	bladder	NS	NS	carcinoma	NS	NS	NS	TCGA-XF-A9SP-01	14	3	gain	413	38	10:26823..14738789
1784487	208447	FBH1	2457433	2320270	central_nervous_system	brain	NS	NS	glioma	NS	NS	NS	TCGA-P5-A780-01	9	3	gain	545	38	10:1243002..7882044
1301	208447	FBH1	2457536	2320373	prostate	NS	NS	NS	carcinoma	adenocarcinoma	NS	NS	0062_CRUK_PC_0062_T1_DNA	5	null	gain	538	38	10:31647..21051250
346	208447	FBH1	2457559	2320396	prostate	NS	NS	NS	carcinoma	adenocarcinoma	NS	NS	0025_CRUK_PC_0025_T1_DNA	1	null	loss	538	38	10:4276771..32543115
884	208447	FBH1	2457581	2320418	prostate	NS	NS	NS	carcinoma	adenocarcinoma	NS	NS	0048_CRUK_PC_0048_T1_DNA	2	null	loss	538	38	10:44187..12295810
3019	208447	FBH1	2457597	2320434	prostate	NS	NS	NS	carcinoma	adenocarcinoma	NS	NS	0126_CRUK_PC_0126_T1_DNA	1	null	loss	538	38	10:31647..38216961
2713	208447	FBH1	2457604	2320441	prostate	NS	NS	NS	carcinoma	adenocarcinoma	NS	NS	0110_CRUK_PC_0110_T1_DNA	1	null	loss	538	38	10:31644..29959656
1006604	208447	FBH1	2459471	2322308	kidney	NS	NS	NS	Wilms_tumour	NS	NS	NS	TARGET-50-PAJLKR-01A-01D	null	null	loss	657	38	10:87599..30851003
1007229	208447	FBH1	2459475	2322312	kidney	NS	NS	NS	Wilms_tumour	NS	NS	NS	TARGET-50-PAJLWT-01A-01D	null	null	loss	657	38	10:26811..8656885
1008810	208447	FBH1	2459483	2322320	kidney	NS	NS	NS	Wilms_tumour	NS	NS	NS	TARGET-50-PAJMLZ-01A-01D	null	null	loss	657	38	10:26811..30957551
1009210	208447	FBH1	2459487	2322324	kidney	NS	NS	NS	Wilms_tumour	NS	NS	NS	TARGET-50-PAJMVC-01A-01D	null	null	loss	657	38	10:26811..35246669
1009844	208447	FBH1	2459489	2322326	kidney	NS	NS	NS	Wilms_tumour	NS	NS	NS	TARGET-50-PAJNAV-01A-01D	null	null	loss	657	38	10:87599..24086322
1010288	208447	FBH1	2459493	2322330	kidney	NS	NS	NS	Wilms_tumour	NS	NS	NS	TARGET-50-PAJNJJ-01A-01D	null	null	loss	657	38	10:89716..34818552
1012501	208447	FBH1	2459502	2322339	kidney	NS	NS	NS	Wilms_tumour	NS	NS	NS	TARGET-50-PAJNZK-01A-01D	null	null	loss	657	38	10:70107..6351509
1013835	208447	FBH1	2459510	2322347	kidney	NS	NS	NS	Wilms_tumour	NS	NS	NS	TARGET-50-PAJPGY-01A-01D	null	null	gain	657	38	10:812082..27393560
1013919	208447	FBH1	2459514	2322351	kidney	NS	NS	NS	Wilms_tumour	NS	NS	NS	TARGET-50-PAKECR-01A-01D	null	null	gain	657	38	10:26811..6351636
1013920	208447	FBH1	2459514	2322351	kidney	NS	NS	NS	Wilms_tumour	NS	NS	NS	TARGET-50-PAKECR-01A-01D	null	null	gain	657	38	10:26811..6357004
1018737	208447	FBH1	2459541	2322378	kidney	NS	NS	NS	Wilms_tumour	NS	NS	NS	TARGET-50-PALLCK-01A-01D	null	null	gain	657	38	10:26811..25539956
1004420	208447	FBH1	2459563	2322400	kidney	NS	NS	NS	Wilms_tumour	NS	NS	NS	TARGET-50-CAAAAM-01A-01D	null	null	gain	657	38	10:26811..18037169
1011719	208447	FBH1	2459574	2322411	kidney	NS	NS	NS	Wilms_tumour	NS	NS	NS	TARGET-50-PAJNVE-01A-01D	null	null	loss	657	38	10:3013819..30764353
1016124	208447	FBH1	2459578	2322415	kidney	NS	NS	NS	Wilms_tumour	NS	NS	NS	TARGET-50-PAKSDG-01A-01D	null	null	gain	657	38	10:26811..6833813
1012125	208447	FBH1	2459652	2322489	kidney	NS	NS	NS	Wilms_tumour	NS	NS	NS	TARGET-50-PAJNVX-01A-01D	null	null	gain	657	38	10:4142443..30964059
1012389	208447	FBH1	2459656	2322493	kidney	NS	NS	NS	Wilms_tumour	NS	NS	NS	TARGET-50-PAJNZI-01A-01D	null	null	gain	657	38	10:26811..6357004
1013031	208447	FBH1	2459661	2322498	kidney	NS	NS	NS	Wilms_tumour	NS	NS	NS	TARGET-50-PAJPCM-01A-01D	null	null	gain	657	38	10:26811..30412887
1013300	208447	FBH1	2459663	2322500	kidney	NS	NS	NS	Wilms_tumour	NS	NS	NS	TARGET-50-PAJPDC-01A-01D	null	null	loss	657	38	10:5354194..8523694
1017281	208447	FBH1	2459697	2322534	kidney	NS	NS	NS	Wilms_tumour	NS	NS	NS	TARGET-50-PAKYLT-01A-01D	null	null	gain	657	38	10:26811..12116237
1017856	208447	FBH1	2459699	2322536	kidney	NS	NS	NS	Wilms_tumour	NS	NS	NS	TARGET-50-PAKZER-01A-01D	null	null	gain	657	38	10:26811..6833813
1018914	208447	FBH1	2459723	2322560	kidney	NS	NS	NS	Wilms_tumour	NS	NS	NS	TARGET-50-PALLFB-01A-01D	null	null	gain	657	38	10:26811..31709645
868810	208447	FBH1	2507073	2369409	pancreas	NS	NS	NS	carcinoma	NS	NS	NS	PCSI_0339_Pa_P_526	0.947116	null	loss	382	38	10:78061..22577071
870042	208447	FBH1	2507075	2369411	pancreas	NS	NS	NS	carcinoma	NS	NS	NS	PCSI_0344_Pa_P_526	1.10197	null	loss	382	38	10:78061..18149071
871869	208447	FBH1	2507076	2369412	pancreas	NS	NS	NS	carcinoma	NS	NS	NS	PCSI_0358_Pa_P_526	2.99876	null	loss	382	38	10:78061..38270459
878959	208447	FBH1	2507078	2369414	pancreas	NS	NS	NS	carcinoma	NS	NS	NS	PCSI_0529_Pa_P_526	2.20639	null	loss	382	38	10:3350809..6406038
879208	208447	FBH1	2507079	2369415	pancreas	NS	NS	NS	carcinoma	NS	NS	NS	PCSI_0530_Pa_P_526	2.06964	null	loss	382	38	10:78061..38389072
881279	208447	FBH1	2507080	2369416	pancreas	NS	NS	NS	carcinoma	NS	NS	NS	PCSI_0588_Pa_P_526	2.92317	null	gain	382	38	10:78061..38860869
881881	208447	FBH1	2507081	2369417	pancreas	NS	NS	NS	carcinoma	NS	NS	NS	PCSI_0590_Pa_P_526	1.03757	null	loss	382	38	10:78061..27315071
882502	208447	FBH1	2507084	2369420	pancreas	NS	NS	NS	carcinoma	NS	NS	NS	PCSI_0593_Pa_P_526	3.97592	null	gain	382	38	10:78061..7450038
882783	208447	FBH1	2507085	2369421	pancreas	NS	NS	NS	carcinoma	NS	NS	NS	PCSI_0594_Pa_P_526	1.40577	null	loss	382	38	10:78061..38860869
883112	208447	FBH1	2507087	2369423	pancreas	NS	NS	NS	carcinoma	NS	NS	NS	PCSI_0608_Pa_P_526	3.78211	null	gain	382	38	10:78061..38859447
883660	208447	FBH1	2507089	2369425	pancreas	NS	NS	NS	carcinoma	NS	NS	NS	PCSI_0611_Pa_P_526	4.02599	null	gain	382	38	10:78061..38388072
884343	208447	FBH1	2507091	2369427	pancreas	NS	NS	NS	carcinoma	NS	NS	NS	PCSI_0613_Pa_P_526	4.90793	null	gain	382	38	10:1328704..12309001
884823	208447	FBH1	2507093	2369429	pancreas	NS	NS	NS	carcinoma	NS	NS	NS	PCSI_0624_Pa_P_526	2.89437	null	loss	382	38	10:765936..8864371
885507	208447	FBH1	2507094	2369430	pancreas	NS	NS	NS	carcinoma	NS	NS	NS	PCSI_0625_Pa_P_526	0.974556	null	loss	382	38	10:78061..31308806
885586	208447	FBH1	2507095	2369431	pancreas	NS	NS	NS	carcinoma	NS	NS	NS	PCSI_0626_Pa_P_526	0.968829	null	loss	382	38	10:78061..14898001
888668	208447	FBH1	2507096	2369432	pancreas	NS	NS	NS	carcinoma	NS	NS	NS	PCSI_0890_Pa_P_526	3.94359	null	gain	382	38	10:78061..18454508
871100	208447	FBH1	2507098	2369434	pancreas	NS	NS	NS	carcinoma	NS	NS	NS	PCSI_0355_Pa_P_526	1.39536	null	loss	382	38	10:1903807..38860869
9952	208447	FBH1	2507100	2369436	pancreas	NS	NS	NS	carcinoid-endocrine_tumour	NS	NS	NS	1257T	3	null	gain	586	38	10:4792364..8586036
11329	208447	FBH1	2507101	2369437	pancreas	NS	NS	NS	carcinoid-endocrine_tumour	NS	NS	NS	1265T	1	null	loss	586	38	10:3148605..8603760
14282	208447	FBH1	2507106	2369442	pancreas	NS	NS	NS	carcinoid-endocrine_tumour	NS	NS	NS	1288T	3	null	gain	586	38	10:3147187..6679922
15337	208447	FBH1	2507107	2369443	pancreas	NS	NS	NS	carcinoid-endocrine_tumour	NS	NS	NS	1293T	3	null	loss	586	38	10:5933114..5976917
15330	208447	FBH1	2507107	2369443	pancreas	NS	NS	NS	carcinoid-endocrine_tumour	NS	NS	NS	1293T	3	null	gain	586	38	10:3134171..5930712
16504	208447	FBH1	2507108	2369444	pancreas	NS	NS	NS	carcinoid-endocrine_tumour	NS	NS	NS	1301T	2	null	loss	586	38	10:5287536..6316255
18189	208447	FBH1	2507110	2369446	pancreas	NS	NS	NS	carcinoid-endocrine_tumour	NS	NS	NS	1308T	1	null	loss	586	38	10:5646393..5943256
19067	208447	FBH1	2507111	2369447	pancreas	NS	NS	NS	carcinoid-endocrine_tumour	NS	NS	NS	1309T	3	null	gain	586	38	10:4923896..6228548
20718	208447	FBH1	2507112	2369448	pancreas	NS	NS	NS	carcinoid-endocrine_tumour	NS	NS	NS	1312T	1	null	loss	586	38	10:5049981..8041592
24195	208447	FBH1	2507115	2369451	pancreas	NS	NS	NS	carcinoid-endocrine_tumour	NS	NS	NS	1320T	2	null	loss	586	38	10:5034996..7995821
952858	208447	FBH1	2507116	2369452	pancreas	NS	NS	NS	carcinoid-endocrine_tumour	NS	NS	NS	PET020T	1	null	loss	661	38	10:3321016..8144951
954138	208447	FBH1	2507117	2369453	pancreas	NS	NS	NS	carcinoid-endocrine_tumour	NS	NS	NS	PET026T	1	null	loss	661	38	10:5130152..6609029
954849	208447	FBH1	2507118	2369454	pancreas	NS	NS	NS	carcinoid-endocrine_tumour	NS	NS	NS	PET028T	1	null	loss	661	38	10:5338701..6217276
956606	208447	FBH1	2507119	2369455	pancreas	NS	NS	NS	carcinoid-endocrine_tumour	NS	NS	NS	PET052T	3	null	gain	661	38	10:5605444..5960405
961349	208447	FBH1	2507122	2369458	pancreas	NS	NS	NS	carcinoid-endocrine_tumour	NS	NS	NS	PET107T	1	null	loss	661	38	10:3144999..19163940
962509	208447	FBH1	2507124	2369460	pancreas	NS	NS	NS	carcinoid-endocrine_tumour	NS	NS	NS	PET124T	1	null	loss	661	38	10:3151220..6605167
963084	208447	FBH1	2507125	2369461	pancreas	NS	NS	NS	carcinoid-endocrine_tumour	NS	NS	NS	PET128T	4	null	gain	661	38	10:5590097..6228548
966332	208447	FBH1	2507128	2369464	pancreas	NS	NS	NS	carcinoid-endocrine_tumour	NS	NS	NS	PET148T	1	null	loss	661	38	10:3112269..7365487
967126	208447	FBH1	2507129	2369465	pancreas	NS	NS	NS	carcinoid-endocrine_tumour	NS	NS	NS	PET151T	3	null	gain	661	38	10:5663636..6303059
26891	208447	FBH1	2507132	2369468	pancreas	NS	NS	NS	carcinoid-endocrine_tumour	NS	NS	NS	681T	1	null	loss	661	38	10:3308249..8618769
27690	208447	FBH1	2507133	2369469	pancreas	NS	NS	NS	carcinoid-endocrine_tumour	NS	NS	NS	695T	2	null	loss	661	38	10:3321483..8731608
29349	208447	FBH1	2507134	2369470	pancreas	NS	NS	NS	carcinoid-endocrine_tumour	NS	NS	NS	700T	1	null	loss	661	38	10:4887267..38837579
29976	208447	FBH1	2507135	2369471	pancreas	NS	NS	NS	carcinoid-endocrine_tumour	NS	NS	NS	783T	1	null	loss	661	38	10:3144999..6790211
30868	208447	FBH1	2507136	2369472	pancreas	NS	NS	NS	carcinoid-endocrine_tumour	NS	NS	NS	797T	1	null	loss	661	38	10:3138915..15143213
375755	208447	FBH1	2507137	2369473	pancreas	NS	NS	NS	carcinoid-endocrine_tumour	NS	NS	NS	813T	1	null	loss	661	38	10:3171147..25196899
376511	208447	FBH1	2507138	2369474	pancreas	NS	NS	NS	carcinoid-endocrine_tumour	NS	NS	NS	833T	1	null	loss	661	38	10:3221477..8611122
378561	208447	FBH1	2507140	2369476	pancreas	NS	NS	NS	carcinoid-endocrine_tumour	NS	NS	NS	900T	1	null	loss	661	38	10:5876719..5896581
378563	208447	FBH1	2507140	2369476	pancreas	NS	NS	NS	carcinoid-endocrine_tumour	NS	NS	NS	900T	1	null	loss	661	38	10:5896797..5968664
383847	208447	FBH1	2507141	2369477	pancreas	NS	NS	NS	carcinoid-endocrine_tumour	NS	NS	NS	935T	1	null	loss	661	38	10:4887267..16507904
384638	208447	FBH1	2507142	2369478	pancreas	NS	NS	NS	carcinoid-endocrine_tumour	NS	NS	NS	938T	3	null	gain	661	38	10:3138106..5999960
386145	208447	FBH1	2507143	2369479	pancreas	NS	NS	NS	carcinoid-endocrine_tumour	NS	NS	NS	941T	4	null	gain	661	38	10:5121583..7190307
4410	208447	FBH1	2507149	2369485	pancreas	NS	NS	NS	carcinoid-endocrine_tumour	NS	NS	NS	1027T	1	null	loss	661	38	10:3137222..18829358
5285	208447	FBH1	2507150	2369486	pancreas	NS	NS	NS	carcinoid-endocrine_tumour	NS	NS	NS	1047T	3	null	loss	661	38	10:5756135..20555017
8003	208447	FBH1	2507152	2369488	pancreas	NS	NS	NS	carcinoid-endocrine_tumour	NS	NS	NS	1053T	2	null	loss	661	38	10:3161046..16469514
2245736	208447	FBH1	2529989	2391845	stomach	NS	NS	NS	carcinoma	adenocarcinoma	NS	NS	TCGA-BR-4274-01	10	0	gain	541	38	10:26823..24086334
1845146	208447	FBH1	2530406	2392262	stomach	NS	NS	NS	carcinoma	adenocarcinoma	NS	NS	TCGA-BR-4273-01	10	5	gain	541	38	10:4330363..8790346
630833	208447	FBH1	2549455	2410910	oesophagus	NS	NS	NS	carcinoma	adenocarcinoma	NS	NS	LP6005409-DNA_A03	2	null	loss	535	38	10:47876..25991607
637758	208447	FBH1	2549461	2410916	oesophagus	NS	NS	NS	carcinoma	adenocarcinoma	NS	NS	LP6005500-DNA_F03	3	null	loss	535	38	10:36175..26571567
625373	208447	FBH1	2549465	2410920	oesophagus	NS	NS	NS	carcinoma	adenocarcinoma	NS	NS	LP2000328-DNA_A01	2	null	loss	535	38	10:18828..38272388
634500	208447	FBH1	2549467	2410922	oesophagus	NS	NS	NS	carcinoma	adenocarcinoma	NS	NS	LP6005409-DNA_H02	1	null	loss	535	38	10:48086..10467655
647516	208447	FBH1	2549469	2410924	oesophagus	NS	NS	NS	carcinoma	adenocarcinoma	NS	NS	LP6007432-DNA_A01	3	null	loss	535	38	10:86195..26059772
657401	208447	FBH1	2549470	2410925	oesophagus	NS	NS	NS	carcinoma	adenocarcinoma	NS	NS	LP6008051-DNA_B02	2	null	loss	535	38	10:53821..36089970
641707	208447	FBH1	2549474	2410929	oesophagus	NS	NS	NS	carcinoma	adenocarcinoma	NS	NS	LP6005690-DNA_H01	2	null	loss	535	38	10:48005..38271650
973000	208447	FBH1	2549476	2410931	oesophagus	NS	NS	NS	carcinoma	adenocarcinoma	NS	NS	SM-4JPP6	2	null	loss	535	38	10:47771..38271835
630086	208447	FBH1	2549477	2410932	oesophagus	NS	NS	NS	carcinoma	adenocarcinoma	NS	NS	LP6005334-DNA_H02	3	null	loss	535	38	10:66633..38272122
632463	208447	FBH1	2549485	2410940	oesophagus	NS	NS	NS	carcinoma	adenocarcinoma	NS	NS	LP6005409-DNA_D01	2	null	loss	535	38	10:47936..38271840
632293	208447	FBH1	2549493	2410948	oesophagus	NS	NS	NS	carcinoma	adenocarcinoma	NS	NS	LP6005409-DNA_C04	1	null	loss	535	38	10:31644..7895794
648934	208447	FBH1	2549498	2410953	oesophagus	NS	NS	NS	carcinoma	adenocarcinoma	NS	NS	LP6007508-DNA_A01	4	null	loss	535	38	10:48005..27332828
652526	208447	FBH1	2549510	2410965	oesophagus	NS	NS	NS	carcinoma	adenocarcinoma	NS	NS	LP6007552-DNA_A01	2	null	loss	535	38	10:22591..14560725
649572	208447	FBH1	2549511	2410966	oesophagus	NS	NS	NS	carcinoma	adenocarcinoma	NS	NS	LP6007516-DNA_A01	1	null	loss	535	38	10:67874..14109504
645479	208447	FBH1	2549512	2410967	oesophagus	NS	NS	NS	carcinoma	adenocarcinoma	NS	NS	LP6007398-DNA_A01	2	null	loss	535	38	10:48065..26625577
624935	208447	FBH1	2549515	2410970	oesophagus	NS	NS	NS	carcinoma	adenocarcinoma	NS	NS	LP2000325-DNA_A01	2	null	loss	535	38	10:20435..30802662
631870	208447	FBH1	2549516	2410971	oesophagus	NS	NS	NS	carcinoma	adenocarcinoma	NS	NS	LP6005409-DNA_C01	2	null	loss	535	38	10:47876..26010477
648734	208447	FBH1	2549523	2410978	oesophagus	NS	NS	NS	carcinoma	adenocarcinoma	NS	NS	LP6007506-DNA_A01	2	null	loss	535	38	10:46066..38271720
635584	208447	FBH1	2549527	2410982	oesophagus	NS	NS	NS	carcinoma	adenocarcinoma	NS	NS	LP6005500-DNA_A03	8	null	gain	535	38	10:866886..10742535
881983	208447	FBH1	2549743	2411198	pancreas	NS	NS	NS	carcinoma	NS	NS	NS	PCSI_0590_Pa_X_526	2.10811	null	loss	382	38	10:78061..27315071
969638	208447	FBH1	2549750	2411205	pancreas	NS	NS	NS	carcinoma	NS	NS	NS	RAMP_0004_Lv_M_526	3.9848	null	gain	382	38	10:78061..38389072
969467	208447	FBH1	2549751	2411206	pancreas	NS	NS	NS	carcinoma	NS	NS	NS	RAMP_0004_Ln_M_526	4.25447	null	gain	382	38	10:78061..38389072
969817	208447	FBH1	2549752	2411207	pancreas	NS	NS	NS	carcinoma	NS	NS	NS	RAMP_0004_Pa_P	5.72225	null	gain	382	38	10:78061..38389072
969816	208447	FBH1	2549752	2411207	pancreas	NS	NS	NS	carcinoma	NS	NS	NS	RAMP_0004_Pa_P	1	null	loss	382	38	10:70061..11805001
970119	208447	FBH1	2549753	2411208	pancreas	NS	NS	NS	carcinoma	NS	NS	NS	RAMP_0005_Lv_M_526	2.0017	null	loss	382	38	10:78061..37676072
970655	208447	FBH1	2549754	2411209	pancreas	NS	NS	NS	carcinoma	NS	NS	NS	RAMP_0006_Pa_P_526	0.97093	null	loss	382	38	10:78061..11805001
970491	208447	FBH1	2549755	2411210	pancreas	NS	NS	NS	carcinoma	NS	NS	NS	RAMP_0006_Lv_M_526	1.26728	null	loss	382	38	10:78061..11805529
971205	208447	FBH1	2549756	2411211	pancreas	NS	NS	NS	carcinoma	NS	NS	NS	RAMP_0007_Pa_P_526	1	null	loss	382	38	10:14060..34174072
971208	208447	FBH1	2549756	2411211	pancreas	NS	NS	NS	carcinoma	NS	NS	NS	RAMP_0007_Pa_P_526	3.99743	null	gain	382	38	10:78061..38389072
971621	208447	FBH1	2549758	2411213	pancreas	NS	NS	NS	carcinoma	NS	NS	NS	RAMP_0008_Lv_M_526	1.96759	null	loss	382	38	10:78061..34174072
971470	208447	FBH1	2549759	2411214	pancreas	NS	NS	NS	carcinoma	NS	NS	NS	RAMP_0008_Ln_M_526	1.0074	null	loss	382	38	10:78061..34174072
971880	208447	FBH1	2549760	2411215	pancreas	NS	NS	NS	carcinoma	NS	NS	NS	RAMP_0008_Pa_P	1.02266	null	loss	382	38	10:78061..34174072
876260	208447	FBH1	2549762	2411217	pancreas	NS	NS	NS	carcinoma	NS	NS	NS	PCSI_0475_Pa_P_526	0.969665	null	loss	382	38	10:78061..30003545
878172	208447	FBH1	2549763	2411218	pancreas	NS	NS	NS	carcinoma	NS	NS	NS	PCSI_0518_Pa_P_526	2.61737	null	gain	382	38	10:78061..19500071
880484	208447	FBH1	2549765	2411220	pancreas	NS	NS	NS	carcinoma	NS	NS	NS	PCSI_0549_Pa_P_5266	3	null	gain	382	38	10:14060..38684869
883479	208447	FBH1	2549767	2411222	pancreas	NS	NS	NS	carcinoma	NS	NS	NS	PCSI_0610_Pa_P_526	4.86399	null	gain	382	38	10:78061..38860869
884549	208447	FBH1	2549768	2411223	pancreas	NS	NS	NS	carcinoma	NS	NS	NS	PCSI_0616_Pa_P_526	3.9923	null	gain	382	38	10:78061..38810869
885852	208447	FBH1	2549770	2411225	pancreas	NS	NS	NS	carcinoma	NS	NS	NS	PCSI_0628_Pa_P_526	1.32999	null	loss	382	38	10:78061..7146038
886699	208447	FBH1	2549772	2411227	pancreas	NS	NS	NS	carcinoma	NS	NS	NS	PCSI_0638_Pa_P_526	2.04666	null	loss	382	38	10:78061..38167790
886925	208447	FBH1	2549773	2411228	pancreas	NS	NS	NS	carcinoma	NS	NS	NS	PCSI_0639_Pa_P_526	1.94235	null	loss	382	38	10:78061..29801819
887336	208447	FBH1	2549775	2411230	pancreas	NS	NS	NS	carcinoma	NS	NS	NS	PCSI_0643_Pa_P_526	0.970901	null	loss	382	38	10:78061..16590001
887542	208447	FBH1	2549777	2411232	pancreas	NS	NS	NS	carcinoma	NS	NS	NS	PCSI_0649_Pa_P_526	3.90242	null	gain	382	38	10:78061..38389072
887958	208447	FBH1	2549778	2411233	pancreas	NS	NS	NS	carcinoma	NS	NS	NS	PCSI_0653_Pa_P_526	3.53774	null	gain	382	38	10:78061..38389072
724879	208447	FBH1	2549860	2411315	skin	NS	NS	NS	carcinoma	NS	NS	NS	ML_56_T_01	null	null	gain	656	38	10:5023598..6727306
725774	208447	FBH1	2583920	2445085	skin	NS	NS	NS	carcinoma	NS	NS	NS	ML_65_T_01	null	null	loss	656	38	10:14447..38528519
706729	208447	FBH1	2583926	2445091	skin	NS	NS	NS	carcinoma	NS	NS	NS	ML_114_T_01	null	null	loss	656	38	10:14427..38482289
973175	208447	FBH1	2633831	2494227	oesophagus	NS	NS	NS	carcinoma	adenocarcinoma	NS	NS	SM-4JPP7	2	null	loss	535	38	10:31644..38271893
973351	208447	FBH1	2633832	2494228	oesophagus	NS	NS	NS	carcinoma	adenocarcinoma	NS	NS	SM-4JPP9	2	null	loss	535	38	10:31644..38270551
623988	208447	FBH1	2633835	2494231	oesophagus	NS	NS	NS	carcinoma	adenocarcinoma	NS	NS	LP2000105-DNA_A01	2	null	loss	535	38	10:767706..9554210
624234	208447	FBH1	2633836	2494232	oesophagus	NS	NS	NS	carcinoma	adenocarcinoma	NS	NS	LP2000106-DNA_A01	2	null	loss	535	38	10:31644..9554210
624460	208447	FBH1	2633837	2494233	oesophagus	NS	NS	NS	carcinoma	adenocarcinoma	NS	NS	LP2000107-DNA_A01	4	null	loss	535	38	10:31644..9555861
672502	208447	FBH1	2633847	2494243	oesophagus	NS	NS	NS	carcinoma	adenocarcinoma	NS	NS	LP6008280-DNA_A01	4	null	loss	535	38	10:20435..32943700
656712	208447	FBH1	2633848	2494244	oesophagus	NS	NS	NS	carcinoma	adenocarcinoma	NS	NS	LP6008051-DNA_A01	1	null	loss	535	38	10:20435..14980498
662394	208447	FBH1	2633859	2494255	oesophagus	NS	NS	NS	carcinoma	adenocarcinoma	NS	NS	LP6008202-DNA_F01	1	null	loss	535	38	10:20435..28355204
674327	208447	FBH1	2633861	2494257	oesophagus	NS	NS	NS	carcinoma	adenocarcinoma	NS	NS	LP6008280-DNA_D02	2	null	loss	535	38	10:28719..37395636
659404	208447	FBH1	2633863	2494259	oesophagus	NS	NS	NS	carcinoma	adenocarcinoma	NS	NS	LP6008141-DNA_D01	1	null	loss	535	38	10:1071574..9352042
659955	208447	FBH1	2633864	2494260	oesophagus	NS	NS	NS	carcinoma	adenocarcinoma	NS	NS	LP6008141-DNA_E02	9	null	gain	535	38	10:5283327..10613109
643053	208447	FBH1	2633865	2494261	oesophagus	NS	NS	NS	carcinoma	adenocarcinoma	NS	NS	LP6005935-DNA_B04	3	null	loss	535	38	10:5612109..38267210
662866	208447	FBH1	2633868	2494264	oesophagus	NS	NS	NS	carcinoma	adenocarcinoma	NS	NS	LP6008221-DNA_A01	2	null	loss	535	38	10:20435..38269220
663227	208447	FBH1	2633869	2494265	oesophagus	NS	NS	NS	carcinoma	adenocarcinoma	NS	NS	LP6008221-DNA_B01	1	null	loss	535	38	10:20435..38860675
668377	208447	FBH1	2688157	2547139	oesophagus	NS	NS	NS	carcinoma	adenocarcinoma	NS	NS	LP6008269-DNA_D09	3	null	loss	535	38	10:5688802..6707263
665205	208447	FBH1	2688160	2547142	oesophagus	NS	NS	NS	carcinoma	adenocarcinoma	NS	NS	LP6008221-DNA_G01	2	null	loss	535	38	10:20435..26457539
661950	208447	FBH1	2688164	2547146	oesophagus	NS	NS	NS	carcinoma	adenocarcinoma	NS	NS	LP6008202-DNA_D02	3	null	loss	535	38	10:18828..28369205
662264	208447	FBH1	2688165	2547147	oesophagus	NS	NS	NS	carcinoma	adenocarcinoma	NS	NS	LP6008202-DNA_E02	2	null	loss	535	38	10:617182..35034146
665611	208447	FBH1	2688166	2547148	oesophagus	NS	NS	NS	carcinoma	adenocarcinoma	NS	NS	LP6008221-DNA_H01	2	null	loss	535	38	10:20364..23587054
663792	208447	FBH1	2688169	2547151	oesophagus	NS	NS	NS	carcinoma	adenocarcinoma	NS	NS	LP6008221-DNA_C02	2	null	loss	535	38	10:28719..38271835
664449	208447	FBH1	2688173	2547155	oesophagus	NS	NS	NS	carcinoma	adenocarcinoma	NS	NS	LP6008221-DNA_E02	2	null	loss	535	38	10:20435..38271650
671489	208447	FBH1	2688174	2547156	oesophagus	NS	NS	NS	carcinoma	adenocarcinoma	NS	NS	LP6008269-DNA_E09	2	null	loss	535	38	10:20435..36897358
671672	208447	FBH1	2688178	2547160	oesophagus	NS	NS	NS	carcinoma	adenocarcinoma	NS	NS	LP6008269-DNA_F07	2	null	loss	535	38	10:20435..25139729
666991	208447	FBH1	2688180	2547162	oesophagus	NS	NS	NS	carcinoma	adenocarcinoma	NS	NS	LP6008269-DNA_C07	2	null	loss	535	38	10:23187..36759900
666313	208447	FBH1	2688182	2547164	oesophagus	NS	NS	NS	carcinoma	adenocarcinoma	NS	NS	LP6008269-DNA_B07	1	null	loss	535	38	10:15029..37362424
642067	208447	FBH1	2688188	2547170	oesophagus	NS	NS	NS	carcinoma	adenocarcinoma	NS	NS	LP6005935-DNA_A02	2	null	loss	535	38	10:20435..23133485
607142	208447	FBH1	2688216	2547198	prostate	NS	NS	NS	carcinoma	adenocarcinoma	NS	NS	CPCG0402-F1	null	null	loss	537	38	10:14060..6617573
594734	208447	FBH1	2688222	2547204	prostate	NS	NS	NS	carcinoma	adenocarcinoma	NS	NS	CPCG0082-F1	null	null	loss	537	38	10:14060..33426521
610003	208447	FBH1	2688281	2547263	prostate	NS	NS	NS	carcinoma	adenocarcinoma	NS	NS	CPCG0453-F1	null	null	loss	537	38	10:14060..38853545
612524	208447	FBH1	2688285	2547267	prostate	NS	NS	NS	carcinoma	adenocarcinoma	NS	NS	CPCG0489-F1	null	null	loss	537	38	10:14060..13315866
705640	208447	FBH1	2688379	2547361	skin	NS	NS	NS	carcinoma	NS	NS	NS	ML_107_T_01	null	null	loss	656	38	10:15152..38494128
707038	208447	FBH1	2688383	2547365	skin	NS	NS	NS	carcinoma	NS	NS	NS	ML_121_T_01	null	null	gain	656	38	10:14438..38526835
707130	208447	FBH1	2688384	2547366	skin	NS	NS	NS	carcinoma	NS	NS	NS	ML_124_T_01	null	null	loss	656	38	10:14467..11795009
718519	208447	FBH1	2688388	2547370	skin	NS	NS	NS	carcinoma	NS	NS	NS	ML_130_T_01	null	null	loss	656	38	10:14256..18236432
2522	208447	FBH1	2743787	2602490	prostate	NS	NS	NS	carcinoma	adenocarcinoma	NS	NS	0105_CRUK_PC_0105_M1_DNA	5	null	gain	538	38	10:4824290..29719433
2631	208447	FBH1	2743789	2602492	prostate	NS	NS	NS	carcinoma	adenocarcinoma	NS	NS	0107_CRUK_PC_0107_M1_DNA	3	null	loss	538	38	10:33220..24390794
872032	208447	FBH1	2743796	2602499	pancreas	NS	NS	NS	carcinoma	NS	NS	NS	PCSI_0410_Ag_M_526	1.99265	null	loss	382	38	10:78061..38271835
872310	208447	FBH1	2743797	2602500	pancreas	NS	NS	NS	carcinoma	NS	NS	NS	PCSI_0410_Di_M_526	1.99153	null	loss	382	38	10:78061..38271835
872563	208447	FBH1	2743798	2602501	pancreas	NS	NS	NS	carcinoma	NS	NS	NS	PCSI_0410_Hr_M_526	1.97658	null	loss	382	38	10:78061..38593869
872851	208447	FBH1	2743799	2602502	pancreas	NS	NS	NS	carcinoma	NS	NS	NS	PCSI_0410_Ln_M_526	1.98403	null	loss	382	38	10:78061..38271103
873103	208447	FBH1	2743800	2602503	pancreas	NS	NS	NS	carcinoma	NS	NS	NS	PCSI_0410_Lu_M_526	1.98201	null	loss	382	38	10:78061..38271650
873375	208447	FBH1	2743801	2602504	pancreas	NS	NS	NS	carcinoma	NS	NS	NS	PCSI_0410_Lu_M_5262	1.97899	null	loss	382	38	10:78061..38271835
873636	208447	FBH1	2743802	2602505	pancreas	NS	NS	NS	carcinoma	NS	NS	NS	PCSI_0410_Lv_M_526	2.00403	null	loss	382	38	10:78061..38593869
873937	208447	FBH1	2743803	2602506	pancreas	NS	NS	NS	carcinoma	NS	NS	NS	PCSI_0410_Om_M_526	1.97346	null	loss	382	38	10:78061..38593869
888140	208447	FBH1	2744829	2603532	pancreas	NS	NS	NS	carcinoma	NS	NS	NS	PCSI_0655_Pa_P_526	0.977071	null	loss	382	38	10:78061..7644037
888236	208447	FBH1	2744831	2603534	pancreas	NS	NS	NS	carcinoma	NS	NS	NS	PCSI_0677_Pa_P_526	0.95558	null	loss	382	38	10:78061..31803800
823596	208447	FBH1	2744837	2603540	pancreas	NS	NS	NS	carcinoma	NS	NS	NS	PCSI_0090_Pa_P_526	2.04354	null	loss	382	38	10:5318038..35584072
617933	208447	FBH1	2746196	2604899	prostate	NS	NS	NS	carcinoma	adenocarcinoma	NS	NS	CPCG0581-F1	null	null	loss	537	38	10:14060..16023025
616646	208447	FBH1	2746251	2604954	prostate	NS	NS	NS	carcinoma	adenocarcinoma	NS	NS	CPCG0565-F1	null	null	loss	537	38	10:746779..14382921
883875	208447	FBH1	2748631	2607334	pancreas	NS	NS	NS	carcinoma	NS	NS	NS	PCSI_0611_Pa_X_526	3.97773	null	gain	382	38	10:78061..38280232
885040	208447	FBH1	2748632	2607335	pancreas	NS	NS	NS	carcinoma	NS	NS	NS	PCSI_0624_Pa_X_526	2.89789	null	loss	382	38	10:765936..8864371
886309	208447	FBH1	2748636	2607339	pancreas	NS	NS	NS	carcinoma	NS	NS	NS	PCSI_0633_Pa_X_526	3.01415	null	gain	382	38	10:78061..38389072

## Sheet: Gene expression
Supplementary Table 1D. FBH1 gene expression in TCGA studies.
SAMPLE_ID	SAMPLE_NAME	GENE_NAME	REGULATION	Z_SCORE	ID_STUDY		Glioblastoma Multiforme	Ovarian Serous Cystadenocarcinoma	Rectum Adenocarcinoma	Colon Adenocarcinoma	Acute Myloid Leukemia	Bladder Urothelial Carcinoma	Breast Invasive Carcinoma	Cervical Squamous Cell Carcinoma	Kidney Renal Clear Cell Carcinoma	Lung Adenocarcinoma	Lung Squamous Cell Carcinoma	Uterine Corpus Endometrial Carcinoma	Prostate Adenocarcinoma	Skin Cutaneous Melanoma	Gastric Adenocarcinoma	Head and Neck Thyroid Carcinoma	Brain Lower Grade Glioma	Head and Neck Squamous Cell Carcinoma	Liver Hepatocellular Carcinoma	Pancreatic Cancer	Adenocortical Carcinoma	Lymphoid Neoplasm Diffuse Large B-Cell Lymphoma	Esophageal Carcinoma	Kidney Chromophobe	Sarcoma	Uterine Carcinosarcoma
2120353	TCGA-32-2634-01	FBH1	normal	-1.408	329	Glioblastoma Multiforme	-1.408	0.333	0.154	0.199	1.037	0.996	2.768	-0.371	0.05	-1.076	2.736	-0.247	0.305	0.121	0.644	0.303	-0.087	0.11	6.262	1.053	-0.985	0.611	0.441	4.722	3.545	2.286
1338014	TCGA-14-1825-01	FBH1	normal	-1.92	329	Glioblastoma Multiforme	-1.92	0.441	-0.534	-0.998	0.117	-0.32	-0.796	-1.021	-0.002	-0.476	-0.254	0.335	-0.023	-1.387	-1.411	0.45	-2.606	0.177	-0.639	2.141	0.32	1.446	0.237	-3.97	-1.816	-0.275
2120251	TCGA-06-0171-02	FBH1	normal	0.049	329	Glioblastoma Multiforme	0.049	-0.067	2.27	-0.434	-0.332	2.216	-0.428	0.704	-0.469	1.635	-1.235	-0.304	-0.825	-1.831	0.647	-0.142	-0.834	3.223	-0.311	0.575	-2.049	0.743	1.309	-6.032	-0.734	3.251
1337881	TCGA-06-2562-01	FBH1	normal	-1.123	329	Glioblastoma Multiforme	-1.123	0.032	-1.857	0.581	1.764	0.415	-0.936	-1.151	-1.17	1.172	-1.189	0.261	-1.307	1.603	0.512	-0.446	-2.13	-0.244	0.84	-0.226	-1.758	0.374	-1.145	-2.896	0.954	4.089
2120336	TCGA-28-5213-01	FBH1	normal	-1.644	329	Glioblastoma Multiforme	-1.644	0.269	1.087	2.034	-0.947	2.292	2.357	-0.599	0.58	-2.502	-2.387	-0.685	0.989	0.554	-0.67	-0.546	1.007	-1.432	-0.139	3.024	-0.827	-0.545	0.919	-1.717	-1.232	-0.14
2120267	TCGA-06-5415-01	FBH1	normal	-1.342	329	Glioblastoma Multiforme	-1.342	1.884	0.037	-0.537	-1.222	4.118	-0.576	-0.803	0.331	-1.158	-1.238	0.287	1.192	-0.187	-0.548	-0.451	-0.473	0.553	0.698	0.489	2.095	-0.28	-0.916	-8.754	2.415	2.337
1337878	TCGA-06-2558-01	FBH1	normal	-1.184	329	Glioblastoma Multiforme	-1.184	1.317	2.351	0.256	1.809	-2.065	0.122	-1.97	1.196	0.722	-0.055	-0.464	0.379	-1.261	-0.025	0.326	-1.537	2.636	1.759	-1.791	-0.11	0.596	-0.308	-3.059	0.72	-3.404
1338068	TCGA-27-2524-01	FBH1	normal	-1.639	329	Glioblastoma Multiforme	-1.639	2.212	-0.032	-0.595	0.119	0.726	-1.048	-0.532	0.773	0.289	-1.367	0.227	-0.138	-0.607	0.262	-0.16	0.555	-1.32	2.042	0.901	-2.85	0.02	1.364	-3.36	-1.369	1.005
2120302	TCGA-19-2619-01	FBH1	normal	0.361	329	Glioblastoma Multiforme	0.361	-2.959	0.09	1.087	0.763	0.305	0.522	-0.185	1.035	0.478	-2.117	-0.653	-0.978	-2.481	1.651	0.161	0.233	-1.743	0.16	-0.666	-0.451	0.774	-1.164	-3.338	-0.746	0.306
1910184	TCGA-06-0157-01	FBH1	normal	-1.485	329	Glioblastoma Multiforme	-1.485	3.182	0.224	-0.356	0.403	0.01	1.368	0.091	0.557	-1.174	-0.264	-1.328	0.455	-1.536	0.225	-1.1	0.886	0.843	-0.114	0.171	1.987	1.922	1.015	-6.954	-0.962	-1.37
2120253	TCGA-06-0210-02	FBH1	normal	-0.65	329	Glioblastoma Multiforme	-0.65	1.272	0.045	1.638	0.565	5.063	0.596	-1.843	-0.173	-0.59	-2.755	1.722	0.452	-1.936	-0.794	0.614	0.822	-0.893	-0.552	-0.093	-0.593	0.206	-1.979	5.059	-1.284	-0.215
1910246	TCGA-12-0616-01	FBH1	normal	-1.869	329	Glioblastoma Multiforme	-1.869	1.049	-1.129	0.225	2.033	0.22	1.972	1.434	-0.778	0.137	-1.152	0.521	0.571	-0.478	-0.736	-0.172	-0.497	3.151	0.088	0.458	-0.911	0.07	0.124	-1.194	-1.832	6.114
1910198	TCGA-06-0190-01	FBH1	normal	-1.126	329	Glioblastoma Multiforme	-1.126	0.029	0.733	-1.198	0.851	9.21	-0.69	-1.472	-0.987	0.206	1.813	1.053	0.626	-1.957	0.513	-0.073	-3.005	-1.031	-0.027	1.15	2.995	1.854	0.058	-4.202	-0.836	7.721
1909590	TCGA-12-0619-01	FBH1	normal	0.436	329	Glioblastoma Multiforme	0.436	2.403	-2.543	-1.194	6.554	-0.524	1.79	1.113	1.151	-1.091	-0.339	1.428	-1.215	-0.457	-0.313	0.841	-0.54	-0.332	-0.443	-0.92	1.811	0.762	-0.69	-8.271	-1.632	2.905
1337861	TCGA-06-0749-01	FBH1	normal	-1.619	329	Glioblastoma Multiforme	-1.619	0.131	0.842	-0.162	2.46	-2.719	-0.731	-0.74	0.238	1.779	-1.443	1.43	-0.729	-0.285	3.181	-0.372	-0.602	-3.472	-0.455	2.051	-2.229	0.52	-1.793	-3.654	-2.813	-0.78
1337883	TCGA-06-2564-01	FBH1	normal	-1.292	329	Glioblastoma Multiforme	-1.292	0.848	-0.429	1.866	-0.669	0.284	-0.761	-1.155	-0.128	-0.89	-1.604	1.352	0.764	-0.619	0.417	0.204	1.876	0.412	1.938	0.704	0.048	-0.059	-1.978	1.259	-0.582	5.436
2120382	TCGA-76-4931-01	FBH1	normal	-1.348	329	Glioblastoma Multiforme	-1.348	-0.575	0.596	-0.274	1.566	0.729	0.256	0.383	-0.898	-0.495	-2.108	0.699	-1.05	-1.61	1.214	-0.916	0.148	-0.765	-0.36	0.127	-1.692	1.545	-1.344	-1.361	-0.717	-2.165
1910141	TCGA-02-0047-01	FBH1	normal	-0.049	329	Glioblastoma Multiforme	-0.049	0.815	-0.604	1.616	-2.157	-2.511	3.153	1.376	1.177	-0.543	-0.046	1.809	-0.589	-1.257	0.038	-0.838	4.226	-2.536	0.1	-0.61	3.366	0.031	-0.728	21.794	0.347	1.44
1338079	TCGA-28-1753-01	FBH1	normal	-0.838	329	Glioblastoma Multiforme	-0.838	2.348	0.085	0.098	1.039	-0.835	-0.429	-2.458	1.487	1.355	-1.496	0.361	0.329	-2.603	-2.195	-3.271	-0.339	-1.249	3.861	2.559	-2.174	1.483	-0.714	2.488	-1.296	-0.722
1338027	TCGA-16-1045-01	FBH1	normal	-0.582	329	Glioblastoma Multiforme	-0.582	0.76	-0.71	-0.593	-0.037	-0.9	-1.795	-0.542	1.329	-0.138	-1.894	-0.474	0.165	-2.556	0.589	0.63	-2.084	1.907	-0.47	-1.748	2.864	-0.707	-0.771	-4.711	1.172	1.521
2120293	TCGA-14-1034-02	FBH1	normal	-1.083	329	Glioblastoma Multiforme	-1.083	-1.841	0.445	0.839	2.306	7.664	0.721	-0.712	0.392	0.028	-2.167	-0.233	-0.794	-1.656	-0.871	-1.012	0.58	-1.258	-0.801	-1.413	-1.92	0.217	0.131	-4.092	0.14	-3.794
2178065	TCGA-06-0152-02	FBH1	normal	-1.125	329	Glioblastoma Multiforme	-1.125	3.264	0.227	0.359	0.64	-2.129	-1.168	0.896	-0.145	1.229	-1.047	2.215	-1.387	-2.112	0.802	0.061	3.174	0.132	0.342	-3.48	0.656	0.838	0.517	-2.673	-0.693	0.819
2120334	TCGA-28-5209-01	FBH1	normal	-1.171	329	Glioblastoma Multiforme	-1.171	-2.375	1.188	1.896	-0.548	-0.122	1.425	0.509	-1.44	-0.749	-0.916	-1.722	0.219	-2.127	-1.505	-0.907	0.66	-0.953	0.209	-1.478	0.572	0.191	-0.592	-4.782	-0.973	-2.345
1337988	TCGA-14-0789-01	FBH1	normal	-1.414	329	Glioblastoma Multiforme	-1.414	-1.705	0.556	-0.914	0.298	6.243	0.865	-1.734	0.155	3.226	-2.584	2.459	-0.043	-0.395	-4.811	0.659	-3.035	3.172	-0.7	-1.141	-0.548	1.242	-0.469	-6.028	1.189	2.546
1337856	TCGA-06-0686-01	FBH1	normal	-0.826	329	Glioblastoma Multiforme	-0.826	2.27	1.19	-0.044	0.294	2.751	5.154	0.989	0.534	-0.809	-0.099	4.748	2.629	-1.694	-1.077	0.455	-1.014	0.106	-0.96	-4.606	-0.182	0.431	-1.405	-4.879	-2.202	3.234
2120354	TCGA-32-2638-01	FBH1	normal	-1.288	329	Glioblastoma Multiforme	-1.288	-1.414	0.823	-1.084	1.124	-0.459	-0.876	0.074	0.374	0.882	-1.249	-1.481	0.255	-1.136	0.277	3.206	-2.718	-1.954	-0.735	-0.874	-2.157	1.44	0.348	-1.198	0.437	4.528
1910193	TCGA-06-0184-01	FBH1	normal	-1.233	329	Glioblastoma Multiforme	-1.233	-1.112	2.983	0.339	-0.655	0.6	-0.728	0.958	2.188	0.083	-0.041	-0.386	0.073	-0.185	0.491	0.262	5.529	0.027	1.766	-0.569	3.756	0.035	-0.458	-4.828	-0.665	-2.231
2120263	TCGA-06-5411-01	FBH1	normal	-1.217	329	Glioblastoma Multiforme	-1.217	0.255	-0.273	-1.559	0.23	4.687	1.911	-1.086	-1.069	-1.326	-2.032	0.087	0.044	0.749	-1.251	-0.174	0.973	-2.413	-1.046	-3.187	3.934	-0.197	-0.289	1.161	0.412	-1.92
1337882	TCGA-06-2563-01	FBH1	normal	-1.393	329	Glioblastoma Multiforme	-1.393	0.723	-0.615	4.48	-1.048	1.143	-0.959	-1.389	-0.223	-0.767	-1.337	1.11	-1.004	-2.411	5.608	-0.67	-2.972	0.631	5.666	1.297	1.848	1.054	0.112	-2.217	-0.532	1.585
2120369	TCGA-41-4097-01	FBH1	normal	-1.259	329	Glioblastoma Multiforme	-1.259	4.672	-0.529	-0.743	-0.208	-0.791	0.22	-0.698	0.464	1.529	-1.271	-0.22	-1.551	-0.428	-2.716	0.092	2.359	-0.484	-1.117	-2.638	-0.659	-0.324	-0.152	16.501	-0.953	3.012
1337859	TCGA-06-0745-01	FBH1	normal	-1.601	329	Glioblastoma Multiforme	-1.601	-0.024	0.03	0.125	0.429	1.097	-0.985	-1.381	-1.576	-0.636	-0.827	0.713	-0.725	-0.968	0.272	0.447	0.542	-1.854	1.607	0.479	-1.156	-0.364	0.147	-4.054	0.046	1.035
2120331	TCGA-28-5204-01	FBH1	normal	-1.462	329	Glioblastoma Multiforme	-1.462	-3.024	-0.552	1.176	1.268	1.037	-2.615	-1.191	1.734	-1.071	-0.396	-0.512	1.12	-1.613	-1.193	-0.491	-2.907	1.001	1.818	-0.841	-1.925	-0.586	-1.714	-2.766	-2.261	-1.917
1337808	TCGA-02-2483-01	FBH1	normal	-0.086	329	Glioblastoma Multiforme	-0.086	8.51	1.556	0.482	0.515	9.987	0.133	1.432	2.165	-0.406	0.474	-0.021	-0.991	-1.016	1.392	1.923	2.5	2.092	-0.949	0.409	-0.308	-0.012	0.148	0.949	1.909	1.607
2120261	TCGA-06-5408-01	FBH1	normal	-1.183	329	Glioblastoma Multiforme	-1.183	-1.936	-1.377	0.397	-1.51	-0.626	2.12	-1.086	-1.142	0.193	-2.249	-0.737	-0.92	-0.299	2.242	0.257	0.828	-1.573	2.114	0.329	-2.136	-0.452	-1.981	12.781	-1.526	0.882
2120303	TCGA-19-2620-01	FBH1	normal	-1.723	329	Glioblastoma Multiforme	-1.723	-1.331	0.283	0.328	-0.725	-0.767	-1.12	3.292	0.532	0.539	0.604	-0.878	0.431	1.383	0.503	1.698	-2.166	0.68	0.13	1.575	-2.061	-1.071	-3.312	-5.104	-1.276	-0.476
2178217	TCGA-19-1787-01	FBH1	normal	0.331	329	Glioblastoma Multiforme	0.331	0.883	2.276	0.398	-0.761	4.089	-1.375	-0.689	-0.295	-0.068	0.923	-0.902	-2.213	-1.882	-3.385	-2.022	-0.534	-2.669	-0.218	1.325	-1.272	1.16	-0.332	-5.452	0.517	-0.019
2120370	TCGA-41-5651-01	FBH1	normal	-0.003	329	Glioblastoma Multiforme	-0.003	0.179	1.061	-0.654	0.319	-1.055	0.018	-2.984	-1.612	-0.773	0.606	0.132	-0.2	2.701	4.677	-0.625	-0.039	-0.016	-0.702	-1.431	-1.61	0.3	-0.949	-4.042	-0.875	-0.695
2120284	TCGA-12-3650-01	FBH1	normal	-1.855	329	Glioblastoma Multiforme	-1.855	1.4	0.399	0.811	1.457	0.91	0.914	-0.824	-1.293	1.838	-2.244	-1.301	3.014	0.283	2.111	0.084	-2.788	-0.504	2.19	0.378	-2.809	-0.2	-1.047	6.951	0.089	-0.651
1910215	TCGA-06-0646-01	FBH1	normal	-1.332	329	Glioblastoma Multiforme	-1.332	5.503	-0.411	2.873	-1.319	4.078	-0.566	0.849	0.665	-0.397	0.025	0.855	5.093	-2.3	-1.933	-0.246	-2.905	-0.837	0.78	-0.001	-1.648	-0.37	-1.623	-5.331	-0.55	-0.91
2120352	TCGA-32-2632-01	FBH1	normal	0.467	329	Glioblastoma Multiforme	0.467	-0.614	-1.708	-1.134	0.557	-0.328	-0.116	-0.723	-0.486	-1.087	-1.502	-1.288	-2.333	-1.921	0.427	-0.239	1.711	-1.23	-0.572	-0.138	-1.522	-0.994	3.36	3.291	2.541	-5.386
1338066	TCGA-27-2521-01	FBH1	over	4.717	329	Glioblastoma Multiforme	4.717	3.453	0.468	-0.286	0.672	-1.671	-0.477	-0.685	-0.696	-0.903	-0.831	-0.42	0.739	-2.062	0.464	-0.575	-1.15	-1.213	2.063	-4.789	-1.901	0.252	-0.507	-2.294	0.928	-0.112
2120300	TCGA-19-1390-01	FBH1	normal	1.11	329	Glioblastoma Multiforme	1.11	-0.662	2.066	0.526	-0.586	-0.129	-0.071	0.587	-0.154	-0.98	1.19	1.292	-0.176	-0.591	2.793	-1.008	0.24	-1.033	0.95	-0.543	-0.979	1.247	-0.648	-4.42	-2.062	-0.897
1338074	TCGA-28-1747-01	FBH1	normal	-1.633	329	Glioblastoma Multiforme	-1.633	5.894	1.589	-2.078	-2.953	-0.653	-0.505	0.499	-0.393	-1.575	-1.712	0.958	0.4	-0.92	-0.524	-0.205	-1.502	-1.686	-0.902	-1.058	-1.782	-0.302	-0.749	-1.883	-1.462	1.083
1910174	TCGA-06-0132-01	FBH1	normal	-1.179	329	Glioblastoma Multiforme	-1.179	-1.095	-0.948	-1.737	-0.226	-1.872	-0.145	-3.376	0.205	-0.077	-0.16	1.584	0.458	1.938	-1.543	0.087	0.551	2.447	-0.4	1.346	1.95	-0.412	0.508	-4.139	-1.212	0.309
2120271	TCGA-06-5858-01	FBH1	normal	0.499	329	Glioblastoma Multiforme	0.499	-1.625	0.187	-0.185	0.767	-1.843	-0.73	0.237	1.368	-0.081	-0.801	-0.149	0.433	0.301	-2.201	-0.538	0.931	-1.459	-1.271	0.452	-1.849	0.455	1.697	-2.868	-2.392	1.558
2120264	TCGA-06-5412-01	FBH1	normal	-0.83	329	Glioblastoma Multiforme	-0.83	1.254	2.739	-1.085	0.036	-0.367	-0.389	1.638	-3.146	0.302	-0.93	2.165	-0.461	-1.601	0.065	0.149	0.298	0.704	-1.285	-0.758	0.024	1.171	-1.854	-0.081	-0.687	-0.51
1338022	TCGA-16-0846-01	FBH1	normal	-1.059	329	Glioblastoma Multiforme	-1.059	-0.022	0.073	0.83	0.967	-1.132	4.355	1.298	-0.252	4.389	-1.948	-0.267	-0.319	0.018	-0.536	0.328	-2.739	-1.027	0.033	2.47	5.298	0.311	-1.717	-4.113	-0.13	-2.966
1910172	TCGA-06-0129-01	FBH1	normal	0.686	329	Glioblastoma Multiforme	0.686	4.211	-1.968	0.822	-1.144	-0.793	-1.969	-3.206	-1.162	-0.977	-2.275	-0.235	-0.337	-2.026	-0.697	-0.153	4.066	-1.343	0.125	1.547	1.14	0.366	-2.141	-5.527	-1.047	-1.987
2120321	TCGA-26-1442-01	FBH1	normal	1.053	329	Glioblastoma Multiforme	1.053	3.916	0.615	1.16	-1.248	-1.121	-0.797	-0.966	-1.615	-0.981	-0.839	0.61	0.088	0.821	-0.869	-0.216	-0.715	-2.298	0.156	-1.344	-0.41		1.328	-0.722	0.743	1.649
1337886	TCGA-06-2567-01	FBH1	normal	-1.358	329	Glioblastoma Multiforme	-1.358	4.407	-1.623	-0.114	2.794	-0.297	1.597	-0.498	-1.392	1.494	-2.178	-0.388	-0.853	-1.063	1.054	0.126	0.233	1.358	-0.44	2.008	-0.879		-0.179	-4.876	-0.542	-0.286
1338056	TCGA-27-1831-01	FBH1	under	-2.758	329	Glioblastoma Multiforme	-2.758	-2.608	-0.938	1.037	-1.655	-0.711	-0.139	-0.079	0.518	0.258	1.093	-1.301	-0.209	-0.929	2.271	-0.18	-2.819	0.373	0.312	-1.127	-2.14		-0.474	-5.149	4.161	-1.506
2120326	TCGA-26-5136-01	FBH1	normal	-1.744	329	Glioblastoma Multiforme	-1.744	-0.883	0.404	0.124	-0.028	-0.235	0.25	0.606	-0.706	0.324	-0.789	2.053	-0.898	-1.434	-0.134	0.176	7.251	-1.355	0.075	0.138	-0.641		3.185	-1.266	-1.68	-0.209
2178141	TCGA-32-2616-01	FBH1	normal	1.223	329	Glioblastoma Multiforme	1.223	1.665	2.999	-1.1	1.082	0.909	2.922	0.117	-0.574	-2.596	-3.073	-0.256	0.717	-2.393	-1.168	-0.19	-1.463	-2.445	-0.766	0.536	0.689		2.754	-1.728	-1.921	1.369
1338091	TCGA-32-1982-01	FBH1	normal	-1.172	329	Glioblastoma Multiforme	-1.172	-0.276	0.596	0.727	0.499	-0.816	10.463	0.494	-1.216	-1.982	-1.206	-0.963	-0.956	-0.358	0.991	-0.167	-1.703	-1.634	2.139	-0.425	-0.75		0.089	-5.878	-0.306	-3.82
2120338	TCGA-28-5215-01	FBH1	normal	-0.842	329	Glioblastoma Multiforme	-0.842	0.477	-2.457	0.255	-2.346	1.379	0.414	-0.152	-0.498	0.268	1.63	0.37	-0.135	1.346	-2.102	0.219	0.504	0.469	1.652	-0.384	-2.151		-0.421	-7.025	-2.405	-0.49
2120307	TCGA-19-2629-01	FBH1	normal	-0.486	329	Glioblastoma Multiforme	-0.486	-1.708	-0.157	-1.887	-0.532	0.29	-1.488	2.453	-2.316	-1.018	-1.747	1.189	0.769	-1.043	0.156	0.53	0.091	-0.751	-0.504	1.719	1.26		1.629	-4.203	-1.236	2.287
2120245	TCGA-06-0125-02	FBH1	normal	0.343	329	Glioblastoma Multiforme	0.343	0.971	-0.916	0.602	0.243	-0.337	19.66	-2.297	-0.404	-1.202	-0.125	0.725	-0.123	-0.183	2.003	-0.778	0.001	-0.75	0.712	-0.06	1.373		-0.21	9.536	-0.546	-2.273
1910192	TCGA-06-0178-01	FBH1	normal	-1.028	329	Glioblastoma Multiforme	-1.028	0.09	1.391	1.002	1.175	1.396	1.065	2.037	-0.805	0.875	-2.436	0.303	0.462	-2.069	0.828	0.655	1.327	1.088	1.838	0.492	-0.904		-2.118	0.836	2.983
2178210	TCGA-19-1389-02	FBH1	normal	-0.869	329	Glioblastoma Multiforme	-0.869	0.788	-1.368	1.517	-0.702	1.057	0.045	0.953	-0.934	0.112	-0.734	-1.485	-0.909	0.153	0.541	0.569	0.571	1.283	-0.904	-0.684	-0.027		-1.833	-5.681	-0.695
1337877	TCGA-06-2557-01	FBH1	normal	-1.157	329	Glioblastoma Multiforme	-1.157	3.722	-0.948	0.265	1.345	5.771	-0.305	1.014	0.747	-0.768	-1.21	0.415	0.084	1.139	0.649	0.464	3.283	1.508	1.455	0.942	0.268		-0.396	-6.156	-3.01
2120327	TCGA-26-5139-01	FBH1	normal	-1.574	329	Glioblastoma Multiforme	-1.574	0.295	-0.273	-1.505	0.543	-1.972	4.377	-1.573	1.469	0.653	1.727	-0.659	-0.306	-0.786	-1.614	-0.057	-0.007	0.08	0.526	0.139	0.795		-0.77	7.836	-2.269
1910190	TCGA-06-0174-01	FBH1	normal	-1.555	329	Glioblastoma Multiforme	-1.555	-1.106	0.128	1.227	0.208	-0.853	14.533	-0.759	0.687	-0.032	-1.101	4.357	-0.622	-2.362	1.515	0.151	-1.45	-2.886	0.69	-0.024	-1.627		-1.103	-9.948	-2.946
1337849	TCGA-06-0649-01	FBH1	normal	-1.293	329	Glioblastoma Multiforme	-1.293	-0.021	-0.639	1.967	-0.537	2.633	-0.024	0.443	0.292	1.212	-1.11	-2.226	0.471	-1.736	-1.551	-0.848	1.156	2.943	1.195	-0.359	-1.308		-1.884	-4.532	-2.203
1338060	TCGA-27-1835-01	FBH1	normal	-0.767	329	Glioblastoma Multiforme	-0.767	-0.005	0.591	0.182	7.483	-0.521	-1.035	0.026	2.552	-1.021	-1.182	-1.668	-0.847	-0.194	-0.902	0.417	-0.1	-0.462	-0.525	0.767	-2.76		0.665	4.2	-1.041
1337992	TCGA-14-0817-01	FBH1	normal	-1.588	329	Glioblastoma Multiforme	-1.588	-1.984	-1.915	0.082	0.573	-1.862	0.325	-1.536	0.759	-0.484	-1.225	-0.264	-0.947	-0.179	1.165	0.686	0.238	-1.782	1.031	1.368	-2.11		-1.953	-5.627	-1.535
1910183	TCGA-06-0156-01	FBH1	normal	-1.316	329	Glioblastoma Multiforme	-1.316	0.688	-0.125	-1.847	-1.426	1.647	-0.965	0.126	0.665	-0.567	-0.399	-1.598	-0.003	-1.103	4.469	0.81	-0.091	-0.702	0.399	-0.362	3.909		-0.315	-2.064	-2.346
2120269	TCGA-06-5418-01	FBH1	normal	-1.745	329	Glioblastoma Multiforme	-1.745	2.031	-1.175	3.605	0.107	-2.223	-1.211	1.549	-0.374	2.122	-1.556	2.742	0.449	0.154	0.029	-0.75	-0.295	-1.075	0.518	-2.686	0.19		-0.188		0.149
2120285	TCGA-12-3652-01	FBH1	normal	-1.807	329	Glioblastoma Multiforme	-1.807	0.555	3.617	-0.989	1.188	-1.83	0.918	-0.62	-0.328	-0.138	-0.792	0.901	-0.381	0.114	2.001	-0.27	0.426	0.014	-0.407	-1.135	-0.355		0.051		-2.48
1337809	TCGA-02-2485-01	FBH1	normal	-1.606	329	Glioblastoma Multiforme	-1.606	0.105	-0.557	2.272	-0.189	0.68	2.31	-0.193	-1.093	0.409	0.276	1.315	1.368	-2.013	-0.716	0.472	-1.881	1.202	-0.873	-2.256	-2.352		0.193		-2.015
2120252	TCGA-06-0190-02	FBH1	normal	0.9	329	Glioblastoma Multiforme	0.9	-1.234	-1.17	-1.959	-1.264	-0.14	-1.526	0.937	1.045	2.783	-2.339	0.514	-0.747	-2.213	1.153	1.219	-0.562	-2.292	-0.645	0.416	1.058		0.643		-1.584
1910195	TCGA-06-0187-01	FBH1	normal	-1.319	329	Glioblastoma Multiforme	-1.319	-1.13	-0.138	-0.303	1.581	1.062	2.337	-0.385	-1.147	1.27	-1.948	0.03	-1.526	-1.545	-0.693	0.055	0.114	5.195	-0.118	-0.813	-1.419		-0.821		-1.663
1337884	TCGA-06-2565-01	FBH1	normal	-1.401	329	Glioblastoma Multiforme	-1.401	2.134	0.493	-1.083	0.262	1.714	1.747	-0.372	-0.76	-0.387	0.456	3.063	-1.122	-0.589	-0.646	0.183	-3.091	-0.38	-0.046	1.447	3.694		-0.685		-0.482
1910176	TCGA-06-0138-01	FBH1	normal	-1.896	329	Glioblastoma Multiforme	-1.896	0.243	-2.663	1.191	-0.28	-0.214	-0.742	-1.864	-0.116	3.594	-1.948	-0.955	-2.184	-0.482	1.754	1.216	-0.791	0.155	0.91	-0.908	-2.398		-0.711		-2.243
1910212	TCGA-06-0238-01	FBH1	normal	-1.741	329	Glioblastoma Multiforme	-1.741	-0.992	-1.133	1.315	0.531	-0.297	-0.04	0.855	-0.631	-0.932	0.011	1.324	-0.015	-0.467	-0.221	0.632	1.834	0.283	-0.321	0.172	2.652		-0.98		-0.19
1910241	TCGA-08-0386-01	FBH1	normal	-1.043	329	Glioblastoma Multiforme	-1.043	0.916	-2.113	0.303	0.378	-0.705	6.396	1.414	1.399	-1.379	-1.582	2.028	1.171	-2.078	1.157	0.049	-1.457	0.134	0.224	-0.488	-1.594		0.512		0.529
1338088	TCGA-28-2514-01	FBH1	normal	-1.125	329	Glioblastoma Multiforme	-1.125	-2.265	-0.904	0.63	-0.97	4.213	-0.353	-1.352	1.868	-0.601	1.937	-0.259	-0.189	-2.219	0.366	0.613	-2.461	1.839	0.781	10.057	-0.545		-0.51		-1.689
2178148	TCGA-19-4065-01	FBH1	normal	-1.051	329	Glioblastoma Multiforme	-1.051	1.536	-1.689	-0.284	-0.114	-0.027	0.722	-0.248	-1.227	0.197	1.433	0.603	1.256	-0.988	2.059	-0.534	0.626	-0.581	-0.339	-1.698	4.434		-2.743		2.166
2120272	TCGA-06-5859-01	FBH1	normal	-1.001	329	Glioblastoma Multiforme	-1.001	1.151	1.587	0.035	-0.743	4.89	-0.343	-1.396	0.855	-0.286	-0.622	-0.895	-0.181	1.13	1.322	-0.058	-0.566	-0.976	-0.457	-1.516	-1.733		0.748		-0.976
2120319	TCGA-19-5960-01	FBH1	normal	-0.99	329	Glioblastoma Multiforme	-0.99	3.534	-1.297	-0.492	1.084	1.397	0.691	-1.619	0.888	-0.571	-1.45	-0.521	0.106	0.027	3.372	-0.4	-2.479	0.139	-0.752	-1.616	1.818		-0.385		0.274
2529859	TCGA-28-2510-01	FBH1	normal	-0.657	329	Glioblastoma Multiforme	-0.657	-1.814	-1.745	0.935	1.256	-0.499	-0.106	-2.523	-0.667	3.506	0.641	2.675	0.566	-0.597	1.861	0.442	-2.662	-0.107	0.675	-3.366			-0.015		-4.04
1338062	TCGA-27-1837-01	FBH1	normal	-1.301	329	Glioblastoma Multiforme	-1.301	-2.874	0.088	-1.495	-0.431	-1.241	-0.91	0.139	1.544	-0.855	-1.105	-1.189	0.409	-0.609	2.128	-0.61	0.847	-1.473	-0.221	-1.315			-1.318		-2.412
2120322	TCGA-26-5132-01	FBH1	normal	-1.278	329	Glioblastoma Multiforme	-1.278	-0.829	0.733	-0.246	-4.387	-1.544	5.26	0.234	0.158	0.801	0.637	0.038	-0.509	-0.452	-2.725	-0.234	-0.904	0.395	-0.062	-1.03			0.89		0.715
1338071	TCGA-27-2528-01	FBH1	normal	-1.447	329	Glioblastoma Multiforme	-1.447	-2.982	-0.264	1.302	-0.196	-2.468	0.475	-0.507	0.965	1.772	-2.1	-0.07	0.039	-1.873	-0.141	1.742	1.715	-0.397	-0.263	-1.342			-0.214		-2.533
2120325	TCGA-26-5135-01	FBH1	normal	-0.965	329	Glioblastoma Multiforme	-0.965	1.431	0.8	-0.357	0.601	-0.02	2.86	1.771	0.229	2.176	-0.394	-0.599	-1.086	-1.706	2.845	0.137	-0.063	-1.899	-0.993	-1.049			-1.593		-1.035
2120332	TCGA-28-5207-01	FBH1	normal	-0.773	329	Glioblastoma Multiforme	-0.773	0.799	-1.73	-0.419	0.191	-0.326	1.158	-0.924	-0.841	-1.668	0.436	-0.25	1.249	-2.066	-0.68	-0.012	-1.168	0.581	-0.298	0.885			1.804		0.885
1337888	TCGA-06-2570-01	FBH1	normal	0.753	329	Glioblastoma Multiforme	0.753	2.663	0.517	-0.19	-1.955	0.242	2.028	1.332	0.688	-1.889	-0.28	-0.726	-1.735	-2.215	0.59	0.039	-0.241	-1.579	0.212	-0.823			9.09		-2.39
1338086	TCGA-28-2509-01	FBH1	normal	-0.602	329	Glioblastoma Multiforme	-0.602	-1.372	-1.627	0.781	0.863	-3.34	0.847	0.085	-2.307	-1.148	-0.61	3.886	0.522	0.885	1.202	0.19	1.14	1.703	-0.197	1.165			-0.471		-2.506
2120291	TCGA-14-0781-01	FBH1	normal	-1.19	329	Glioblastoma Multiforme	-1.19	1.656	2.502	-0.807	-0.925	1.679	-0.254	-0.576	-0.927	0.837	0.441	-1.583	-0.886	-1.303	-2.601	-0.205	-0.767	0.647	6.707	4.372			-0.216		-0.072
2120383	TCGA-76-4932-01	FBH1	normal	-1.663	329	Glioblastoma Multiforme	-1.663	-0.462	-1.147	-0.705	0.897	0.231	0.353	0.253	0.558	-0.701	1.215	-0.901	0.384	-1.658	-0.345	-1.135	-0.429	-2.936	1.314	-0.008			-0.395		1.692
1338016	TCGA-14-1829-01	FBH1	under	-2.814	329	Glioblastoma Multiforme	-2.814	0.069	-0.728	-0.459	0.959	1.068	2.984	0.693	-0.461	-0.458	-1.399	-1.329	2.698	0.1	2.1	-0.226	0.43	-0.646	1.228	3.116			-1.493		0.699
1910209	TCGA-06-0219-01	FBH1	under	-2.445	329	Glioblastoma Multiforme	-2.445	0.639	-0.744	-1.96	4.328	0.93	0.235	-0.711	-1.158	-0.362	-1.26	0.18	-1.5	1.553	-1.28	0.235	3.228	-0.062	-0.532	0.742			0.034		-0.049
2120299	TCGA-15-1444-01	FBH1	normal	0.895	329	Glioblastoma Multiforme	0.895	3.201	0.446	0.488	0.572	4.574	-0.513	0.102	0.055	-0.224	-1.49	-0.932	0.25	-1.134	0.661	2.095	0.885	-0.774	-0.517	-2.022			0.797		6.785
1337962	TCGA-12-0821-01	FBH1	normal	-1.185	329	Glioblastoma Multiforme	-1.185	5.366	0.153	0.123	-0.884	0.361	0.946	-1.054	-2.309	-0.211	-3.158	-0.667	1.35	-1.012	-0.098	1.248	1.826	-2.139	0.385	0.004			-1.482		2.475
2178266	TCGA-06-5416-01	FBH1	normal	0.334	329	Glioblastoma Multiforme	0.334	-3.382	0.894	2.893	0.582	24.243	1.077	-0.282	0.408	-1.497	-0.979	-1.147	-0.752	-1.593	0.081	-1.249	0.567	0.365	0.14	0.364			-0.079		-1.732
2120359	TCGA-32-4213-01	FBH1	normal	-1.613	329	Glioblastoma Multiforme	-1.613	4.651	-2.441	1.134	0.535	-1.432	-1.096	-1.019	-1.996	-0.454	0.117	-0.338	-0.031	-1.145	-1.325	-0.681	-3.064	-1.128	-0.002	-0.041			-0.397		-2.04
2120363	TCGA-41-2572-01	FBH1	normal	-1.361	329	Glioblastoma Multiforme	-1.361	0.461	-3.498	1.53	-1.434	-0.17	-1.062	-1.287	1.482	5.559	-0.195	1.822	0.311	7.644	-1.506	-0.283	1.693	0.245	4.888	-1.944			-0.495		-1.514
2120306	TCGA-19-2625-01	FBH1	normal	-1.41	329	Glioblastoma Multiforme	-1.41	-0.284	-0.264	1.081	1.823	-0.866	0.029	0.936	-1.274	-1.524	4.896	-1.172	0.019	-1.47	-2.103	0.843	0.058	-2.155	-0.574	-1.398			0.683		1.494
1337879	TCGA-06-2559-01	FBH1	normal	-0.186	329	Glioblastoma Multiforme	-0.186	5.759	2.361	0.718	-0.069	0.717	-1.029	1.008	1.719	-0.146	1.426	2.867	0.328	3.836	-0.373	-1.057	0.323	-0.219	0.897	-2.307			3.046		-1.255
2120340	TCGA-28-5218-01	FBH1	normal	1.394	329	Glioblastoma Multiforme	1.394	1.047	-1.451	-1.681	0.091	-1.422	0.372	-3.454	0.915	-1.519	2.93	0.635	0.984	-2.228	6.739	-2.169	7.266	0.293	1.309	-1.998			-2.374		-0.892
1338013	TCGA-14-1823-01	FBH1	under	-2.386	329	Glioblastoma Multiforme	-2.386	-2.203	-1.294	0.189	-0.359	0.253	0.186	0.991	0.045	0.301	-0.054	0.217	-1.301	-2.136	-0.492	-0.531	3.168	-0.89	-0.12	0.379			0.214		-0.205
1910178	TCGA-06-0141-01	FBH1	normal	-1.43	329	Glioblastoma Multiforme	-1.43	-1.594	-0.65	2.861	1.599	0.152	-1.882	-0.117	-0.159	1.816	-0.932	0.602	-0.668	-0.808	-0.263	-0.573	-1.577	0.83	-0.611	-0.031			9.41		-1.862
1337880	TCGA-06-2561-01	FBH1	normal	-1.231	329	Glioblastoma Multiforme	-1.231	1.275	-1.78	-0.207	2.262	0.275	-0.228	2.023	-0.181	0.038	-1.982	-0.186	0.015	0.122	-0.141	0.738	0.347	0.052	-0.935	0.539			-1.138		2.265
1337862	TCGA-06-0750-01	FBH1	normal	-1.524	329	Glioblastoma Multiforme	-1.524	-2.768	-0.668	2.177	-1.338	1.091	-0.45	-1.301	0.688	-0.595	0.719	2.34	-0.84	-1.573	-0.979	1.16	0.594	-1.789	-0.709	1.72			-0.69		0.138
1338057	TCGA-27-1832-01	FBH1	normal	-1.313	329	Glioblastoma Multiforme	-1.313	0.444	0.317	0.539	-1.414	2.475	-1.032	-1	-1.108	-0.529	0.372	1.19	-0.132	-1.524	1.795	-0.412	-1.918	-1.751	2.21	-0.435			2.15		-1.636
2120346	TCGA-32-1980-01	FBH1	normal	-0.917	329	Glioblastoma Multiforme	-0.917	2.188	-1.113	0.533	1.536	3.492	-2.179	0.417	-0.514	-0.541	0.151	0.21	-0.075	-1.001	-1.912	-0.606	-0.476	-1.451	0.386	-0.993			-0.081		-3.321
1337858	TCGA-06-0744-01	FBH1	normal	-1.631	329	Glioblastoma Multiforme	-1.631	-1.593	-1.008	0.597	0.721	2.891	0.77	-0.49	-1.015	1.455	-1.54	0.171	0.148	-0.401	1.148	0.048	-0.457	1.06	0.413	-1.022			-2.222		-1.026
2120361	TCGA-32-5222-01	FBH1	normal	-1.839	329	Glioblastoma Multiforme	-1.839	0.576	-1.736	-1.061	-1.282	1.397	0.598	-3.666	-1.034	-0.317	1.117	0.462	-2.441	-1.632	0.056	1.004	0.206	-1.796	-0.443	-1.041			0.524		-0.014
1338017	TCGA-14-2554-01	FBH1	under	-2.035	329	Glioblastoma Multiforme	-2.035	-2.056	-0.525	-0.372	-1.326	-2.302	-0.928	-0.976	2.302	0.44	1.318	-0.511	0.065	-2.67	-0.785	0.454	-0.053	-0.206	-0.907	1.23			0.649		-1.695
2120266	TCGA-06-5414-01	FBH1	normal	-1.394	329	Glioblastoma Multiforme	-1.394	-1.723	1.058	-1.103	1.61	0.003	-0.582	0.756	0.654	-0.395	-0.925	2.251	-2.035	-0.85	-2.276	0.343	0.334	-2.778	2.285	0.278			-0.418		-2.221
2120378	TCGA-76-4926-01	FBH1	normal	-1.408	329	Glioblastoma Multiforme	-1.408	-2.765	1.694	-0.931	0.426	1.115	-0.108	-0.685	0.34	0.153	-1.756	1.884	0.168	-2.155	-0.422	-0.498	-0.246	1.117	2.378	-1.941			1.094		-1.325
1337869	TCGA-06-0882-01	FBH1	normal	-1.371	329	Glioblastoma Multiforme	-1.371	1.431	1.549	2.743	0.203	-0.884	1.491	-1.283	2.046	-0.304	-2.554	-0.719	5.194	0.327	0.554	-1.138	-0.081	-1.111	-0.069	0.187			0.76		-0.344
2120286	TCGA-12-3653-01	FBH1	normal	-1.003	329	Glioblastoma Multiforme	-1.003	0.551	1.604	-0.459	1.43	1.895	-0.075	0.791	-0.707	-0.09	1.609	0.555	-1.242	-2.035	2.118	2.149	-1.447	-1.5	-1.743	0.561			1.702		-0.598
2120265	TCGA-06-5413-01	FBH1	normal	-1.169	329	Glioblastoma Multiforme	-1.169	7.94	-0.655	0.122	2.741	5.375	-0.028	-0.626	-1.892	0.264	-1.667	0.029	-0.155	-1.891	-0.613	-0.788	0.218	-0.287	-0.42	-4.619			-0.382		1.083
2120305	TCGA-19-2624-01	FBH1	normal	-1.303	329	Glioblastoma Multiforme	-1.303	0.976	-0.434	3.077	0.868	0.297	-1.189	0.638	-0.042	-0.101	-3.507	-0.944	0.868	0.152	0.038	0.687	12.693	-1.251	1.261	0.092			1.27		-1.594
1338065	TCGA-27-2519-01	FBH1	normal	-1.35	329	Glioblastoma Multiforme	-1.35	2.168	1.146	0.025	-0.061	-0.981	0.031	1.226	0.477	-1.119	1.402	-0.335	-2.449	0.22	2.544	0.144	0.123	0.851	-0.146	-0.409			-0.108		-1.172
1338087	TCGA-28-2513-01	FBH1	normal	-1.172	329	Glioblastoma Multiforme	-1.172	0.686	1.535	-0.53	-0.927	-1.499	0.442	-2.542	0.609	0.002	-0.314	0.67	0.394	-0.552	0.007	-0.519	0.764	0.092	2.074	-2.415			-2.155		-2.969
1337887	TCGA-06-2569-01	FBH1	over	2.224	329	Glioblastoma Multiforme	2.224	11.405	-0.686	-1.245	0.371	5.528	0.527	-2.172	2.039	-0.533	1.363	0.688	-0.56	-1.801	2.086	-0.085	-0.529	1.001	-0.965	-1.194			0.307		-0.917
2120256	TCGA-06-0221-02	FBH1	normal	0.759	329	Glioblastoma Multiforme	0.759	-2.556	-0.365	-0.095	1.328	-1.104	-1.415	-0.572	0.228	0.565	-1.805	1.92	0.875	-2.976	0.395	0.035	-0.299	-1.143	-0.432	0.827			-0.337		1.474
1910187	TCGA-06-0168-01	FBH1	normal	-1.358	329	Glioblastoma Multiforme	-1.358	1.611	-1.509	-1.027	-0.597	-1.514	1.41	0.442	-0.194	-0.105	-0.151	1.153	0.121	0.437	0.037	1.054	1.093	2.47	-0.108	3.096			-0.884		0.018
2120330	TCGA-28-2499-01	FBH1	normal	-1.444	329	Glioblastoma Multiforme	-1.444	-0.745	-2.557	2.952	2.002	1.515	0.528	-0.524	2.107	2.521	-0.705	-0.417	-0.336	-1.766	-1.834	1.301	3.064	-1.163	-0.671	0.026			-2.958		-1.719
2120381	TCGA-76-4929-01	FBH1	normal	-0.489	329	Glioblastoma Multiforme	-0.489	3.174	-0.5	-0.754	-1.093	1.244	-0.634	0.821	0.387	-0.995	-1.026	0.674	0.048	-1.807	-2.484	-0.428	0.765	0.47	1.475	-1.824			-1.324		-0.226
1338018	TCGA-15-0742-01	FBH1	normal	-1.601	329	Glioblastoma Multiforme	-1.601	0.141	2.531	-0.405	-1.452	0.171	-1.245	-1.467	1.052	-0.022	1.707	-0.177	0.059	1.746	0.375	0.888	-0.619	-0.216	0.002	-3.789			1.653		0.316
1338067	TCGA-27-2523-01	FBH1	normal	-1.633	329	Glioblastoma Multiforme	-1.633	0.115	2.963	0.292	0.726	0.142	0.553	-2.317	-0.163	1.106	-2.881	-0.85	-1.047	-2.157	-1.795	0.294	3.592	3.026	1.543	-1.885			-2.356		-0.345
2178234	TCGA-14-1034-01	FBH1	normal	-1.322	329	Glioblastoma Multiforme	-1.322	4.009	0.444	-0.696	1.209	2.343	-0.464	0.7	-0.023	0.067	-0.796	2.898	0.01	-1.468	0.932	0.457	2.659	0.946	3.676	0.803			0.226		-0.568
2120288	TCGA-12-5299-01	FBH1	normal	-1.457	329	Glioblastoma Multiforme	-1.457	0.393	10.94	1.876	0.695	-0.376	-2.788	-0.688	0.718	-0.031	-0.257	-0.258	-0.442	-0.384	-0.283	-0.573	-1.057	-2.149	0.199	-0.741			-2.068		-0.526
2178149	TCGA-19-4065-02	FBH1	normal	1.011	329	Glioblastoma Multiforme	1.011	0.678	0.679	-0.697	-1.451	0.461	3.036	1.178	-0.494	-0.655	-0.802	-0.491	1.1	-2.275	0.731	-0.013	0.919	1.469	-1.03	0.53					-1.449
1337987	TCGA-14-0787-01	FBH1	normal	-1.714	329	Glioblastoma Multiforme	-1.714	-0.508	1.018	0.113	-0.193	0.254	-0.849	-1.877	0.257	-0.725	-2.762	-0.793	-1.079	0.624	0.703	-0.067	-2.778	-0.154	-0.144	0.509					0.889
2120333	TCGA-28-5208-01	FBH1	normal	-1.249	329	Glioblastoma Multiforme	-1.249	0.446	0.202	0.076	0.143	-3.034	-1.177	0.698	0.944	0.016	-2.26	0.816	0.55	-0.1	-0.864	-1.061	-1.903	1.663	-1.192	1.427					0.635
2120380	TCGA-76-4928-01	FBH1	normal	-1.154	329	Glioblastoma Multiforme	-1.154	0.079	-0.425	-0.812	1.135	-0.542	0.494	-3.741	0.015	-0.657	-0.96	0.918	1.068	-0.256	1.208	-0.14	1.077	0.724	-0.469	1.153					0.164
2120270	TCGA-06-5856-01	FBH1	normal	-0.686	329	Glioblastoma Multiforme	-0.686	1.318	-1.877	-0.466	-0.566	2.868	0.364	1.477	-0.38	1.845	-0.379	-0.563	-1.296	-1.289	-2.022	1.329	0.68	5.098	0.97	-3.626					-1.913
1338055	TCGA-27-1830-01	FBH1	normal	-0.817	329	Glioblastoma Multiforme	-0.817	4.822	1.758	-0.12	1.087	0.503	-1.194	-0.954	-0.815	-1.51	-0.859	0.265	-1.202	-1.353	-0.211	-1.178	-0.058	-0.921	-0.527	-0.974					-1.701
1910205	TCGA-06-0210-01	FBH1	normal	-1.621	329	Glioblastoma Multiforme	-1.621	4.118	-1.189	-0.571	1.356	0.034	0.67	0.377	-0.825	-0.418	-0.766	-0.859	0.049	-1.364	2.221	0.396	0.445	-2.132	-1.115	0.684					1.229
1338069	TCGA-27-2526-01	FBH1	normal	-1.014	329	Glioblastoma Multiforme	-1.014	-0.068	-2.723	-0.366	-1.268	-0.674	4.084	-0.398	-0.134	1.686	0.432	2.378	-0.175	0.768	3.294	0.51	-2.266	-2.314	1.279	-0.03					-0.207
1337989	TCGA-14-0790-01	FBH1	normal	-1.978	329	Glioblastoma Multiforme	-1.978	1.275	-0.405	-0.977	-0.33	-2.216	-0.737	1.041	0.132	0.75	1.669	0.111	-0.3	-1.791	-1.099	0.295	-1.957	-3.329	-0.988	-1.372					-0.373
2120287	TCGA-12-5295-01	FBH1	normal	-1.686	329	Glioblastoma Multiforme	-1.686	-2.995	0.183	0.412	0.962	-1.111	2.714	0.316	-1.38	1.301	-1.568	1.774	0.068	-1.701	0.94	0.025	-2.236	-1.275	-0.624	-0.593					-1.652
1910206	TCGA-06-0211-01	FBH1	normal	-1.398	329	Glioblastoma Multiforme	-1.398	2.547	-0.025	-0.038	0.641	4.742	-1.055	1.078	-0.074	-0.876	-2.032	-0.35	0.454	1.314	0.017	-0.098	0.795	-0.058	0.117	1.183					-0.792
2178272	TCGA-14-1402-02	FBH1	under	-2.358	329	Glioblastoma Multiforme	-2.358	0.382	-0.742	-0.232	1.234	1.367	-1.06	0.351	0.296	0.278	0.503	2.53	-0.136	-1.426	2.715	-0.496	0.434	0.049	0.539	-1.992					0.679
1337996	TCGA-14-0871-01	FBH1	normal	0.689	329	Glioblastoma Multiforme	0.689	0.011	-1.097	-1.204	-2.034	-0.336	9.603	-1.701	0.581	3.089	-0.171	0.482	-1.127	-1.022	0.46	0.348	1.381	-0.252	-0.088	1.186					0.335
2120268	TCGA-06-5417-01	FBH1	normal	0.866	329	Glioblastoma Multiforme	0.866	7.916	-2.114	2.159	-1.648	1.382	-0.877	-0.224	-2.703	-0.21	-0.322	2.295	0.212	-0.12	-0.402	-0.217	1.716	-0.965	1.546	0.406					1.427
1337857	TCGA-06-0743-01	FBH1	normal	-1.336	329	Glioblastoma Multiforme	-1.336	-0.825	-1.271	1.258	1.143	0.076	-1.617	0.731	0.106	-1.215	-1.523	0.053	-0.276	-1.706	0.674	0.041	-2.083	-0.794	-0.554	-4.591					0.92
1910185	TCGA-06-0158-01	FBH1	normal	-1.401	329	Glioblastoma Multiforme	-1.401	-0.177	-0.813	-1.395	0.258	5.529	-0.807	0.264	-1.217	-1.043	-0.95	-1.02	-0.377	-0.675	0.244	-0.341	-1.006	0.514	-0.602	-1.795					-0.272
1910168	TCGA-06-0125-01	FBH1	normal	0.343	329	Glioblastoma Multiforme	0.343	3.064	-0.725	-1.063	-0.397	-0.074	-1.321	7.364	0.538	-0.547	0.769	1.097	-0.389	-1.769	1.621	-0.102	-2.612	0.607	-0.384	-0.669					0.311
1337866	TCGA-06-0878-01	FBH1	normal	-1.446	329	Glioblastoma Multiforme	-1.446	-0.936	-0.101	0.202	4.956	2.115	1.648	-0.471	-1.208	-1.875	-0.983	-0.509	-0.443	-1.631	4.794	-0.419	-0.275	-1.72	-0.136	0.908					0.448
1338089	TCGA-32-1970-01	FBH1	normal	-1.213	329	Glioblastoma Multiforme	-1.213	1.06	-0.532	0.473	0.403	0.125	-0.921	-1.193	-0.234	-0.37	-3.274	0.789	-0.302	0.69	-1.585	-0.423	-0.244	-1.742	0.109	-0.515					-2.027
1910213	TCGA-06-0644-01	FBH1	normal	-0.914	329	Glioblastoma Multiforme	-0.914	1.581	1.105	0.655	0.788	22.985	-2.89	-1.081	-0.499	-1.37	-0.858	-0.808	-0.797	-0.679	-0.688	0.425	-0.661	-2.024	1.525	-0.41					-1.704
2120323	TCGA-26-5133-01	FBH1	normal	-0.703	329	Glioblastoma Multiforme	-0.703	-0.419	1.935	1.173	0.75	0.935	-0.621	-1.75	-1.915	-1.227	-0.998	-0.279	0.591	1.746	1.599	-1.205	0.073	-1.969	2.491	0.819					-2.126
2120282	TCGA-12-1597-01	FBH1	normal	-1.594	329	Glioblastoma Multiforme	-1.594	-0.33	0.249	0.447	-0.026	1.073	0.006	-1.689	0.426	-1.28	-2.07	0.723	-1.132	-0.048	-1.073	1.161	0.716	-1.067	1.757	0.009					0.166
1337810	TCGA-02-2486-01	FBH1	normal	-1.656	329	Glioblastoma Multiforme	-1.656	-0.117	-1.49	-0.158	3.234	-0.471	-2.595	0.703	0.323	-0.375	-0.866	-0.587	0.355	-2.103	-0.195	1.053	0.456	-1.12	-0.459	0.237					0.673
1338059	TCGA-27-1834-01	FBH1	normal	-1.417	329	Glioblastoma Multiforme	-1.417	0.842	-0.563	-2.133	-1.366	-0.102	-0.744	-2.739	-1.05	-0.156	0.006	3.155	-0.823	-0.592	-2.737	-1.242	0.633	-2.055	-0.266	-0.272					-1.301
2120379	TCGA-76-4927-01	FBH1	normal	-1.259	329	Glioblastoma Multiforme	-1.259	4.894	-0.92	-0.407	-1.327	-0.67	-0.184	-1.623	-0.557	0.163	-1.954	-0.267	-0.253	-1.043	-0.946	0.602	0.537	-0.278	2.577	0.74					-2.604
2120351	TCGA-32-2615-01	FBH1	normal	-1.198	329	Glioblastoma Multiforme	-1.198	-0.786	-0.157	5.342	0.606	-3.533	-1.1	-0.162	-0.943	-1.618	-0.672	0.468	0.523	-0.754	0.655	-1.18	-0.788	-0.847	1.234	0.418					0.399
2178206	TCGA-14-0736-02	FBH1	under	-2.033	329	Glioblastoma Multiforme	-2.033	1.71	1.887	-0.207	-2.179	-0.44	-0.703	-1.083	-0.965	-1.241	-0.246	-0.821	-0.192	-0.208	1.814	-0.313	0.299	-0.397	0.572	-1.362					-1.587
1910214	TCGA-06-0645-01	FBH1	normal	-1.103	329	Glioblastoma Multiforme	-1.103	1.511	-0.759	-1.109	-0.87	1.172	1.516	1.708	-1.168	0.604	1.712	1.496	0.755	-1.911	5.138	-0.64	0.645	1.032	-0.251	-1.269					-2.603
2178207	TCGA-19-0957-02	FBH1	normal	-0.736	329	Glioblastoma Multiforme	-0.736	1.246	-0.578	-0.977	1.261	-0.658	0.101	-0.159	0.63	-0.547	1.268	-2.501	0.716	-0.641	3.636	2.566	0.28	-0.941	-1.267	0.881					-0.419
2120260	TCGA-06-1804-01	FBH1	normal	-0.55	329	Glioblastoma Multiforme	-0.55	-0.41	-1.317	-0.061	0.879	1.183	-0.078	1.217	-2.078	-0.791	-1.491	-0.849	-0.251	-0.848	0.132	-0.01	0.933	0.069	-1.182	-0.095					-1.559
1910145	TCGA-02-0055-01	FBH1	normal	-0.105	329	Glioblastoma Multiforme	-0.105	-1.227	0.133	0.497	-1.859	0.136	-0.164	-2.892	-0.507	0.638	1.931	0.406	-1.844	-0.412	-0.96	-1.516	-0.919	0.675	1.613	-0.205					-0.98
2120342	TCGA-28-5220-01	FBH1	normal	-1.643	329	Glioblastoma Multiforme	-1.643	7.042	4.177	1.975	0.946	0.917	1.24	-0.627	-0.796	0.735	0.159	-0.837	-0.2	-0.068	-0.142	1.736	2.451	-2.379	0.657	-1.018					1.975
2120377	TCGA-76-4925-01	FBH1	normal	-1.135	329	Glioblastoma Multiforme	-1.135	-0.732	-0.98	1.391	7.016	0.687	-1.383	-0.756	-2.76	-0.909	-1.275	-1.08	-2.837	-1.465	-0.445	-0.427	0.363	-0.705	-0.609	0.022					-2.12
2120368	TCGA-41-3915-01	FBH1	normal	-0.98	329	Glioblastoma Multiforme	-0.98	4.312	0.726	0.787	-2.02	-0.209	-1.366	-1.647	-0.824	0.754	-1.971	-0.535	1.097	-1.843	-0.47	-0.299	-1.222	0.523	-0.909	0.286					-0.047
2120262	TCGA-06-5410-01	FBH1	normal	-0.46	329	Glioblastoma Multiforme	-0.46	-0.489	0.869	2.982	3.121	4.31	-2.207	1.629	-0.062	-0.823	-1.869	1.107	0.153	-0.152	0.545	1.246	-0.467	1.274	0.49	1.453					0.848
1910173	TCGA-06-0130-01	FBH1	normal	-0.527	329	Glioblastoma Multiforme	-0.527	-2.362	-2.162	-1.528	1.446	-2.959	0.315	1.148	-4.678	-0.481	-1.526	-0.355	-1.217	-1.109	0.221	-0.858	1.854	-0.3	0.019	-1.875					-0.515
1337860	TCGA-06-0747-01	FBH1	normal	-1.558	329	Glioblastoma Multiforme	-1.558	0.033	0.149	1.424	-0.148	0.78	1.001	-0.473	1.652	-0.46	-1.838	-1.055	0.03	-2.318	9.078	-0.48	-0.848	-0.326	-1.176	-0.122					5.274
2120254	TCGA-06-0211-02	FBH1	normal	-1.387	329	Glioblastoma Multiforme	-1.387	0.342	-0.275	-0.701	0.535	-0.668	-0.623	-0.908	-0.88	-0.517	-1.617	-1.006	0.082	-0.575	1.444	-0.466	-0.69	-0.719	-0.337	0.685					2.4
2120324	TCGA-26-5134-01	FBH1	normal	-1.689	329	Glioblastoma Multiforme	-1.689	4.922	1.217	-1.453	-0.34	1.686	1.335	0.293	-0.814	0.122	2.592	-0.888	0.713	0.59	0.978	1.155	0.002	-1.603	-0.946	1.539					-1.23
2120362	TCGA-41-2571-01	FBH1	normal	-1.572	329	Glioblastoma Multiforme	-1.572	-1.377	0.873	1.144	0.715	3.675	1.327	-4.082	-0.472	0.948	-1.275	0.723	-0.123	-0.221	0.339	-0.271	-1.729	0.283	-1.136	0.556					0.473
2120339	TCGA-28-5216-01	FBH1	normal	-1.114	329	Glioblastoma Multiforme	-1.114	0.843	0.161	2.632	-2.457	-0.103	16.468	0.254	0.12	-0.632	0.272	-1.819	-0.857	-0.841	-1.286	2.141	0.596	1.177	-1.688	0.067					1.74
1910247	TCGA-12-0618-01	FBH1	normal	-1.74	329	Glioblastoma Multiforme	-1.74	-1.459	-1.468	-1.359	0.578	1.635	-2.082	1.27	-2.124	-0.335	-1.426	0.684	1.913	-1.869	0.206	-0.222	1.107	-0.911	1.901	-0.473					1.287
1475079	TCGA-04-1365-01	FBH1	normal	0.333	331	Ovarian Serous Cystadenocarcinoma		1.66		0.645	1.312	-1.515	-1.347	-2.437	-1.649	0.379	-2.734	-0.959	1.89	-0.166	-0.895	-0.251	1.237	-2.171	-0.578	0.481					2.353
2196445	TCGA-24-1430-01	FBH1	normal	0.441	331	Ovarian Serous Cystadenocarcinoma		1.004		0.194	0.296	-0.619	1.221	0.561	-0.305	-0.087	-0.103	-0.53	0.51	0.928	-3.573	0.082	2.042	2.486	1.264	-0.247					-1.812
1474971	TCGA-09-0366-01	FBH1	normal	-0.067	331	Ovarian Serous Cystadenocarcinoma		-0.602		0.184	-0.423	-0.761	-1.097	-1.564	0.548	-0.045	-2.023	0.403	0.836	0.309	-0.865	-0.756	0.081	-1.413	2.042	5.97					-1.419
1475033	TCGA-04-1514-01	FBH1	normal	0.032	331	Ovarian Serous Cystadenocarcinoma		-1.307		-0.247	0.41	0.952	-0.531	1.071	2.453	0.542	-1.827	-0.138	1.141	-0.514	-0.988	-0.591	-2.944	-0.482	-0.776	1.325					1.002
1474972	TCGA-04-1357-01	FBH1	normal	0.269	331	Ovarian Serous Cystadenocarcinoma		-1.955		0.656	2.488	10.758	1.322	-0.985	0.353	0.888	-0.423	1.04	1.069	1.537	1.113	-0.468	-0.538	-0.802	-1.08	-2.137					1.657
1474902	TCGA-24-2290-01	FBH1	normal	1.884	331	Ovarian Serous Cystadenocarcinoma		-0.148		-0.566	0.617	1.014	0.734	0.521	0.469	-0.021	2.949	1.828	-0.551	-1.598	-0.571	-0.149	1.72	-2.49	1.396	0.473					-1.267
2196379	TCGA-61-1724-01	FBH1	normal	1.317	331	Ovarian Serous Cystadenocarcinoma		-0.717		0.027		0.675	-0.909	3.183	1.811	-1.085	0.238	0.058	-1.065	-1.068	-1.15	0.224	-0.688	2.39	1.725	-2.137					2.096
1474840	TCGA-23-1123-01	FBH1	over	2.212	331	Ovarian Serous Cystadenocarcinoma		-1.404		0.568		-0.402	-1.402	-1.586	-0.312	-2.648	-0.642	-2.044	0.077	-0.811	0.233	-1.371	-0.216	-1.251	0.47	-2.865					-1.322
2196391	TCGA-24-2027-01	FBH1	under	-2.959	331	Ovarian Serous Cystadenocarcinoma		3.431		1.091		1.551	-0.879	0.604	-1.131	-1.473	-3.318	-0.96	-2.08	-1.604	3.516	-1.388	-1.428	9.524	-0.764	0.226					-0.996
1474863	TCGA-59-2352-01	FBH1	over	3.182	331	Ovarian Serous Cystadenocarcinoma		16.662		1.326		-1.165	6.261	-0.516	0.764	-0.395	0.309	0.647	-0.776	-1.993	3.802	0.931	-0.361	-1.201	1.538	-1.317					-1.853
1475071	TCGA-24-1544-01	FBH1	normal	1.272	331	Ovarian Serous Cystadenocarcinoma		1.37		-0.775		-0.396	1.665	-0.762	1.936	0.15	2.599	-1.794	-0.48	1.135	-0.259	-0.271	0.185	-0.238	-1.065	0.326					0.036
1731241	TCGA-29-1703-01	FBH1	normal	1.049	331	Ovarian Serous Cystadenocarcinoma		0.331		-0.161		-1.096	-0.83	-1.611	-1.552	-1.003	1.223	-1.234	1.42	-2.297	0.311	0.162	-0.079	-1.532	-0.558	1.798					-2.018
1475032	TCGA-09-1662-01	FBH1	normal	0.029	331	Ovarian Serous Cystadenocarcinoma		-2.436		0.755		-2.023	0.966	0.951	-0.415	-0.81	-0.749	-0.857	0.033	-0.157	0.524	0.222	0.36	-3.006	4.387						0.998
1474823	TCGA-13-0920-01	FBH1	over	2.403	331	Ovarian Serous Cystadenocarcinoma		1.578		-0.219		2.388	-0.347	-1.65	0.066	-0.12	0.063	0.745	-0.621	-1.527	4.886	-0.941	0.027	1.097	0.223						0.347
1474987	TCGA-23-1023-01	FBH1	normal	0.131	331	Ovarian Serous Cystadenocarcinoma		0.897		0.556		1.718	-1.204	-0.972	-0.608	2.173	-3.028	0.264	-2.352	-2.644	1.371	0.123	-0.408	-1.247	5.507						-0.586
1475049	TCGA-61-1736-01	FBH1	normal	0.848	331	Ovarian Serous Cystadenocarcinoma		0.687		-1.773		-0.161	1.581	3.822	1.491	-0.986	-2.408	-0.757	0.151	-0.456	4.039	-0.482	0.993	-1.096	-0.235						-2.191
1558611	TCGA-30-1862-01	FBH1	normal	-0.575	331	Ovarian Serous Cystadenocarcinoma		-0.991		-0.195		2.105	-0.755	-1.365	-0.066	-0.245	0.388	0.867	2.704	-0.751	0.055	-0.063	0.267	-1.513	0.093						0.656
2196402	TCGA-24-2297-01	FBH1	normal	0.815	331	Ovarian Serous Cystadenocarcinoma		-1.149		2.234		1.553	-1.294	0.825	1.938	1.343	-1.688	-0.725	0.691	-0.181	1.274	0.012	-2.206	-0.218	-0.81						-1.801
1475021	TCGA-24-1417-01	FBH1	over	2.348	331	Ovarian Serous Cystadenocarcinoma		3.151		0.713		-0.933	-0.658	0.605	-0.795	-0.052	1.047	-0.446	-0.377	-2.478	2.552	0.822	-0.105	1.166	-0.691						-0.682
1474981	TCGA-24-2261-01	FBH1	normal	0.76	331	Ovarian Serous Cystadenocarcinoma		3.288		-1.661		-2.039	-0.859	-2.018	-0.273	0.05	0.366	-0.094	0.323	-1.568	0.801	-0.5	4.483	-0.767	0.812						0.873
1475090	TCGA-24-1416-01	FBH1	normal	-1.841	331	Ovarian Serous Cystadenocarcinoma		-2.128		-0.233		2.695	-0.337	-1.087	0.121	0.393	0.905	-1.428	-0.253	1.026	3.466	0.048	0.903	0.827	-0.218						0.199
1731195	TCGA-24-1843-01	FBH1	over	3.264	331	Ovarian Serous Cystadenocarcinoma		-0.339		0.849		3.488	-0.205	0.386	-0.676	0.121	-2.092	-0.263	-0.008	-0.658	3.333	1.022	-0.587	1.436	-0.372						3.537
1475086	TCGA-61-2016-01	FBH1	under	-2.375	331	Ovarian Serous Cystadenocarcinoma		1.479		-2.018		-0.763	-1.55	1.065	0.123	-0.668	-1.466	0.371	0.222	-0.658	-0.7	-0.056	-0.401	-0.231	0.517						-1.943
1475034	TCGA-13-0899-01	FBH1	normal	-1.705	331	Ovarian Serous Cystadenocarcinoma		0.269		-0.6		1.621	-0.625	-0.244	2.487	-0.753	0.227	-0.038	-0.674	-1.513	1.277	-0.492	-0.544	-0.587	-0.488						1.43
1475118	TCGA-25-1623-01	FBH1	over	2.27	331	Ovarian Serous Cystadenocarcinoma		-0.462		1.168		-0.791	1.066	-1.885	-0.239	-1.563	-1.914	0.509	0.446	-2.414	1.057	0.574	0.26	-0.495	-0.96						-1.018
1731235	TCGA-29-1696-01	FBH1	normal	-1.414	331	Ovarian Serous Cystadenocarcinoma		1.14		-1.139		4.037	-1.094	-0.387	-0.286	-0.346	2.001	1.957	0.311	-2.164	-0.147	0.105	0.805	0.233	-0.712						-0.809
1731199	TCGA-24-1847-01	FBH1	normal	-1.112	331	Ovarian Serous Cystadenocarcinoma		1.183		-0.493		0.217	-1.188	-0.76	-1.148	-2.806	-2.286	2.149	-0.524	-1.854	-1.356	-0.672	0.26	-2.436	-1.967						-2.126
1731244	TCGA-29-1705-01	FBH1	normal	0.255	331	Ovarian Serous Cystadenocarcinoma		-0.087		-0.33		0.211	4.84	9.328	-0.85	-0.784	0.689	0.057	-0.037	-2.184	-0.689	0.802	7.759	-0.122	-0.649						-1.547
1475036	TCGA-57-1584-01	FBH1	normal	0.723	331	Ovarian Serous Cystadenocarcinoma		4.989		0.797		-1.218	0.059	-0.878	-0.322	0.069	-0.154	0.072	-0.72	-1.451	1.231	-0.318	-0.328	0.464	-0.787						-0.819
1474963	TCGA-13-2060-01	FBH1	over	4.672	331	Ovarian Serous Cystadenocarcinoma		1.762		-0.72		0.043	0.523	-0.29	2.002	1.523	-2.121	2.946	0.099	-2.205	0.197	0.146	0.274	-1.51	0.446						1.913
1474967	TCGA-24-1413-01	FBH1	normal	-0.024	331	Ovarian Serous Cystadenocarcinoma		1.972		0.893		0.87	-0.402	0.337	0.217	-0.454	-1.369	0.698	-0.969	-0.867	-0.082	-0.547	0.33	-1.528	5.031						0.568
1475012	TCGA-25-1630-01	FBH1	under	-3.024	331	Ovarian Serous Cystadenocarcinoma		-0.193		-0.571		1.634	-0.197	2.533	2.203	-2.216	-3.479	0.517	0.094	-2.707	2.206	-1.168	1.019	0.808	0.386						0.636
1474900	TCGA-24-1427-01	FBH1	over	8.51	331	Ovarian Serous Cystadenocarcinoma		0.048		-2.411		1.292	-2.109	-0.065	-0.207	1.677	-0.074	-0.637	0.174	1.265	0.953	0.697	1.249	3.226	1.162						0.3
1731175	TCGA-20-1684-01	FBH1	normal	-1.936	331	Ovarian Serous Cystadenocarcinoma		-1.479		-0.382		4.311	14.401	-0.709	-0.33	2.786	-1.769	2.032	-1.152	-1.313	-0.327	-0.257	-0.505	-1.355	-0.357						0.171
1475089	TCGA-36-1574-01	FBH1	normal	-1.331	331	Ovarian Serous Cystadenocarcinoma		-0.747		0.748		2.911	-0.227	-1.26	-0.932	-1.003	-1.678	-0.219	-0.435	-0.88	2.497	-0.412	5.976	-1.8	0.307						-1.43
1474860	TCGA-59-2351-01	FBH1	normal	0.883	331	Ovarian Serous Cystadenocarcinoma		4.275		0.683		2.861	0.614	4.016	0.154	-0.844	0.168	-0.732	-0.89	-0.907	2.073	-0.175	3.467	-0.291	-1.381						0.572
1474998	TCGA-24-1552-01	FBH1	normal	0.179	331	Ovarian Serous Cystadenocarcinoma		0.935		-0.227		-2.059	1.221	-0.096	-0.179	-0.207	-2.413	-0.594	0.37	-0.34	0.052	-0.48	-1.43	-0.011	0.078						-0.478
1475094	TCGA-24-1428-01	FBH1	normal	1.4	331	Ovarian Serous Cystadenocarcinoma		-0.701		-0.648		-1.492	-0.853	2.053	0.784	-0.538	0.272	-0.919	-0.304	-0.99	0.32	-0.793	-0.474	-0.86	0.309						1.355
1474936	TCGA-24-1424-01	FBH1	over	5.503	331	Ovarian Serous Cystadenocarcinoma		-1.609		2.582		-0.525	-1.536	0.709	0.524	0.701	-0.005	-0.317	1.073	-0.693	2.456	-0.019	1.647	-0.412	1.275						0.089
1474960	TCGA-25-1318-01	FBH1	normal	-0.614	331	Ovarian Serous Cystadenocarcinoma		2.139		1.405		1.411	-1.488	-2.024	-1.509	1.548	-1.507	0.798	-0.324	0.219	1.926	-0.277	-0.367	0.486	-0.201						0.247
1475044	TCGA-25-1627-01	FBH1	over	3.453	331	Ovarian Serous Cystadenocarcinoma		3.454		0.073		17.078	-0.584	0.388	1.446	-0.54	-2.537	1.168	1.092	-1.659	2.442	-0.939	-1.578	-0.357	1.901						0.53
1731263	TCGA-29-1776-01	FBH1	normal	-0.662	331	Ovarian Serous Cystadenocarcinoma		2.65		0.013		0.702	-0.38	-3.027	17.565	0.058	0.643	0.124	-3.602	-1.829	0.104	-0.246	-0.73	-2.262	-0.543						0.438
1474880	TCGA-13-0916-01	FBH1	over	5.894	331	Ovarian Serous Cystadenocarcinoma		3.613		-0.25		0.302	0.399	1.149	0.354	-0.499	-2.068	-0.822	0.202	-1.738	-0.693	0.256	-0.438	-3.011	-0.713						-0.271
2196427	TCGA-31-1956-01	FBH1	normal	-1.095	331	Ovarian Serous Cystadenocarcinoma		-0.229		2.516		-0.027	2.256	-1.586	-0.318	-1.045	-1.19	0.218	-0.169	-2.094	-0.114	-1.115	-1.429	-0.137	-0.194						0.093
2196389	TCGA-24-1467-01	FBH1	normal	-1.625	331	Ovarian Serous Cystadenocarcinoma		6.188		-0.671		-1.024	-0.508	0.796	-1.104	-1.854	-1.631	2.638	0.571	-1.015	-0.281	-0.309	0.955	-2.094	-0.022						-0.341
1475132	TCGA-61-2094-01	FBH1	normal	1.254	331	Ovarian Serous Cystadenocarcinoma		2.325		-1.468		2.621	-0.042	-1.798	-0.37	-0.249	-0.709	0.78	-0.61	-2.257	0.518	-1.401	-0.144	-1.47	0.047						-2.219
1474928	TCGA-13-1505-01	FBH1	normal	-0.022	331	Ovarian Serous Cystadenocarcinoma		-1.78		-0.132		0.053	2.744	2.696	-5.613	-0.553	3.639	-0.393	0.069	-0.612	-0.759	0.149	0.176	0.014	-0.433						-1.059
1475127	TCGA-24-2288-01	FBH1	over	4.211	331	Ovarian Serous Cystadenocarcinoma		-0.498		0.199		3.376	0.023	-0.602	-0.574	0.051	-2.07	0.609	-0.134	-0.835	3.113	0.058	-0.728	-0.122	-0.8						-1.548
2185833	TCGA-29-2414-02	FBH1	over	3.916	331	Ovarian Serous Cystadenocarcinoma		-0.758		-0.823		0.097	2.689	-0.163	-1.18	-1.134	-1.573	-0.15	0.035	-1.79	-0.151	1.511	0.226	-1.935	0.211						-2.992
1474845	TCGA-61-2012-01	FBH1	over	4.407	331	Ovarian Serous Cystadenocarcinoma		-2.081		-0.252		-1.493	-0.074	0.507	2.352	-0.268	-1.439	-0.874	-0.362	-0.47	-0.557	1.949	-1.955	-1.411	0.458						0.239
1474954	TCGA-24-2254-01	FBH1	under	-2.608	331	Ovarian Serous Cystadenocarcinoma		1.837		-0.643		0.983	-0.654	-0.935	0.05	-0.386	0.925	-1.782	-0.856	-1.061	-1.063	0.585	-0.471	-0.143	-0.302						-1.058
1731252	TCGA-29-1762-01	FBH1	normal	-0.883	331	Ovarian Serous Cystadenocarcinoma		0.854		0.166		-0.621	0.086	1.338	-0.104	-0.259	-0.667	1.314	0.135	-0.7	1.76	-0.057	2.215	-2.454	-1.73						-0.4
1474921	TCGA-57-1582-01	FBH1	normal	1.665	331	Ovarian Serous Cystadenocarcinoma		-1.494		-0.133		1.369	-0.418	-1.36	1.143	-1.153	-2.489	-0.615	0.155	0.702	-0.427	0.825	-1.736	-1.961	1.452						4.7
1474950	TCGA-04-1348-01	FBH1	normal	-0.276	331	Ovarian Serous Cystadenocarcinoma		1.936		-1.108		1.311	2.126	-0.98	-0.313	1.081	-0.182	0.141	0.53	-0.04	3.768	0.782	1.104	-0.422	-0.753						0.112
1475133	TCGA-25-2391-01	FBH1	normal	0.477	331	Ovarian Serous Cystadenocarcinoma		0.562		0.179		1.257	1.867	2.652	-0.9	-1.385	-1.365	-0.251	1.09	-1.803	0.668	-0.408	-1.65	-0.765	-0.591						-1.791
2185835	TCGA-29-1770-02	FBH1	normal	-1.708	331	Ovarian Serous Cystadenocarcinoma		-0.943		-0.963		0.521	1.593	1.438	0.519	-0.517	-1.191	0.026	-2.036	0.19	1.405	-1.494	3.349	-1.154	1.925						-2.186
2196376	TCGA-61-1918-01	FBH1	normal	0.971	331	Ovarian Serous Cystadenocarcinoma		-0.227		-0.996		-0.448	-1.599	-0.791	0.137	-0.241	-0.365	1.619	3.584	-1.491	-0.751	-0.851	-2.793	0.547	-0.442						1.016
1474918	TCGA-25-1319-01	FBH1	normal	0.09	331	Ovarian Serous Cystadenocarcinoma		-0.796		-1.72		2.909	-0.437	-2.47	-0.722	0.847	-1.6	2.41	-1.096	-0.645	8.142	0.304	-0.415	-2.229	-1.497						-1.556
1474979	TCGA-13-1405-01	FBH1	normal	0.788	331	Ovarian Serous Cystadenocarcinoma		1.194		-0.086		-1.34	1.763	0.849	0.823	0.879	-0.877	0.15	-0.812	-1.896	2.102	-0.427	0.344	0.755	1.46						-0.974
1731174	TCGA-20-1683-01	FBH1	over	3.722	331	Ovarian Serous Cystadenocarcinoma		1.93		-0.48		-1.433	0.07	-0.176	0.221	0.847	3.369	-2.54	-0.793	-0.033	-0.246	0.06	2.539	0.73	0.331						-3.058
1475070	TCGA-25-1631-01	FBH1	normal	0.295	331	Ovarian Serous Cystadenocarcinoma		-1.866		-0.783		0.24	2.336	-0.068	-1.1	-0.452	1.346	-0.285	-0.738	-1.578	0.193	-0.541	-2.473	-0.818	-0.388						2.568
1475115	TCGA-23-1109-01	FBH1	normal	-1.106	331	Ovarian Serous Cystadenocarcinoma		1.215		-0.148		0.425	-1.499	-0.186	-2.771	0.851	-0.853	-0.342	-0.64	-0.351	0.514	0.617	-1.254	-0.637	-0.918						-0.295
1731280	TCGA-30-1718-01	FBH1	normal	-0.021	331	Ovarian Serous Cystadenocarcinoma		1.945		-1.11		-0.308	0.354	-2.93	1.605	1.397	-0.851	-0.74	-0.362	-1.496	-0.347	0.431	-0.23	-0.545	-0.371						-1.853
2196398	TCGA-24-2023-01	FBH1	normal	-0.005	331	Ovarian Serous Cystadenocarcinoma		0.686		-0.34		0.341	0.321	-0.684	-0.19	-0.42	-1.732	1.55	0.505	2.279	-0.321	0.241	7.26	-1.141	3.199						-0.211
1731228	TCGA-29-1690-01	FBH1	normal	-1.984	331	Ovarian Serous Cystadenocarcinoma		-1.843		1.442		3.35	-1.032	1.494	-0.769	-1.689	-1.614	-0.815	-0.473	1.37	1.946	0.636	1.954	1.548	-0.643						0.465
2185953	TCGA-13-1489-02	FBH1	normal	0.688	331	Ovarian Serous Cystadenocarcinoma		3.216		1.152		0.404	-0.735	1.667	0.982	1.455	0.582	-0.62	0.228	-0.76	2.184	0.192	-2.279	-1.963	-0.991						-0.22
1475083	TCGA-61-1995-01	FBH1	over	2.031	331	Ovarian Serous Cystadenocarcinoma		-0.081		1.144		-0.556	-0.399	-0.042	0.025	-0.162	-1.292	1.365	0.224	-0.213	-0.404	0.119	-0.531	-2.527	0.249						-0.109
1731269	TCGA-29-1785-01	FBH1	normal	0.555	331	Ovarian Serous Cystadenocarcinoma		3.655		1.492		0.376	-1.612	-1.812	0.687	0.741	-1.315	-0.799	-1.218	-0.905	1.182	-0.282	-0.863	-1.026	-0.967						-1.567
1475093	TCGA-09-1666-01	FBH1	normal	0.105	331	Ovarian Serous Cystadenocarcinoma		3.073		1.666		-0.507	-1.338	1.284	-0.549	0.201	-2.104	0.344	-2.053	-1.975	-0.418	-0.906	-0.57	0.237	0.023						3.784
1731250	TCGA-29-1711-01	FBH1	normal	-1.234	331	Ovarian Serous Cystadenocarcinoma		-1.167		0.645		2.661	-0.129	0.081	-1.053	1.601	-1.176	-2.03	0.471	-0.756	-1.853	0.498	1.38	3.042	-0.029						0.047
1731332	TCGA-61-1725-01	FBH1	normal	-1.13	331	Ovarian Serous Cystadenocarcinoma		0.989		1.184		-0.354	-0.173	1.598	0.469	2.866	-1.206	1.119	-0.148	-1.499	1.421	0.562	-0.24	0.807	1.977						-0.245
1558610	TCGA-31-1953-01	FBH1	over	2.134	331	Ovarian Serous Cystadenocarcinoma		-2.341		0.585		-1.523	0.419	-0.621	0.99	-0.962	-2.062	-0.291	-1.034	-0.204	-1.49	-0.689	-0.338	-0.473	2.629						-2.196
1474948	TCGA-23-1120-01	FBH1	normal	0.243	331	Ovarian Serous Cystadenocarcinoma		-3.157		-1.294		1.811	-0.423	0.392	0.54	0.26	-1.35	-0.85	-1.001	-1.356	-1.179	-0.279	-2.965	-1.083	-0.68						-1.033
2196410	TCGA-09-2054-01	FBH1	normal	-0.992	331	Ovarian Serous Cystadenocarcinoma		-2.069		1.898		2.798	-0.233	-0.672	-0.094	0.531	0.979	-0.052	-0.793	-0.3	-1.069	0.399	-1.54	-1.622	-0.401						-0.072
2196395	TCGA-24-1930-01	FBH1	normal	0.916	331	Ovarian Serous Cystadenocarcinoma		4.369		-0.499		-1.376	-0.15	-2.182	0.594	1.748	-2.141	1.072	0.642	0.281	0.815	0.001	-0.717	1.475	0.334						0.249
1474931	TCGA-25-2393-01	FBH1	under	-2.265	331	Ovarian Serous Cystadenocarcinoma		0.495		1.263		1.704	-0.563	1.532	-0.004	0.607	1.029	-1.201	-0.785	-1.665	-1.503	1.205	-0.668	0.063	-0.29						0.207
1474898	TCGA-61-2102-01	FBH1	normal	1.536	331	Ovarian Serous Cystadenocarcinoma		0.937		-1.951		0.342	-0.241	-2.553	-0.937	1.536	-0.578	1.56	0.101	-0.621	-0.917	-1.316	-2.937	0.207	-1.184						-2.966
1475068	TCGA-31-1950-01	FBH1	normal	1.151	331	Ovarian Serous Cystadenocarcinoma		1.281		1.268		5.363	1.253	-0.669	-1.026	0.124	1.748	-0.322	-0.633	-2.203	0.317	-0.574	3.653	3.961	-0.096						0.807
1731201	TCGA-24-1850-01	FBH1	over	3.534	331	Ovarian Serous Cystadenocarcinoma		0.381		0.752		0.648	-0.647	0.825	-0.045	0.304	-1.313	-0.455	0.068	0.658	2.653	-1.386	0.892	-1.706	-0.413						-0.839
1731182	TCGA-23-1114-01	FBH1	normal	-1.814	331	Ovarian Serous Cystadenocarcinoma		0.655		0.243		7.163	-0.87	0.336	-1.143	-2.414	-0.631	-1.518	0.145	-0.869	0.658	-1.006	0.442	1.109	0.065						2.283
1475031	TCGA-25-1625-01	FBH1	under	-2.874	331	Ovarian Serous Cystadenocarcinoma		0.147		-1.099		-0.791	0.49	-0.09	-0.513	-0.749	-0.97	-0.655	0.146	-1.278	0.246	1.711	-1.199	-0.48	0.384						0.033
2196375	TCGA-23-2084-01	FBH1	normal	-0.829	331	Ovarian Serous Cystadenocarcinoma		-1.317		0.341		1.446	1.455	-1.038	-1.016	0.038	-1.801	1.31	-0.127	-1.16	0.208	0.608	-3.095	-1.776	0.182						-1.81
1474917	TCGA-13-0897-01	FBH1	under	-2.982	331	Ovarian Serous Cystadenocarcinoma		-0.514		-0.387		3.654	-0.796	-0.59	-1.576	0.245	1.096	1.402	0.202	-1.85	0.225	0.129	0.214	-0.926	2.005						-1.948
1474943	TCGA-36-1578-01	FBH1	normal	1.431	331	Ovarian Serous Cystadenocarcinoma		-0.235		0.749		0.655	0.787	-0.068	-1.425	0.139	1.455	-0.88	-0.675	-0.936	-0.059	-1.472	-0.878	1.333	1.404						-1.167
1731238	TCGA-29-1699-01	FBH1	normal	0.799	331	Ovarian Serous Cystadenocarcinoma		-1.247		-1.068		0.798	-0.195	-0.18	-1.546	0.648	-0.73	-0.51	-0.15	0.133	-0.075	6.02	-0.18	-1.142	-2.061						0.035
1474856	TCGA-13-0893-01	FBH1	over	2.663	331	Ovarian Serous Cystadenocarcinoma		-1.134		-2.082		3.734	3.188	-0.515	-1.354	-0.065	-2.171	-0.468	-0.327	0.318	-1.852	-0.828	4.06	-2.719	-0.695						3.461
2196456	TCGA-25-1323-01	FBH1	normal	-1.372	331	Ovarian Serous Cystadenocarcinoma		-1.334		1.55		2.682	-0.528	0.167	0.105	-0.785	-0.181	0.866	0.561	-1.914	1.612	-0.117	-0.584	-0.845	0.524						-1.33
1474910	TCGA-13-1512-01	FBH1	normal	1.656	331	Ovarian Serous Cystadenocarcinoma		-3.097		0.297		1.576	-0.934	-2.223	-0.537	0.045	0.933	-0.013	-1.389	0.615	-1.647	-0.143	0.559	-0.09	-0.384						-0.553
1474911	TCGA-23-2077-01	FBH1	normal	-0.462	331	Ovarian Serous Cystadenocarcinoma		-1.104		-0.739		-1.175	0.804	-0.682	-0.285	1.243	0.249	0.896	0.752	-1.267	-1.061	-1.191	0.958	-1.479	2.042						-0.319
1475123	TCGA-61-2000-01	FBH1	normal	0.069	331	Ovarian Serous Cystadenocarcinoma		-2.173		1.094		0.605	1.803	-1.34	0.502	0.214	-0.451	2.418	1.535	-1.773	1.461	-0.192	-1.606	-0.549	-0.158						-1.542
1475002	TCGA-25-1321-01	FBH1	normal	0.639	331	Ovarian Serous Cystadenocarcinoma		0.256		0.277		6.827	-1.19	0.89	-0.962	-1.651	-0.613	-1.206	-1.117	-1.687	0.577	-0.684	2.641	3.781	0.033						-0.993
2196378	TCGA-31-1944-01	FBH1	over	3.201	331	Ovarian Serous Cystadenocarcinoma		-1.065		-1.353		3.225	-0.034	0.011	-1.876	1.67	0.034	-1.912	0.144	-0.106	-1.948	-0.378	0.102	0.269	0.907						0.812
1731137	TCGA-09-1673-01	FBH1	over	5.366	331	Ovarian Serous Cystadenocarcinoma		3.003		-0.609		-0.022	-1.028	-0.682	0.012	-2.482	-1.357	0.491	0.018	-2.093	4.728	1.01	0.807	-0.982	-0.89						-2.223
1475047	TCGA-36-1570-01	FBH1	under	-3.382	331	Ovarian Serous Cystadenocarcinoma		-2.183		2.49		0.359	-1.395	-0.427	-0.302	0.713	0.955	-0.756	-0.989	-1.101	-1.183	0.888	0.266	-1.474	0.425						-0.28
2196428	TCGA-61-1917-01	FBH1	over	4.651	331	Ovarian Serous Cystadenocarcinoma		0.516		-0.709		1.274	5.368	0.343	-0.201	-0.922	-3.34	-0.617	-0.191	-0.436	-0.821	1.161	-0.421	-0.165	-0.009						-0.085
1475030	TCGA-24-1562-01	FBH1	normal	0.461	331	Ovarian Serous Cystadenocarcinoma		0.62		0.895		0.988	0.445	-1.074	1.02	0.584	-1.524	-1.34	-0.389	-2.394	0.287	0.23	-0.718	1.568	-0.104						-1.729
1474908	TCGA-29-2427-01	FBH1	normal	-0.284	331	Ovarian Serous Cystadenocarcinoma		-0.333		-0.288		-1.314	-3.225	-0.341	0.777	-0.539	-0.805	1.473	-1.876	-1.42	-0.278	0.821	-2.363	-1.49	-0.563
2196461	TCGA-29-2414-01	FBH1	over	5.759	331	Ovarian Serous Cystadenocarcinoma		-1.035		0.931		0.594	-2.115	-0.511	0.443	-0.543	-0.549	0.885	-1.624	-0.624	1.045	-0.301	0.794	-0.211	-0.058
1474966	TCGA-24-1555-01	FBH1	normal	1.047	331	Ovarian Serous Cystadenocarcinoma		-2.385		-1.315		1.913	1.426	-1.705	-0.251	0.779	3.028	1.225	1.395	-0.749	0.112	0.534	1.411	0.997	-0.256
1474833	TCGA-25-1313-01	FBH1	under	-2.203	331	Ovarian Serous Cystadenocarcinoma				-0.808		0.382	-0.696	6.187	-0.609	-1.162	-1.833	-0.369	-0.817	-2.185	3.261	1.035	1.218	-1.519	-0.263
2196448	TCGA-10-0936-01	FBH1	normal	-1.594	331	Ovarian Serous Cystadenocarcinoma				0.52		2.08	0.096	-2.833	0.335	1.201	0.815	1.203	-2.659	-1.022	3.018	-0.702	-2.531	0.812	0.86
1474883	TCGA-09-0369-01	FBH1	normal	1.275	331	Ovarian Serous Cystadenocarcinoma				0.207		2.188	11.156	1.624	0.111	-0.729	-0.566	2.926	1.017	-1.062	-0.761	0.027	-0.418	1.832	0.646
1474915	TCGA-13-1403-01	FBH1	under	-2.768	331	Ovarian Serous Cystadenocarcinoma				-0.293		1.036	-0.717	-0.278	-0.102	-0.744	-2.299	-0.814	0.915	-0.351	0.957	1.639	-1.647	-1.384	0.594
1474942	TCGA-25-2400-01	FBH1	normal	0.444	331	Ovarian Serous Cystadenocarcinoma				-0.021		-0.345	5.909	-0.535	-4.686	0.76	-1.164	1.224	-1.106	-1.713	2.292	-1.251	3.317	1.172	4.066
1474951	TCGA-57-1993-01	FBH1	over	2.188	331	Ovarian Serous Cystadenocarcinoma				7.642		1.847	0.142	1.309	-0.273	-1.405	-0.405	0.398	-0.795	-2.308	2.242	0.589	-3.041	-0.582	0.044
1731258	TCGA-29-1770-01	FBH1	normal	-1.593	331	Ovarian Serous Cystadenocarcinoma				0.349		0.407	-0.298	-0.072	0.209	-1.901	-1.898	0.379	0.132	1.001	-0.968	-0.128	-2.68	-0.448	0.284
1731339	TCGA-61-1740-01	FBH1	normal	0.576	331	Ovarian Serous Cystadenocarcinoma				-1.114		0.999	0.869	0.741	-0.669	-1.449	0.521	-1.348	0.519	0.334	-2.145	2.773	0.35	-0.504	-0.282
1731353	TCGA-61-1914-01	FBH1	under	-2.056	331	Ovarian Serous Cystadenocarcinoma				-1.9		-0.927	-0.188	-3.042	-1.458	-0.079	2.082	-0.018	-0.841	-1.569	-2.255	2.247	1.697	-2.821	-0.261
1475065	TCGA-25-1316-01	FBH1	normal	-1.723	331	Ovarian Serous Cystadenocarcinoma				0.051		8.827	1.007	0.912	1.732	-1.288	-2.602	1.856	-0.611	0.274	-1.682	-0.356	-1.48	-2.143	1.129
1474857	TCGA-24-2024-01	FBH1	under	-2.765	331	Ovarian Serous Cystadenocarcinoma				-2.355		6.459	0.067	0.418	-1.046	-1.421	-0.67	0.418	-0.326	-1.999	-3.447	-0.843	0.593	-0.549	-0.985
1731138	TCGA-09-1674-01	FBH1	normal	1.431	331	Ovarian Serous Cystadenocarcinoma				-1.223		1.632	-0.585	3.118	-0.158	-0.738	-2.518	-0.256	0.183	2.966	-1.346	-0.737	-0.218	-1.862	-0.535
2196441	TCGA-24-1924-01	FBH1	normal	0.551	331	Ovarian Serous Cystadenocarcinoma				-0.734		9.646	2.002	1.557	-0.13	-0.167	0.057	-0.711	-1.136	-1.54	-0.033	-1.193	0.725	-0.644	-0.47
1475055	TCGA-25-1324-01	FBH1	over	7.94	331	Ovarian Serous Cystadenocarcinoma				1.723		-0.056	-0.787	-0.083	-0.918	2.871	-1.078	-0.589	2.766	-1.753	-0.107	0.077	-0.077	0.553	0.224
1474907	TCGA-24-1423-01	FBH1	normal	0.976	331	Ovarian Serous Cystadenocarcinoma				-0.612		0.188	-1.154	-0.373	-2.338	1.53	-1.869	-0.658	-0.156	-0.093	0.006	-0.469	0.116	-1.162	-1.508
1475082	TCGA-25-1317-01	FBH1	over	2.168	331	Ovarian Serous Cystadenocarcinoma				-0.618		-1.28	-0.271	0.147	0.964	0.739	-0.922	0.824	-0.366	-1.647	-0.835	-0.002	0.816	0.575	0.998
2196374	TCGA-13-0799-01	FBH1	normal	0.686	331	Ovarian Serous Cystadenocarcinoma				0.195		0.507	3.692	-0.962	-1.458	0.308	-1.096	2.978	0.769	-1.036	0.676	0.464	-1.375	-1.932	-0.486
1731240	TCGA-29-1702-01	FBH1	over	11.405	331	Ovarian Serous Cystadenocarcinoma				-0.236		9.394	0.145	1.986	-0.085	0.293	-1.591	0.903	0.343	-1.138	-0.178	-1.318	-0.154	1.882	-0.32
1731196	TCGA-24-1844-01	FBH1	under	-2.556	331	Ovarian Serous Cystadenocarcinoma				2.598		-1.315	5.328	-0.272	-0.503	-0.557	0.816	3.265	0.231	0.697	2.367	0.205	0.368	-0.907	-0.334
1474982	TCGA-24-1557-01	FBH1	normal	1.611	331	Ovarian Serous Cystadenocarcinoma				-0.054		-0.366	2.137	-3.061	0.551	-0.492	1.579	0.036	0.007	-2.164		0.387	-0.113	0.386	0.386
1475075	TCGA-59-2355-01	FBH1	normal	-0.745	331	Ovarian Serous Cystadenocarcinoma				0.071		0.062	-0.034	0.274	1.749	1.073	2.038	0.058	-0.783	-0.951		0.077	-0.215	1.703	0.231
1731229	TCGA-29-1691-01	FBH1	over	3.174	331	Ovarian Serous Cystadenocarcinoma				-0.472		-2.916	-0.25	0.245	0.104	-1.926	-0.202	-1.451	-0.376	0.59		-4.626	-0.078	-2.273	0.202
1474914	TCGA-61-2008-01	FBH1	normal	0.141	331	Ovarian Serous Cystadenocarcinoma				0.495		1.999	-0.91	0.779	-0.327	-0.836	0.428	1.379	0.487	-2.179		1	-0.951	0.183	-1.645
1731184	TCGA-23-1809-01	FBH1	normal	0.115	331	Ovarian Serous Cystadenocarcinoma				0.843		2.463	-0.202	0.892	-0.104	-0.244	-0.251	0.044	0.732	-1.73		0.635	-1.153	-1.982	0.405
1474925	TCGA-24-2298-01	FBH1	over	4.009	331	Ovarian Serous Cystadenocarcinoma				0.315		0.246	-1.18	2.218	-0.752	0.607	-2.973	0.132	-0.966	-2.068		-0.767	-1.418	-1.009	1.8
1474832	TCGA-13-1481-01	FBH1	normal	0.393	331	Ovarian Serous Cystadenocarcinoma				0.444		1.11	4.817	-2.506	-0.098	-0.247	0.578	1.022	-0.123	-2.459		-1.2	-0.694	-1.142	0.65
1731180	TCGA-23-1111-01	FBH1	normal	0.678	331	Ovarian Serous Cystadenocarcinoma				-1.483		0.204	7.629	-0.579	0.654	0.868	-1.291	-0.956	-0.652	0.848		-0.447	-0.71	-2.955	0.124
1731239	TCGA-29-1701-01	FBH1	normal	-0.508	331	Ovarian Serous Cystadenocarcinoma				-0.182		2.551	-1.135	-1.336	0.638	0.182	-1.553	0.7	0.23	-1.959		0.122	0.831	-1.58	-0.385
2196386	TCGA-24-2036-01	FBH1	normal	0.446	331	Ovarian Serous Cystadenocarcinoma				-1.207		0.42	-1.223	0.604	1.258	1.936	0.572	0.54	-0.431	-0.769		-0.874	0.58	2.708	-0.202
1474869	TCGA-24-1563-01	FBH1	normal	0.079	331	Ovarian Serous Cystadenocarcinoma				0.801		0.39	0.602	-1.147	0.609	-0.941	-2.679	-0.027	-0.221	-1.685		-0.167	0.954	-0.44	-1.119
1558609	TCGA-61-2088-01	FBH1	normal	1.318	331	Ovarian Serous Cystadenocarcinoma				-0.678		1.675	0.685	4.21	-0.351	0.57	0.868	0.404	-1.142	-1.295		-0.133	-1.25	-0.188	-1.091
1475069	TCGA-24-1548-01	FBH1	over	4.822	331	Ovarian Serous Cystadenocarcinoma				0.298		-1.126	9.085	-1.574	-1.81	0.24	0.07	0.018	1.084	-2.145		-0.787	-2.625	-0.472	-0.232
1475081	TCGA-24-1558-01	FBH1	over	4.118	331	Ovarian Serous Cystadenocarcinoma				0.359		-0.724	-1.185	-1.879	-1.116	2.395	-2.714	1.151	-0.322	0.655		-1.354	-1.464	-3.038	-0.508
1474964	TCGA-24-1549-01	FBH1	normal	-0.068	331	Ovarian Serous Cystadenocarcinoma				-0.526		1.023	0.848	2.333	-1.224	-0.709	0.744	-1.968	-0.022	-1.645		2.909	-0.58	-0.126	-0.315
1731135	TCGA-09-1670-01	FBH1	normal	1.275	331	Ovarian Serous Cystadenocarcinoma				-1.094		1.616	3.998	1.853	0.619	-0.834	-1.696	0.286	0.142	-0.473		0.066	4.258	-1.574	-0.769
1731251	TCGA-29-1761-01	FBH1	under	-2.995	331	Ovarian Serous Cystadenocarcinoma				-0.334		-1.249	-0.933	2.554	-0.498	-0.266	1.636	-0.567	-0.358	-0.362		-0.67	-3.008	-0.653	-0.827
1475066	TCGA-36-1577-01	FBH1	over	2.547	331	Ovarian Serous Cystadenocarcinoma				1.613		1.987	1.992	-1.223	1.182	0.699	1.458	0.655	-0.207	-2.207		-0.413	0.193	-0.631	2.747
1731268	TCGA-29-1784-01	FBH1	normal	0.382	331	Ovarian Serous Cystadenocarcinoma				-0.641		-0.116	1.442	-1.554	-0.989	-0.1	-0.398	-0.876	-0.249	-0.05		-0.42	-0.043	-2.059	-0.082
1731178	TCGA-20-1687-01	FBH1	normal	0.011	331	Ovarian Serous Cystadenocarcinoma				-1.027		-0.105	3.223	-1.05	0.476	0.026	-0.038	0.325	0.426	-2.489		0.125	0.648	0.987	0.826
1731265	TCGA-29-1778-01	FBH1	over	7.916	331	Ovarian Serous Cystadenocarcinoma				-0.7		1.332	3.095	-0.551	1.371	0.327	-1.002	-0.426	-0.345	0.32		1.332	0.196	-1.087	-1.01
1475046	TCGA-04-1364-01	FBH1	normal	-0.825	331	Ovarian Serous Cystadenocarcinoma				2.183		-0.732	0.033	3.03	0.254	2.104	-1.558	0.54	0.224	-0.885		0.438	1.84	-0.38	0.401
1474848	TCGA-25-2392-01	FBH1	normal	-0.177	331	Ovarian Serous Cystadenocarcinoma				-0.789		-0.818	0.662		-0.217	1.207	-2.219	2.33	-0.077	0.17		-0.06	-2.245	0.972	-0.887
1731253	TCGA-29-1763-01	FBH1	over	3.064	331	Ovarian Serous Cystadenocarcinoma				2.324		2.764	-0.195		2.643	-0.569	-0.363	1.633	0.275	-1.843		1.728	-0.825	-0.416	-1.117
1475062	TCGA-24-1553-01	FBH1	normal	-0.936	331	Ovarian Serous Cystadenocarcinoma				-0.085		1.945	3.825		-0.684	-0.224	-0.981	0.473	0.379	-1.061		-0.107	1.321	0.225	-0.838
1474831	TCGA-25-1326-01	FBH1	normal	1.06	331	Ovarian Serous Cystadenocarcinoma				-2.523		0.152	-0.002		-1.76	1.368	-2.496	4.109	2.515	-2.25		-0.666	-0.117	-0.955	-1.354
1475010	TCGA-09-2045-01	FBH1	normal	1.581	331	Ovarian Serous Cystadenocarcinoma				-1.255		2.375	-0.001		-0.147	-2.102	-0.169	0.204	-0.264	1.712		2.252	0.637	0.636	-0.002
1474991	TCGA-23-1027-01	FBH1	normal	-0.419	331	Ovarian Serous Cystadenocarcinoma				3.383		3.007	1.782		-0.026	1.965	1.166	0.875	-2.444	-2.294		-0.738	-1.114	0.31	-0.081
1731344	TCGA-61-1900-01	FBH1	normal	-0.33	331	Ovarian Serous Cystadenocarcinoma				-1.635		-0.664	3.722		2.629	-0.492	-2.712	-0.574	-0.535	-1.475		-0.526	0.227	-2.626	0.451
1474901	TCGA-13-1410-01	FBH1	normal	-0.117	331	Ovarian Serous Cystadenocarcinoma				-1.459		2.292	-0.918		0.304	-1.899	-3.612	-0.305	0.032	-2.603		-0.171	2.104	-0.138	0.633
1474949	TCGA-24-1418-01	FBH1	normal	0.842	331	Ovarian Serous Cystadenocarcinoma				0.037		-0.934	0.544		-0.662	-0.914	-0.019	3.859	-0.119	-1.741		-1.121	-0.831	-0.803	-0.191
1474844	TCGA-09-2044-01	FBH1	over	4.894	331	Ovarian Serous Cystadenocarcinoma				-0.236		-2.602	3.513		-1.826	-0.34	1.631	-0.247	0.155	-0.082		3.659	-0.427	0.589	-2.08
2196371	TCGA-61-1721-01	FBH1	normal	-0.786	331	Ovarian Serous Cystadenocarcinoma				1.538		1.551	0.792		-2.455	-0.985	-2.104	0.955	-1.077	0.788		-0.447	0.228	-1.101	-0.147
1475110	TCGA-36-1580-01	FBH1	normal	1.71	331	Ovarian Serous Cystadenocarcinoma				-0.293		1.27	-1.161		-0.389	-1.481	-2.24	2.648	-0.048	8.227		-0.284	-0.755	-0.105	-0.416
1474843	TCGA-23-1122-01	FBH1	normal	1.511	331	Ovarian Serous Cystadenocarcinoma				1.556		1.61	-3.435		1.371	-0.834	-0.833	-1.524	-0.057	2.619		-0.158	1.061	-0.133	-0.501
1475042	TCGA-24-1603-01	FBH1	normal	1.246	331	Ovarian Serous Cystadenocarcinoma				0.442		4.302	-3.208		-0.834	0.517	-1.839	2.031	0.126	-2.446		-0.063	-2.364	-0.076	-1.058
1475134	TCGA-61-2109-01	FBH1	normal	-0.41	331	Ovarian Serous Cystadenocarcinoma				-0.589		1.329	0.881		1.05	-0.667	0.876	-0.073	1.153	-1.647		-0.494	-1.737	0.679	-1.412
2196442	TCGA-24-2020-01	FBH1	normal	-1.227	331	Ovarian Serous Cystadenocarcinoma				-0.167		0.166	2.085		0.476	0.527	-1.788	0.305	-1.005	-0.533		-1.37	0.227	-0.268	-0.743
2196437	TCGA-36-1581-01	FBH1	over	7.042	331	Ovarian Serous Cystadenocarcinoma				0.83		5.103	-1.458		0.151	-0.196	-2.19	-0.849	0.056	-1.051		-0.843	0.63	0.113	0.486
1475063	TCGA-25-2409-01	FBH1	normal	-0.732	331	Ovarian Serous Cystadenocarcinoma				0.025		2.581	-0.404		0.663	-1.254	-0.501	0.365	-0.87	-0.319		-0.1	2.314	0.168	-0.969
1475025	TCGA-13-0730-01	FBH1	over	4.312	331	Ovarian Serous Cystadenocarcinoma				0.091		-1.037	1.517		0.186	-0.546	-1.268	-0.312	0.459	-1.857		-1.151	-1.08	-1.215	-0.528
1475004	TCGA-61-2111-01	FBH1	normal	-0.489	331	Ovarian Serous Cystadenocarcinoma				1.344		-2.494	-0.766		-0.163	-0.547	1.194	-0.583	-0.773	-2.554		-0.109	-2.244	0.912	-0.132
1731233	TCGA-29-1694-01	FBH1	under	-2.362	331	Ovarian Serous Cystadenocarcinoma				-0.295		-0.057	0.269		0.724	-0.078	-1.591	-0.697	-0.095	0.316		-1.149	-1.317	-0.706	-0.758
1475026	TCGA-24-1419-01	FBH1	normal	0.033	331	Ovarian Serous Cystadenocarcinoma				-1.866		-0.476	-1.264		-0.825	0.196	-1.491	-0.165	0.252	0.798		-0.258	-3.005	-2.503	0.046
1731176	TCGA-20-1685-01	FBH1	normal	0.342	331	Ovarian Serous Cystadenocarcinoma				0.993		-0.522	-0.944		-0.744	2.292	-0.62	-0.514	0.235	-2.621		0.389	-2.001	0.277	-0.537
1475006	TCGA-24-1564-01	FBH1	over	4.922	331	Ovarian Serous Cystadenocarcinoma				-0.415		-0.999	0.161		0.149	-0.01	0.868	-0.258	-0.473	-2.229		0.414	0.113	2.067	0.21
2196436	TCGA-09-2048-01	FBH1	normal	-1.377	331	Ovarian Serous Cystadenocarcinoma				-0.275		0.289	-0.486		-0.221	2.456	-3.022	-0.495	0.456	-0.678		-0.471	0.118	1.902	0.363
2196435	TCGA-61-2098-01	FBH1	normal	0.843	331	Ovarian Serous Cystadenocarcinoma				-0.111		-2.578	-0.744		0.751	-1.975	0.121	-0.701	-0.437	-1.019		0.083	-0.65	3.169	5.507
2196470	TCGA-24-2033-01	FBH1	normal	-1.459	331	Ovarian Serous Cystadenocarcinoma				0.221		-2.821	-0.959		-0.349	-1.29	-0.178	-0.492	0.429	-0.701		-0.157	-1.307	0.297	0.644
1474893	TCGA-24-1616-01	FBH1	normal	1.66	331	Ovarian Serous Cystadenocarcinoma				1.236		0.652	-1.663		-0.248	-1.066	0.727	2.237	-0.173	-1.937		-0.073	2.803	-0.651	-0.764
1475114	TCGA-36-1571-01	FBH1	normal	1.004	331	Ovarian Serous Cystadenocarcinoma				-0.67		0.229	0.597		-1.22	-1.288	1.546	-0.018	-0.779	-1.959		-0.077	-0.291	0.858	0.808
2196465	TCGA-24-2026-01	FBH1	normal	-0.602	331	Ovarian Serous Cystadenocarcinoma				-0.068		1.839	3.408		-0.041	0.949	0.59	0.23	0.089	-0.221		0.734	-1.912	0.748	0.934
1475016	TCGA-24-2019-01	FBH1	normal	-1.307	331	Ovarian Serous Cystadenocarcinoma				-0.373		3.596	-1.016		-2.108	-0.848	-0.769	0.305	0.165	-2.467		-1.067	0.004	-1.287	-0.049
1474842	TCGA-13-1507-01	FBH1	normal	-1.955	331	Ovarian Serous Cystadenocarcinoma				-0.9		-2.48	5.849		1.412	2.093	-0.892	0.965	0.366	-0.458		3.067	-0.188	-0.627	3.998
1475060	TCGA-36-1575-01	FBH1	normal	-0.148	331	Ovarian Serous Cystadenocarcinoma				-1.256		3.886	3.918		-0.561	-0.908	0.023	2.632	-0.878	-0.068		0.201	-1.915	-1.989	0.585
1474999	TCGA-24-2281-01	FBH1	normal	-0.717	331	Ovarian Serous Cystadenocarcinoma				-1.376		4.369	0.418		0.868	0.371	1.167	-0.136	-0.455	-0.951		0.536	-0.35	-0.642	0.266
1474990	TCGA-25-2399-01	FBH1	normal	-1.404	331	Ovarian Serous Cystadenocarcinoma				0.63		-1.052	0.087		0.656	-0.79	1.077	-0.466	-0.116	-1.76		0.133	-0.657	-1.628	0.163
1475011	TCGA-24-1551-01	FBH1	over	3.431	331	Ovarian Serous Cystadenocarcinoma				-0.128		1.548	0.805		-0.601	0.349	-2.742	-1.102	-0.295	-0.907		-1.867	-0.237	-0.28	1.572
1474978	TCGA-24-1474-01	FBH1	over	16.662	331	Ovarian Serous Cystadenocarcinoma				-1.084		2.332	1.504		-0.699	-1.075	-0.709	0.298	-0.597	-1.175		1.354	-2.103	0.698	0.355
1731198	TCGA-24-1846-01	FBH1	normal	1.37	331	Ovarian Serous Cystadenocarcinoma				-1.281		-0.505	0.621		-0.131	0.656	1.443	-0.229	0.226	-1.897		2.051	1.152	-1.687	0.508
1474853	TCGA-24-1103-01	FBH1	normal	0.331	331	Ovarian Serous Cystadenocarcinoma				-2.033		4.026	-2.047		-2.058	-0.153	0.66	-1.346	-0.649	-0.847		0.236	3.991	-2.705	3.516
1474970	TCGA-10-0928-01	FBH1	under	-2.436	331	Ovarian Serous Cystadenocarcinoma				0.436		0.442	-1.122		-0.97	-0.422	0.895	5.544	0.634	-0.718		0.041	0.759	2.158	0.776
2196429	TCGA-09-1667-01	FBH1	normal	1.578	331	Ovarian Serous Cystadenocarcinoma				-0.411		2.769	0.564		-1.698	-1.726	-0.715	-0.362	0.587	-1.061		0.608	1.049	1.231	-1.4
1475085	TCGA-24-0975-01	FBH1	normal	0.897	331	Ovarian Serous Cystadenocarcinoma				-1.082		-1.724	-0.718		0.216	3.619	-0.82	2.017	0.54	1.201		0.119	0.141	-0.833	1.033
1475112	TCGA-25-1633-01	FBH1	normal	0.687	331	Ovarian Serous Cystadenocarcinoma				-2.863		10.185	-0.556		-0.05	-1.1	-1.003	1.181	-0.175	-2.782		0.348	1.24	-2.467	6.387
1731338	TCGA-61-1738-01	FBH1	normal	-0.991	331	Ovarian Serous Cystadenocarcinoma				-0.352		5.678	4.135		7.392	-0.534	-2.704	-0.52	-0.069	-0.057		0.362	-0.907	-2.045	0.76
1475056	TCGA-25-2396-01	FBH1	normal	-1.149	331	Ovarian Serous Cystadenocarcinoma				0.425		1.073	-0.759		0.22	-0.377	-0.584	0.992	-0.056	1.03		0.598	1.14	-1.842	1.446
1474868	TCGA-59-2348-01	FBH1	over	3.151	331	Ovarian Serous Cystadenocarcinoma				-1.148		-1.725	-0.29		0.617	3.956	0.063	-0.878	0.276	-2.174		-0.135	-1.317	-0.12	1.29
2196421	TCGA-25-2397-01	FBH1	over	3.288	331	Ovarian Serous Cystadenocarcinoma				0.531		-0.052	0.492		-0.674	-0.031	-1.745	-0.222	1.135	-2.422		0.502	-1.754	3.334	-0.263
1731349	TCGA-61-1907-01	FBH1	under	-2.128	331	Ovarian Serous Cystadenocarcinoma				-0.707		2.205	-0.384		-0.112	1.233	-2.016	1.733	0.615	-1.696		-0.856	-0.043	0.52	0.022
1731267	TCGA-29-1783-01	FBH1	normal	-0.339	331	Ovarian Serous Cystadenocarcinoma				-0.363		-0.79	-0.335		-5.277	-0.683	-1.163	0.04	0.305	0.634		0.172	2.831	-2.585	2.806
1475122	TCGA-57-1583-01	FBH1	normal	1.479	331	Ovarian Serous Cystadenocarcinoma				-0.691		0.069	0.353		0.178	-1.597	-2.899	-0.105	0.402	-0.669		-0.474	1.188	-3.229	-0.365
2196392	TCGA-13-1511-01	FBH1	normal	0.269	331	Ovarian Serous Cystadenocarcinoma				1.361		2.136	-1.318		0.899	-1.678	-2.132	2.304	-0.468	-1.724		0.358	1.167	-2.699	-0.339
1474858	TCGA-59-2363-01	FBH1	normal	-0.462	331	Ovarian Serous Cystadenocarcinoma				-0.313		1.719	1.866		1.168	-0.33	-1.708	1.729	0.198	-1.248		-0.689	-1.539	1.161	0.974
1731350	TCGA-61-1910-01	FBH1	normal	1.14	331	Ovarian Serous Cystadenocarcinoma				0.488		1.552	7.188		-0.476	0.505	-0.571	-0.539	0.659	0.611		1.312	-0.172	-4.114	-0.634
1474996	TCGA-36-1568-01	FBH1	normal	1.183	331	Ovarian Serous Cystadenocarcinoma				0.751		-0.848	0.486		-1.199	-0.911	0.18	-1.323	-0.298	-0.809		0.616	2.508	-1.348	1.31
2196426	TCGA-29-2425-01	FBH1	normal	-0.087	331	Ovarian Serous Cystadenocarcinoma				0.893		1.053	0.367		0.489	-0.289	-1.453	-0.844	0.131	-1.006		-0.862	-0.137	1.956	1.81
1731194	TCGA-24-1842-01	FBH1	over	4.989	331	Ovarian Serous Cystadenocarcinoma				0.472		-0.154	1.076		-0.961	1.09	-2.222	0.024	1.235	-0.118		-0.57	3.841	-3.123	8.913
1731179	TCGA-23-1029-01	FBH1	normal	1.762	331	Ovarian Serous Cystadenocarcinoma				-0.72		1.819	0.439		-0.044	-0.874	-1.804	-0.721	0.333	-0.951		0.158	-0.719	-1.841	4.578
1475077	TCGA-25-1634-01	FBH1	normal	1.972	331	Ovarian Serous Cystadenocarcinoma				0.839		3.768	0.585		-1.582	-1.895	0.764	-1.414	-1.699	-1.285		-0.437	-2.465	-1.581	-1.235
1731234	TCGA-29-1695-01	FBH1	normal	-0.193	331	Ovarian Serous Cystadenocarcinoma				0.298		1.736	-0.852		0.934	-0.041	-2.403	1.051	-0.747	-0.39		-0.299	-0.35	-1.682	-0.551
2196420	TCGA-25-1870-01	FBH1	normal	0.048	331	Ovarian Serous Cystadenocarcinoma				-0.677		0.093	0.271		0.435	1.486	-0.957	2.583	0.114	-2.339		0.52	0.471	5.718	-0.581
1474870	TCGA-09-2056-01	FBH1	normal	-1.479	331	Ovarian Serous Cystadenocarcinoma				-0.313		-0.58	4.371		-0.264	-0.498	1.572	-0.418	-0.871	1.725		0.276	0.323	-1.212	-0.423
2196396	TCGA-61-1743-01	FBH1	normal	-0.747	331	Ovarian Serous Cystadenocarcinoma				-0.371		-1.277	0.746		-0.961	-0.506	1.137	0.92	0.684	-1.485		-0.315	-0.367	-0.578	0.252
1474940	TCGA-25-1322-01	FBH1	over	4.275	331	Ovarian Serous Cystadenocarcinoma				-0.672		-0.311	1.435		0.043	-0.795	-0.14	-1.344	-0.989	-2.085		0.199	-0.266	0.732	2.132
2196384	TCGA-24-1550-01	FBH1	normal	0.935	331	Ovarian Serous Cystadenocarcinoma				0.173		1.544	1.78		-3.342	-0.904	1.493	-1.475	-0.022	-1.792		-0.527	-0.642	-0.395	-0.557
1475045	TCGA-61-2110-01	FBH1	normal	-0.701	331	Ovarian Serous Cystadenocarcinoma				-0.54		1.952	-0.564		-0.639	-0.323	-1.594	0.097	-0.95	-2.411		-0.645	-0.192	-0.925	0.402
1731232	TCGA-29-1693-01	FBH1	normal	-1.609	331	Ovarian Serous Cystadenocarcinoma				0.289		1.062	-0.514		0.189	-1.381	2.852	-0.937	-0.271	-1.62		-0.148	0.169	1.649	2.972
1474980	TCGA-61-2113-01	FBH1	over	2.139	331	Ovarian Serous Cystadenocarcinoma				1.99		0.549	-1.159		-0.514	-1.564	-1.567	0.121	-1.081	-0.273		0.366	-0.853	-1.202
1731340	TCGA-61-1741-01	FBH1	over	3.454	331	Ovarian Serous Cystadenocarcinoma				-1.335		0.412	-1.08		0.571	-0.454	-0.063	0.209	-0.64	-2.496		0.02	0.061	-1.485
2196438	TCGA-57-1994-01	FBH1	over	2.65	331	Ovarian Serous Cystadenocarcinoma				-0.106		4.84	-0.659		2.558	-0.216	-1.762	-0.341	-0.248	-0.843		-1.021	0.209	-1.872
1475135	TCGA-09-0367-01	FBH1	over	3.613	331	Ovarian Serous Cystadenocarcinoma				-0.602		0.656	-0.675		2.154	-0.389	0.851	1.211	0.434	-2.533		0.407	0.366	0.05
1474939	TCGA-24-2262-01	FBH1	normal	-0.229	331	Ovarian Serous Cystadenocarcinoma				-1.26		1.728	0.292		0.119	0.639	-0.904	-0.982	-0.787	-2.624		-1.055	0.617	0.963
1474994	TCGA-24-1556-01	FBH1	over	6.188	331	Ovarian Serous Cystadenocarcinoma				-1.942		-0.173	2.282		0.065	1.967	0.398	0.487	-0.102	-0.869		-0.232	-0.56	0.182
1475097	TCGA-25-1635-01	FBH1	over	2.325	331	Ovarian Serous Cystadenocarcinoma				0.508		1.551	-0.278		-1.523	-1.372	1.291	-0.719	-1.202	-1.926		0.33	-0.05	-0.01
1731281	TCGA-30-1855-01	FBH1	normal	-1.78	331	Ovarian Serous Cystadenocarcinoma				-0.049		0.082	0.488		0.102	-0.187	-1.528	0.283	-0.327	0.2		1.244	1.513	-1.04
2196414	TCGA-29-2428-01	FBH1	normal	-0.498	331	Ovarian Serous Cystadenocarcinoma				-0.657		-1.683	0.432		-0.922	-1.391	-0.684	0.205	-0.561	-2.198		-0.523	1.395	0.537
1475109	TCGA-25-1328-01	FBH1	normal	-0.758	331	Ovarian Serous Cystadenocarcinoma				-0.772		8.447	0.453		1.779	-1.453	-0.752	0.245	1.244	-2.49		0.407	-2.399	0.868
1474891	TCGA-61-2009-01	FBH1	under	-2.081	331	Ovarian Serous Cystadenocarcinoma				1.067		6.841	0.352		-0.514	-0.05	1.798	-0.436	0.22	0.542		-0.594	0.424	-0.947
1474819	TCGA-24-1469-01	FBH1	normal	1.837	331	Ovarian Serous Cystadenocarcinoma				0.014		3.148	3.486		-0.961	-1.211	-2.605	0.605	0.81	-1.98		-1.402	1.598	-2.125
1474829	TCGA-13-1498-01	FBH1	normal	0.854	331	Ovarian Serous Cystadenocarcinoma				-0.265		1.626	2.975		0.451	0.062	0.647	0.536	-0.443	0.474		0.209	1.003	0.355
1475053	TCGA-23-1026-01	FBH1	normal	-1.494	331	Ovarian Serous Cystadenocarcinoma				-0.146		-0.73	-1.773		-2.229	1.329	-0.186	0.289	2.327	-2.257		1.701	1.541	-0.132
1475000	TCGA-25-1329-01	FBH1	normal	1.936	331	Ovarian Serous Cystadenocarcinoma				-0.167		-0.345	0.68		1.407	-0.64	-1.69	-0.067	0.155	-0.393		3.148	0.223	2.176
1475130	TCGA-04-1519-01	FBH1	normal	0.562	331	Ovarian Serous Cystadenocarcinoma				-1.033		1.115	1.312		0.377	-1.685	-2.118	-0.335	-0.358	-1.404		0.695	1.8	-1.559
1558613	TCGA-30-1891-01	FBH1	normal	-0.943	331	Ovarian Serous Cystadenocarcinoma				-1.16		3.038	-1.284		-0.285	0.506	-0.375	0.01	0.684	-0.042		-0.584	-1.019	0.818
2196372	TCGA-25-1314-01	FBH1	normal	-0.227	331	Ovarian Serous Cystadenocarcinoma				-0.025		2.792	0.719		0.148	-0.03	-0.347	0.897	0.392	-2.249		-0.477	1.005	1.547
1474884	TCGA-13-0924-01	FBH1	normal	-0.796	331	Ovarian Serous Cystadenocarcinoma				-0.491		1.708	-2.405		0.562	-1.966	-0.169	-1.49	0.708	-1.033		-0.766	1.533	-0.887
2196451	TCGA-25-1871-01	FBH1	normal	1.194	331	Ovarian Serous Cystadenocarcinoma				-0.471		10.668	-0.044		-0.488	-0.652	-0.592	0.188	-0.021	-1.037		0.187	-0.611	0.196
2196450	TCGA-25-1312-01	FBH1	normal	1.93	331	Ovarian Serous Cystadenocarcinoma				-0.476		0.666	0.152		0.223	0.18	-1.159	2.165	-1.402	-0.75		1.494	-0.64	-1.042
1474890	TCGA-61-1998-01	FBH1	normal	-1.866	331	Ovarian Serous Cystadenocarcinoma				0.448		1.066	0.543		-1.143	3.444	1.407	1.895	0.387	-2.793		-0.167	0.416	0.276
2185952	TCGA-61-2008-02	FBH1	normal	1.215	331	Ovarian Serous Cystadenocarcinoma				-1.074		2.959	3.982		-1.307	-0.932	1.509	-0.292	-1.799	-0.407		-0.678	4.924	0.57
1475113	TCGA-59-2350-01	FBH1	normal	1.945	331	Ovarian Serous Cystadenocarcinoma				0.854		-0.87	1.731		-2.19	-0.446	-1.043	-0.74	-1.243	-0.104		1.052	1.458	-1.482
1474916	TCGA-13-0800-01	FBH1	normal	0.686	331	Ovarian Serous Cystadenocarcinoma				0.433		3.774	0.82		0.132	2.042	-2.16	1.301	-0.283	-0.912		0.576	0.859	-0.822
1731173	TCGA-20-1682-01	FBH1	normal	-1.843	331	Ovarian Serous Cystadenocarcinoma				-1.676		-0.756	-0.24		1.477	0.534	-1.952	-0.329	-0.554	-2.254		-1.24	6.338	-3.347
1474820	TCGA-13-1497-01	FBH1	over	3.216	331	Ovarian Serous Cystadenocarcinoma				0.005		-0.613	-0.348		-0.155	-0.548	1.705	-1.226	0.363	-1.569		-0.412	2.334	-0.017
1474904	TCGA-25-1315-01	FBH1	normal	-0.081	331	Ovarian Serous Cystadenocarcinoma				-1		-0.137	0.337		-1.137	-0.825	2.714	4.926	-1.044	-1.832		0.249	-2.699	-1.197
2196415	TCGA-30-1860-01	FBH1	over	3.655	331	Ovarian Serous Cystadenocarcinoma				-0.805		5.499	0.07		-2.064	1.827	-1.043	-0.541	1.977	-0.619		-0.968	-0.008	0.696
1475126	TCGA-09-2051-01	FBH1	over	3.073	331	Ovarian Serous Cystadenocarcinoma				1.526		0.626	4.398		-0.448	-0.009	-0.968	0.31	-0.314	-1.716		0.069	0.961	-1.397
1475038	TCGA-13-1506-01	FBH1	normal	-1.167	331	Ovarian Serous Cystadenocarcinoma				0.11		2.172	1.283		-1.243	-0.403	-0.891	-0.659	-2.055	0.413		0.443	1.861	-0.236
1474837	TCGA-24-2267-01	FBH1	normal	0.989	331	Ovarian Serous Cystadenocarcinoma				2.622		0.809	4.722		0.719	-0.792	-0.776	0.119	-1.02	-1.594		0.221	2.814	-0.459
1475101	TCGA-09-0364-01	FBH1	under	-2.341	331	Ovarian Serous Cystadenocarcinoma				-0.062		4.838	1.136		-1.644	-0.793	0.584	0.08	0.237	2.178		-1.429	-1.046	-0.807
1474862	TCGA-04-1362-01	FBH1	under	-3.157	331	Ovarian Serous Cystadenocarcinoma				0.272		0	0.969		-0.413	-0.229	1.602	0.048	0.606	-1.389		-0.01	2.245	-0.867
1474874	TCGA-13-0890-01	FBH1	under	-2.069	331	Ovarian Serous Cystadenocarcinoma				-0.302		2.934	2.14		1.634	-0.353	-1.947	3.038	-1.348	-0.888		0.261	0.353	-1.101
1475080	TCGA-24-1560-01	FBH1	over	4.369	331	Ovarian Serous Cystadenocarcinoma				-0.654			-0.977		-0.649	2.81	-0.49	-1.325	1.333	0.002		-0.025	-1.689	-1.115
1474992	TCGA-25-1632-01	FBH1	normal	0.495	331	Ovarian Serous Cystadenocarcinoma				-0.953			0.736		0.771	-2.253	2.868	0.522	-0.289	-1.248		-1.063	-0.907	0.619
1474955	TCGA-23-2081-01	FBH1	normal	0.937	331	Ovarian Serous Cystadenocarcinoma				0.48			-1.076		-0.829	0.036	-1.561	-0.458	-0.317	-1.177		-0.684	-2.464	-0.699
1475072	TCGA-24-2271-01	FBH1	normal	1.281	331	Ovarian Serous Cystadenocarcinoma				-0.237			0.108		-0.243	0.383	-1.762	1.247	0.115	1.139		-0.079	-0.269	-2.291
1731248	TCGA-29-1710-01	FBH1	normal	0.381	331	Ovarian Serous Cystadenocarcinoma				-0.217			-0.066		0.474	-1.087	-1.599	-0.941	-0.482	0.11		-0.103	1.165	-0.683
1731266	TCGA-29-1781-01	FBH1	normal	0.655	331	Ovarian Serous Cystadenocarcinoma				0.844			-0.375		-0.321	0.439	-0.051	4.806	1.151	-2.262		-0.979	0.458	-0.551
1474989	TCGA-25-2404-01	FBH1	normal	0.147	331	Ovarian Serous Cystadenocarcinoma				-0.461			1.968		-1.317	-0.046	-0.555	-1.033	0.077	-1.249		-0.573	2.151	-3.1
1731236	TCGA-29-1697-01	FBH1	normal	-1.317	331	Ovarian Serous Cystadenocarcinoma				0.761			9.301		-0.607	-0.827	-2.384	0.174	-0.24	0.833		-1.473	-0.407	-0.482
1475129	TCGA-61-2104-01	FBH1	normal	-0.514	331	Ovarian Serous Cystadenocarcinoma				-1.235			1.659		-0.063	1.542	0.028	3.228	0.497	-0.359		-0.828	4.5	-2.193
1558614	TCGA-61-1919-01	FBH1	normal	-0.235	331	Ovarian Serous Cystadenocarcinoma				0.558			0.501		0.052	0.35	-1.679	2.468	0.449	-1.222		-0.121	-0.641	1.29
1474953	TCGA-09-1669-01	FBH1	normal	-1.247	331	Ovarian Serous Cystadenocarcinoma				-0.817			-1.026		-0.288	0.342	-0.932	1.912	0.641	-2.757		-1.046	0.54	-2.037
2196416	TCGA-31-1951-01	FBH1	normal	-1.134	331	Ovarian Serous Cystadenocarcinoma				0.634			6.453		0.551	-1.194	-0.768	1.192	0.208	-1.274		0.943	1.561	-0.742
1474888	TCGA-24-2035-01	FBH1	normal	-1.334	331	Ovarian Serous Cystadenocarcinoma				0.325			-0.576		1.704	-0.341	-0.241	3.058	1.414	-2.544		-0.357	0.138	-0.246
1474958	TCGA-24-1567-01	FBH1	under	-3.097	331	Ovarian Serous Cystadenocarcinoma				1.141			0.134		-0.798	-1.156	0.503	0.601	1.886	0.709		2.922	2.35	-0.604
1475076	TCGA-13-0801-01	FBH1	normal	-1.104	331	Ovarian Serous Cystadenocarcinoma				-3.054			-1.076		0.84	-0.233	-1.934	-1.247	-0.478	-1.681		-0.66	2.065	0.266
1731227	TCGA-29-1688-01	FBH1	under	-2.173	331	Ovarian Serous Cystadenocarcinoma				0.145			-0.031		0.057	1.62	-0.386	2.742	2.043	-1.01		-0.535	0.613	-0.094
1474927	TCGA-24-1604-01	FBH1	normal	0.256	331	Ovarian Serous Cystadenocarcinoma				-0.699			-1.322		1.705	-0.946	-0.309	0.22	-1.116	-0.483		-0.431	0.302	-0.906
1475035	TCGA-61-2092-01	FBH1	normal	-1.065	331	Ovarian Serous Cystadenocarcinoma				-0.36			0.709		2.231	-1.838	-0.179	-1.459	-0.698	-0.25		-0.745	0.537	-0.647
1474937	TCGA-24-1436-01	FBH1	over	3.003	331	Ovarian Serous Cystadenocarcinoma				0.08			0.238		0.003	-0.749	-0.838	0.071	0.501	-0.717		0.564	-0.476	-0.855
1475108	TCGA-24-2038-01	FBH1	under	-2.183	331	Ovarian Serous Cystadenocarcinoma				1.081			-0.112		-0.588	-1.18	-0.956	-0.834	-0.855	2.269		0.092	0.494	3.656
2196406	TCGA-09-1668-01	FBH1	normal	0.516	331	Ovarian Serous Cystadenocarcinoma				0.515			-0.102		0.215	4.882	-0.8	1.073	0.239	-0.839		-0.695	2.428	0.645
1474855	TCGA-13-0913-01	FBH1	normal	0.62	331	Ovarian Serous Cystadenocarcinoma				0.533			-1.13		-1.221	-0.777	-1.343	-0.32	-1.322	-1.083		-1.684	0.323	-1.015
1475098	TCGA-61-1728-01	FBH1	normal	-0.333	331	Ovarian Serous Cystadenocarcinoma				-0.584			1.016		-0.484	1.339	-2.376	-0.649	0.049	0.04		-0.354	6.028	3.71
1731335	TCGA-61-1733-01	FBH1	normal	-1.035	331	Ovarian Serous Cystadenocarcinoma				1.598			-0.982		-0.734	1.121	-1.304	-0.984	-1.807	-1.885		0.095	-0.857	-2.499
1474952	TCGA-61-2097-01	FBH1	under	-2.385	331	Ovarian Serous Cystadenocarcinoma				1.945			0.029		0.478	0.097	-2.774	-0.096	-1.41	2.262		-0.277	-0.194	-0.53
1651549	TCGA-AG-3725-01	FBH1	normal	0.154	375	Rectum Adenocarcinoma				0.23			3.994		-0.774	-0.203	-1.616	-0.261	0.634	-1.585		3.877	0.102	0.963
1651516	TCGA-AF-3400-01	FBH1	normal	-0.534	375	Rectum Adenocarcinoma				-0.458			-0.013		-0.478	-1.852	-0.353	-0.792	0.055	0.796		0.316	0.104	-2.983
1651675	TCGA-DY-A1DF-01	FBH1	over	2.27	375	Rectum Adenocarcinoma				-0.836			0.238		-0.818	-0.605	0.342	-0.786	-1.476	-1.111		-0.056	-1.007	-2.202
1651597	TCGA-CL-5917-01	FBH1	normal	-1.857	375	Rectum Adenocarcinoma				-0.929			1.106		-0.408	0.365	-1.433	-0.662	0.066	-1.622		0.107	0.148	-1.12
1651664	TCGA-AG-A025-01	FBH1	normal	1.087	375	Rectum Adenocarcinoma				0.371			1.676		0.744	-0.763	-1.527	1.329	-0.051	-1.064		0.226	-2.697	-0.473
1651513	TCGA-AF-2691-01	FBH1	normal	0.037	375	Rectum Adenocarcinoma				-0.294			-0.356		1.01	-0.26	0.692	1.914	-0.395	0.895		0.765	0.554	-2.863
1651556	TCGA-AG-3878-01	FBH1	over	2.351	375	Rectum Adenocarcinoma				2.587			-0.244		-1.537	-0.234	-0.639	0.047	-0.61	-1.587		0.122	0.429	-3.374
1651555	TCGA-AG-3742-01	FBH1	normal	-0.032	375	Rectum Adenocarcinoma				0.798			3.977		-0.754	-1.177	0.848	-0.521	0.78	-1.333		-0.616	0.751	-0.34
1651633	TCGA-F5-6465-01	FBH1	normal	0.09	375	Rectum Adenocarcinoma				-2.309			2.631		-0.333	-0.221	0.822	-0.142	-1.191	-1.353		-0.216	0.991	-1.886
1651529	TCGA-AG-3581-01	FBH1	normal	0.224	375	Rectum Adenocarcinoma				1.264			0.868		-0.011	-0.105	-2.078	1.273	-0.162	-1.229		0.955	-0.379	-2.361
1651647	TCGA-G5-6641-01	FBH1	normal	0.045	375	Rectum Adenocarcinoma							-1.026		1.9	-1.028	-2.609	0.654	0.266	-2.165		-1.332	0.882	-0.247
1651581	TCGA-AG-4022-01	FBH1	normal	-1.129	375	Rectum Adenocarcinoma							-0.036		-0.813	0.546	0.284	-1.835	0.688	-0.703		0.665	0.443	-0.256
1651667	TCGA-AG-A02N-01	FBH1	normal	0.733	375	Rectum Adenocarcinoma							-0.507		-2.189	-0.347	2.472	1.56	0.719	-2.055		-1.184	-0.512	-2.112
1651535	TCGA-AG-3591-01	FBH1	under	-2.543	375	Rectum Adenocarcinoma							-0.378		-0.815	-1.023	1.269	-0.576	1.673	0.154		-0.787	1.465	-0.449
1651650	TCGA-AG-A00C-01	FBH1	normal	0.842	375	Rectum Adenocarcinoma							2.068		-0.571	0.046	1.592	-0.647	0.121	0.222		1.023	-1.639	-1.853
1651515	TCGA-AF-2693-01	FBH1	normal	-0.429	375	Rectum Adenocarcinoma							5.131		-0.501	-2.541	-1.183	-0.758	-0.152	0.917		0.818	4.065	-1.802
1651566	TCGA-AG-3894-01	FBH1	normal	0.596	375	Rectum Adenocarcinoma							0.035		-0.516	1.12	0.369	-0.502	7.984	-1.717		0.857	5.043	0.191
1651635	TCGA-F5-6702-01	FBH1	normal	-0.604	375	Rectum Adenocarcinoma							-0.262		-0.517	-1.074	-0.973	1.05	-1.606	-0.215		-0.681	2.21	-0.339
1651514	TCGA-AF-2692-01	FBH1	normal	0.085	375	Rectum Adenocarcinoma							2.355		0.08	-0.813	3.25	0.229	0.968	-0.036		0.089	-0.231	-1.141
1651568	TCGA-AG-3898-01	FBH1	normal	-0.71	375	Rectum Adenocarcinoma							-1.52		-1.669	-0.427	-0.981	-0.607	-0.122	-0.043		0.71	0.049	1.369
1651530	TCGA-AG-3582-01	FBH1	normal	0.445	375	Rectum Adenocarcinoma							-0.175		-0.339	2.195	0.046	-0.873	2.93	0.296		-0.399	-0.737	0.181
1651637	TCGA-F5-6811-01	FBH1	normal	0.227	375	Rectum Adenocarcinoma							5.61		1.047	0.031	0.822	0.902	-0.086	-1.615		3.193	-0.798	2.658
1651562	TCGA-AG-3890-01	FBH1	normal	1.188	375	Rectum Adenocarcinoma							0.811		-2.178	0.204	-2.227	0.826	-1.206	-2.253		0.473	1.626	3.95
1651538	TCGA-AG-3594-01	FBH1	normal	0.556	375	Rectum Adenocarcinoma							-0.246		1.253	-1.617	3.432	0.411	-1.049	-1.414		0.301	-3.114	-3.084
1651589	TCGA-BM-6198-01	FBH1	normal	1.19	375	Rectum Adenocarcinoma							-0.788		1.916	0.695	-0.63	2.813	0.445	-1.982		0.811	-0.249	-0.379
1651521	TCGA-AF-5654-01	FBH1	normal	0.823	375	Rectum Adenocarcinoma							-1.478		-0.894	0.888	-1.437	1.821	0.029	0.966		-0.281	-2.381	-0.541
1651627	TCGA-EI-6884-01	FBH1	over	2.983	375	Rectum Adenocarcinoma							0.503		1.451	-1.402	-3.808	-0.641	1.633	-1.958		0.735	-1.085	-0.145
1651577	TCGA-AG-4008-01	FBH1	normal	-0.273	375	Rectum Adenocarcinoma							-1.207		-0.907	-1.079	-0.71	1.896	-0.223	-0.788		1.046	-2.894	0.531
1651619	TCGA-EI-6510-01	FBH1	normal	-0.615	375	Rectum Adenocarcinoma							-0.5		3.872	-1.043	-1.363	-0.605	0	-2.064		1.529	-1.663	0.438
1651534	TCGA-AG-3587-01	FBH1	normal	-0.529	375	Rectum Adenocarcinoma							-0.091		-0.967	1.276	1.713	1.013	0.261	-0.362		-0.667	-0.669	2.839
1651608	TCGA-DC-6160-01	FBH1	normal	0.03	375	Rectum Adenocarcinoma							-1.614		-1.226	-0.611	-2.648	-1.102	-0.402	-0.655		-0.648	0.347	0.842
1651567	TCGA-AG-3896-01	FBH1	normal	-0.552	375	Rectum Adenocarcinoma							-0.754		0.649	0.144	-1.434	1.32	0.881	0.285		0.429	-0.996	-0.097
2263020	TCGA-AF-A56N-01	FBH1	normal	1.556	375	Rectum Adenocarcinoma							-2.409		-1.167	-2.081	-0.044	-1.563	-0.489	1.95		0.8	-0.36	3.363
1651531	TCGA-AG-3583-01	FBH1	normal	-1.377	375	Rectum Adenocarcinoma							0.926		-0.046	0.715	-2.597	0.513	0.423	-0.231		0.038	-0.159	-0.933
1651590	TCGA-CI-6619-01	FBH1	normal	0.283	375	Rectum Adenocarcinoma							0.73		-0.521	-0.618	1.847	0.984	0.414	-2.072		0.348	0.729	-0.419
1651557	TCGA-AG-3881-01	FBH1	over	2.276	375	Rectum Adenocarcinoma							0.745		0.419	-0.794	-0.023	-0.072	-0.696	-1.053		-0.865	1.223	-1.994
1651591	TCGA-CI-6620-01	FBH1	normal	1.061	375	Rectum Adenocarcinoma							-0.142		0.564	-2.165	0.318	0.663	0.182	-1.767		0.562	-0.243	-0.725
1651622	TCGA-EI-6513-01	FBH1	normal	0.399	375	Rectum Adenocarcinoma							0.898		0.621	-0.084	-0.869	-0.966	0.095	-1.343		2.894	1.485	4.23
1651612	TCGA-DT-5265-01	FBH1	normal	-0.411	375	Rectum Adenocarcinoma							-1.471		0.174	-0.836	2.039	-0.225	-0.396	-0.439		-2.667	1.268	0.691
2197627	TCGA-CI-6623-01	FBH1	normal	-1.708	375	Rectum Adenocarcinoma							-1.093		0.654	-0.624	-0.39	-0.089	0.006	-0.388		0.016	-0.397	0.668
2197622	TCGA-AG-A023-01	FBH1	normal	0.468	375	Rectum Adenocarcinoma							-0.006		2.587	-1.366	-1.234	-0.645	1.239			-0.415	-0.03	-0.529
1651570	TCGA-AG-3902-01	FBH1	over	2.066	375	Rectum Adenocarcinoma							1.877		-0.54	-0.433	-2.023	-0.212	-0.043			-1.075	1.042	0.785
1651631	TCGA-EI-7004-01	FBH1	normal	1.589	375	Rectum Adenocarcinoma							-2.071		1.274	0.021	-1.422	0.827	-1.027			0.947	2.573	-0.012
1651672	TCGA-DY-A1DC-01	FBH1	normal	-0.948	375	Rectum Adenocarcinoma							0.714		-0.879	0.302	-1.478	3.371	-0.986			1.713	0.059	-1.315
1651536	TCGA-AG-3592-01	FBH1	normal	0.187	375	Rectum Adenocarcinoma							-0.42		0.063	0.057	-1.95	3.607	-0.771			-0.013	-0.705	-1.54
1651579	TCGA-AG-4015-01	FBH1	over	2.739	375	Rectum Adenocarcinoma							-0.392		-0.024	-0.702	-1.908	-0.381	-0.714			-0.204	-1.701	-1.153
1651607	TCGA-DC-6158-01	FBH1	normal	0.073	375	Rectum Adenocarcinoma							7.096		-0.244	-1.257	-1.151	0.953	-0.541			-0.133	4.604	1.21
1651610	TCGA-DC-6682-01	FBH1	normal	-1.968	375	Rectum Adenocarcinoma							-1.185		-1.088	-0.471	0.419	-0.518	-0.824			0.551	2.46	-1.557
1651574	TCGA-AG-4001-01	FBH1	normal	0.615	375	Rectum Adenocarcinoma							5.487		-2.001	-0.328	0.437	0.769	-1.585			-0.536	-0.266	-2.892
1651646	TCGA-G5-6572-01	FBH1	normal	-1.623	375	Rectum Adenocarcinoma							-0.32		-1.399	-0.404	0.295	-1.786	-0.48			-0.393	-0.329	0.77
1651548	TCGA-AG-3612-01	FBH1	normal	-0.938	375	Rectum Adenocarcinoma							-0.451		1.483	-0.108	5.758	1.981	-0.404			-0.492	0.927	0.177
1651628	TCGA-EI-6885-01	FBH1	normal	0.404	375	Rectum Adenocarcinoma							0.517		-0.701	2.366	-1.533	0.537	0.471			3.47	-0.668	-0.816
1651551	TCGA-AG-3727-01	FBH1	over	2.999	375	Rectum Adenocarcinoma							2.462		-0.513	-1.371	-1.228	0.329	2.607			0.263	-1.115	-2.24
1651580	TCGA-AG-4021-01	FBH1	normal	0.596	375	Rectum Adenocarcinoma							-1.436		0.096	2.198	-1.022	0.469	-1.539			-0.142	-2.927	1.991
1651542	TCGA-AG-3601-01	FBH1	under	-2.457	375	Rectum Adenocarcinoma							0.913		-1.123	-0.125	-0.439	0.842	0.175			-0.534	0.487	-0.311
1651588	TCGA-AH-6903-01	FBH1	normal	-0.157	375	Rectum Adenocarcinoma							1.995		-0.059	-0.976	-0.046	-1.22	-2.737			-0.402	-0.465	0.887
1651655	TCGA-AG-A015-01	FBH1	normal	-0.916	375	Rectum Adenocarcinoma							-0.616		-0.465	1.887	-2.122	4.599	-0.133			-0.389	1.314	2.019
1651666	TCGA-AG-A02G-01	FBH1	normal	1.391	375	Rectum Adenocarcinoma							0.169		1.689	-0.796	1.063	-0.339	-1.036			2.902	0.632	2.905
1651518	TCGA-AF-3913-01	FBH1	normal	-1.368	375	Rectum Adenocarcinoma							2.106		-0.072	0.277	-1.654	0.06	0.207			-0.207	-2.344	0.893
1651586	TCGA-AH-6644-01	FBH1	normal	-0.948	375	Rectum Adenocarcinoma							-0.723		-0.311	-0.711	2.16	-0.066	-0.437			-0.035	-2.127	-0.185
1651565	TCGA-AG-3893-01	FBH1	normal	-0.273	375	Rectum Adenocarcinoma							0.226		-0.212	-0.347	-1.248	-1.112	1.108			0.539	0.113	-1.449
1651652	TCGA-AG-A00Y-01	FBH1	normal	0.128	375	Rectum Adenocarcinoma							-0.44		1.522	-0.644	-1.288	-1.003	-1.354			-0.413	0.247	-0.179
1651660	TCGA-AG-A01W-01	FBH1	normal	-0.639	375	Rectum Adenocarcinoma							-0.718		2.089	2.059	0.143	-1.524	-0.771			-0.207	0.977	0.884
1651559	TCGA-AG-3883-01	FBH1	normal	0.591	375	Rectum Adenocarcinoma							-0.567		0.192	-0.552	-0.51	0.234	0.042			-0.371	-0.033	2.084
1651623	TCGA-EI-6514-01	FBH1	normal	-1.915	375	Rectum Adenocarcinoma							9.359		0.591	-1.638	-0.576	0.058	0.386			0.928	0.121	-0.115
1651575	TCGA-AG-4005-01	FBH1	normal	-0.125	375	Rectum Adenocarcinoma							-0.046		-0.292	-1.198	-1.848	-0.318				0.379	0.845	0.904
1651645	TCGA-G5-6235-01	FBH1	normal	-1.175	375	Rectum Adenocarcinoma							0.9		-0.554	2.289	0.038	-0.301				-0.569	1.404	-0.995
1651638	TCGA-F5-6812-01	FBH1	over	3.617	375	Rectum Adenocarcinoma							2.184		-1.034	0.875	-0.006	-0.939				0.698	1.21	0.768
1651625	TCGA-EI-6882-01	FBH1	normal	-0.557	375	Rectum Adenocarcinoma							-0.068		-0.722	-1.884	-0.467	-1.379				-1.029	1.724	-1.968
2197625	TCGA-AG-A01N-01	FBH1	normal	-1.17	375	Rectum Adenocarcinoma							-0.353		1.17	2.042		0.809				-0.544	-0.44	-0.833
1651642	TCGA-F5-6863-01	FBH1	normal	-0.138	375	Rectum Adenocarcinoma							-1.79		0.971	-0.564		2.551				-1.277	1.016	-0.657
1651592	TCGA-CI-6621-01	FBH1	normal	0.493	375	Rectum Adenocarcinoma							-0.162		-1.323	-0.096		-0.177				-1.004	0.931	-1.932
1651604	TCGA-DC-6155-01	FBH1	under	-2.663	375	Rectum Adenocarcinoma							1.505		-0.162	0.69		-0.196				-0.323	-2.878	-1.919
1651572	TCGA-AG-3909-01	FBH1	normal	-1.133	375	Rectum Adenocarcinoma							0.941		-0.916	0.344		-0.648				-0.585	-0.219	-1.521
2197620	TCGA-DY-A1DE-01	FBH1	under	-2.113	375	Rectum Adenocarcinoma							1.664		-0.426	-0.044		0.188				-0.918	-0.617	-1.338
1651546	TCGA-AG-3609-01	FBH1	normal	-0.904	375	Rectum Adenocarcinoma							1.432		-0.524	0.027		-1.06				0.07	0.284	0.528
1651648	TCGA-AG-A002-01	FBH1	normal	-1.689	375	Rectum Adenocarcinoma							-0.807		0.436	1.335		0.285				0.053	-2.086	-1.227
1651558	TCGA-AG-3882-01	FBH1	normal	1.587	375	Rectum Adenocarcinoma							0.069		0.315	1.904		-0.371				-0.91	0.183	-0.857
1651639	TCGA-F5-6813-01	FBH1	normal	-1.297	375	Rectum Adenocarcinoma							-1.321		0.233	1.024		-0.272				-0.649	0.595	-4.233
1651544	TCGA-AG-3605-01	FBH1	normal	-1.745	375	Rectum Adenocarcinoma							-3.342		0.703	-1.215		-0.354				2.802	-3.42	-1.428
1651621	TCGA-EI-6512-01	FBH1	normal	0.088	375	Rectum Adenocarcinoma							-0.214		-1.624	0.414		-0.242					4.363	2.001
1651532	TCGA-AG-3584-01	FBH1	normal	0.733	375	Rectum Adenocarcinoma							1.4		1.917	4.695		0.003					-0.028	-0.465
1651658	TCGA-AG-A01L-01	FBH1	normal	-0.264	375	Rectum Adenocarcinoma							-0.533		0.472	-1.167		-0.251					-0.363	0.176
1651661	TCGA-AG-A01Y-01	FBH1	normal	0.8	375	Rectum Adenocarcinoma							1.275		0.727	-0.468		1.91					0.413	-0.902
1651526	TCGA-AG-3575-01	FBH1	normal	-1.73	375	Rectum Adenocarcinoma							0.341		-0.694			0.675					-2.759	-1.27
1651673	TCGA-DY-A1DD-01	FBH1	normal	0.517	375	Rectum Adenocarcinoma							0.298		-3.221			0.395					-1.682	0.363
1651595	TCGA-CI-6624-01	FBH1	normal	-1.627	375	Rectum Adenocarcinoma							-0.026		-1.83			0.845					1.634	-0.28
1651656	TCGA-AG-A016-01	FBH1	over	2.502	375	Rectum Adenocarcinoma							0.216		0.031			-0.835					0.25	-0.715
1651670	TCGA-AG-A036-01	FBH1	normal	-1.147	375	Rectum Adenocarcinoma							0.346		-0.282			0.18					-0.621	-0.286
2262865	TCGA-AF-A56L-01	FBH1	normal	-0.728	375	Rectum Adenocarcinoma							1.333		-0.382			1.986					0.098
1651561	TCGA-AG-3887-01	FBH1	normal	-0.744	375	Rectum Adenocarcinoma							0.228		-0.865			0.714					-0.905
1651626	TCGA-EI-6883-01	FBH1	normal	0.446	375	Rectum Adenocarcinoma							0.217		1.108			-0.644					-0.775
1651540	TCGA-AG-3599-01	FBH1	normal	0.153	375	Rectum Adenocarcinoma							0.303		1.803			1.65					2.886
1651629	TCGA-EI-6917-01	FBH1	normal	0.894	375	Rectum Adenocarcinoma							0.152		-0.394			-0.685					0.404
1651524	TCGA-AF-6672-01	FBH1	under	-2.441	375	Rectum Adenocarcinoma							3.235		-0.82			-0.532					-2.741
1651611	TCGA-DC-6683-01	FBH1	under	-3.498	375	Rectum Adenocarcinoma							-0.787		-0.845			-0.942					0.706
1651510	TCGA-AF-2687-01	FBH1	normal	-0.264	375	Rectum Adenocarcinoma							-1.462		-0.572			1.628					-0.795
1651676	TCGA-DY-A1DG-01	FBH1	over	2.361	375	Rectum Adenocarcinoma							0.033		0.004			1.962
1651601	TCGA-DC-5337-01	FBH1	normal	-1.451	375	Rectum Adenocarcinoma							-0.183		-1.974			1.988
1651593	TCGA-CI-6622-01	FBH1	normal	-1.294	375	Rectum Adenocarcinoma							-0.256		-0.979			-0.488
2197629	TCGA-F5-6810-01	FBH1	normal	-0.65	375	Rectum Adenocarcinoma							0.088		-0.602			-0.321
1651668	TCGA-AG-A02X-01	FBH1	normal	-1.78	375	Rectum Adenocarcinoma							-0.498					0.449
2197630	TCGA-EF-5831-01	FBH1	normal	-0.668	375	Rectum Adenocarcinoma							-0.789					-0.732
1651564	TCGA-AG-3892-01	FBH1	normal	0.317	375	Rectum Adenocarcinoma							1.348					1.812
1651543	TCGA-AG-3602-01	FBH1	normal	-1.113	375	Rectum Adenocarcinoma							0.309					1.091
1651644	TCGA-G5-6233-01	FBH1	normal	-1.008	375	Rectum Adenocarcinoma							1.465					4.974
1651632	TCGA-F5-6464-01	FBH1	normal	-1.736	375	Rectum Adenocarcinoma							-0.203					-0.556
1651545	TCGA-AG-3608-01	FBH1	normal	-0.525	375	Rectum Adenocarcinoma							0.499					1.481
1651641	TCGA-F5-6861-01	FBH1	normal	1.058	375	Rectum Adenocarcinoma							-0.236					0.953
1651541	TCGA-AG-3600-01	FBH1	normal	1.694	375	Rectum Adenocarcinoma							0.951					0.13
1651624	TCGA-EI-6881-01	FBH1	normal	1.549	375	Rectum Adenocarcinoma							-0.207					0.568
1651643	TCGA-F5-6864-01	FBH1	normal	1.604	375	Rectum Adenocarcinoma							2.817					-0.348
1651613	TCGA-EF-5830-01	FBH1	normal	-0.655	375	Rectum Adenocarcinoma							-0.031
1651512	TCGA-AF-2690-01	FBH1	normal	-0.434	375	Rectum Adenocarcinoma							0.277
1651553	TCGA-AG-3731-01	FBH1	normal	1.146	375	Rectum Adenocarcinoma							-0.475
1651653	TCGA-AG-A011-01	FBH1	normal	1.535	375	Rectum Adenocarcinoma							-0.739
1651671	TCGA-DY-A0XA-01	FBH1	normal	-0.686	375	Rectum Adenocarcinoma							-0.921
1651598	TCGA-CL-5918-01	FBH1	normal	-0.365	375	Rectum Adenocarcinoma							0.202
1651602	TCGA-DC-5869-01	FBH1	normal	-1.509	375	Rectum Adenocarcinoma							-1.014
2197628	TCGA-DC-6156-01	FBH1	under	-2.557	375	Rectum Adenocarcinoma							2.179
1651616	TCGA-EI-6507-01	FBH1	normal	-0.5	375	Rectum Adenocarcinoma							-0.322
2197631	TCGA-AG-3728-01	FBH1	over	2.531	375	Rectum Adenocarcinoma							-0.658
1651634	TCGA-F5-6571-01	FBH1	over	2.963	375	Rectum Adenocarcinoma							-0.28
1651569	TCGA-AG-3901-01	FBH1	normal	0.444	375	Rectum Adenocarcinoma							-1.184
1651550	TCGA-AG-3726-01	FBH1	over	10.94	375	Rectum Adenocarcinoma							4.285
1651587	TCGA-AH-6897-01	FBH1	normal	0.679	375	Rectum Adenocarcinoma							-0.765
1651615	TCGA-EI-6506-01	FBH1	normal	1.018	375	Rectum Adenocarcinoma							0.811
2263141	TCGA-AF-A56K-01	FBH1	normal	0.202	375	Rectum Adenocarcinoma							0.259
1651585	TCGA-AH-6643-01	FBH1	normal	-0.425	375	Rectum Adenocarcinoma							0.981
1651617	TCGA-EI-6508-01	FBH1	normal	-1.877	375	Rectum Adenocarcinoma							-1.561
1651662	TCGA-AG-A020-01	FBH1	normal	1.758	375	Rectum Adenocarcinoma							-2.629
1651554	TCGA-AG-3732-01	FBH1	normal	-1.189	375	Rectum Adenocarcinoma							1.206
1651606	TCGA-DC-6157-01	FBH1	under	-2.723	375	Rectum Adenocarcinoma							5.638
1651576	TCGA-AG-4007-01	FBH1	normal	-0.405	375	Rectum Adenocarcinoma							-0.118
1651527	TCGA-AG-3578-01	FBH1	normal	0.183	375	Rectum Adenocarcinoma							0.98
2197621	TCGA-AG-A01J-01	FBH1	normal	-0.025	375	Rectum Adenocarcinoma							-0.418
1651525	TCGA-AG-3574-01	FBH1	normal	-0.742	375	Rectum Adenocarcinoma							3.359
1651547	TCGA-AG-3611-01	FBH1	normal	-1.097	375	Rectum Adenocarcinoma							1.432
1651582	TCGA-AH-6544-01	FBH1	under	-2.114	375	Rectum Adenocarcinoma							4.128
1651517	TCGA-AF-3911-01	FBH1	normal	-1.271	375	Rectum Adenocarcinoma							-0.398
1651677	TCGA-DY-A1H8-01	FBH1	normal	-0.813	375	Rectum Adenocarcinoma							0.774
1651533	TCGA-AG-3586-01	FBH1	normal	-0.725	375	Rectum Adenocarcinoma							1.287
1651669	TCGA-AG-A032-01	FBH1	normal	-0.101	375	Rectum Adenocarcinoma							0.632
1651537	TCGA-AG-3593-01	FBH1	normal	-0.532	375	Rectum Adenocarcinoma							2.659
1651560	TCGA-AG-3885-01	FBH1	normal	1.105	375	Rectum Adenocarcinoma							-0.376
1651630	TCGA-EI-7002-01	FBH1	normal	1.935	375	Rectum Adenocarcinoma							1.242
2197619	TCGA-DC-4745-01	FBH1	normal	0.249	375	Rectum Adenocarcinoma							-0.079
1651600	TCGA-DC-4749-01	FBH1	normal	-1.49	375	Rectum Adenocarcinoma							-0.357
1651539	TCGA-AG-3598-01	FBH1	normal	-0.563	375	Rectum Adenocarcinoma							-2.72
1651618	TCGA-EI-6509-01	FBH1	normal	-0.92	375	Rectum Adenocarcinoma							1.491
1651651	TCGA-AG-A00H-01	FBH1	normal	-0.157	375	Rectum Adenocarcinoma							-0.633
1651584	TCGA-AH-6549-01	FBH1	normal	1.887	375	Rectum Adenocarcinoma							-0.573
1651603	TCGA-DC-6154-01	FBH1	normal	-0.759	375	Rectum Adenocarcinoma							0.22
1651573	TCGA-AG-3999-01	FBH1	normal	-0.578	375	Rectum Adenocarcinoma							0.381
1651523	TCGA-AF-6655-01	FBH1	normal	-1.317	375	Rectum Adenocarcinoma							1.403
1651609	TCGA-DC-6681-01	FBH1	normal	0.133	375	Rectum Adenocarcinoma							-0.504
1651654	TCGA-AG-A014-01	FBH1	over	4.177	375	Rectum Adenocarcinoma							0.688
1651649	TCGA-AG-A008-01	FBH1	normal	-0.98	375	Rectum Adenocarcinoma							7.124
1651665	TCGA-AG-A026-01	FBH1	normal	0.726	375	Rectum Adenocarcinoma							-0.217
1651583	TCGA-AH-6547-01	FBH1	normal	0.869	375	Rectum Adenocarcinoma							-1.207
2185852	TCGA-G5-6572-02	FBH1	under	-2.162	375	Rectum Adenocarcinoma							0.824
1651520	TCGA-AF-4110-01	FBH1	normal	0.149	375	Rectum Adenocarcinoma							1.025
1651620	TCGA-EI-6511-01	FBH1	normal	-0.275	375	Rectum Adenocarcinoma							-1.535
1651528	TCGA-AG-3580-01	FBH1	normal	1.217	375	Rectum Adenocarcinoma							0.237
1651640	TCGA-F5-6814-01	FBH1	normal	0.873	375	Rectum Adenocarcinoma							-0.006
1651596	TCGA-CL-4957-01	FBH1	normal	0.161	375	Rectum Adenocarcinoma							2.919
1651522	TCGA-AF-6136-01	FBH1	normal	-1.468	375	Rectum Adenocarcinoma							0.493
1651053	TCGA-AA-3854-01	FBH1	normal	0.199	376	Colon Adenocarcinoma							0.767
1650947	TCGA-A6-5665-01	FBH1	normal	-0.998	376	Colon Adenocarcinoma							0.493
1651185	TCGA-CA-5797-01	FBH1	normal	-0.434	376	Colon Adenocarcinoma							1.675
1651307	TCGA-F4-6806-01	FBH1	normal	0.581	376	Colon Adenocarcinoma							-0.245
1651107	TCGA-AA-A00W-01	FBH1	over	2.034	376	Colon Adenocarcinoma							-0.343
1651295	TCGA-DM-A28H-01	FBH1	normal	-0.537	376	Colon Adenocarcinoma							0.582
1651310	TCGA-F4-6809-01	FBH1	normal	0.256	376	Colon Adenocarcinoma							0.261
1651262	TCGA-D5-6922-01	FBH1	normal	-0.595	376	Colon Adenocarcinoma							0.599
1651239	TCGA-CM-6678-01	FBH1	normal	1.087	376	Colon Adenocarcinoma							1.099
1651016	TCGA-AA-3673-01	FBH1	normal	-0.356	376	Colon Adenocarcinoma							3.051
1651163	TCGA-AZ-4323-01	FBH1	normal	1.638	376	Colon Adenocarcinoma							0.187
1651240	TCGA-CM-6679-01	FBH1	normal	0.225	376	Colon Adenocarcinoma							-0.46
2186046	TCGA-G4-6317-02	FBH1	normal	-1.198	376	Colon Adenocarcinoma							0.163
1651206	TCGA-CM-4744-01	FBH1	normal	-1.194	376	Colon Adenocarcinoma							1.78
1650983	TCGA-AA-3522-01	FBH1	normal	-0.162	376	Colon Adenocarcinoma							-1.108
2339246	TCGA-QL-A97D-01	FBH1	normal	1.866	376	Colon Adenocarcinoma							1.057
1651030	TCGA-AA-3710-01	FBH1	normal	-0.274	376	Colon Adenocarcinoma							0.415
1650964	TCGA-A6-6782-01	FBH1	normal	1.616	376	Colon Adenocarcinoma							-0.613
1651260	TCGA-D5-6898-01	FBH1	normal	0.098	376	Colon Adenocarcinoma							-1.548
1650986	TCGA-AA-3526-01	FBH1	normal	-0.593	376	Colon Adenocarcinoma							-1.006
1651084	TCGA-AA-3975-01	FBH1	normal	0.839	376	Colon Adenocarcinoma							-0.302
1651326	TCGA-G4-6309-01	FBH1	normal	0.359	376	Colon Adenocarcinoma							1.47
2193435	TCGA-AA-A02R-01	FBH1	normal	1.896	376	Colon Adenocarcinoma							-1.466
1651235	TCGA-CM-6674-01	FBH1	normal	-0.914	376	Colon Adenocarcinoma							0.106
2193423	TCGA-QG-A5YV-01	FBH1	normal	-0.044	376	Colon Adenocarcinoma							0.179
1651028	TCGA-AA-3696-01	FBH1	normal	-1.084	376	Colon Adenocarcinoma							-0.146
2262931	TCGA-AD-A5EJ-01	FBH1	normal	0.339	376	Colon Adenocarcinoma							2.93
1651333	TCGA-G4-6321-01	FBH1	normal	-1.559	376	Colon Adenocarcinoma							-0.782
1650990	TCGA-AA-3531-01	FBH1	over	4.48	376	Colon Adenocarcinoma							-0.012
1651297	TCGA-DM-A28M-01	FBH1	normal	-0.743	376	Colon Adenocarcinoma							-1.272
2193449	TCGA-DM-A288-01	FBH1	normal	0.125	376	Colon Adenocarcinoma							1.517
1651264	TCGA-D5-6924-01	FBH1	normal	1.176	376	Colon Adenocarcinoma							0.338
1651142	TCGA-AD-6889-01	FBH1	normal	0.482	376	Colon Adenocarcinoma							-0.719
1734959	TCGA-A6-2670-01	FBH1	normal	0.397	376	Colon Adenocarcinoma							2.384
1650957	TCGA-A6-6650-01	FBH1	normal	0.328	376	Colon Adenocarcinoma							-0.206
1651144	TCGA-AD-6895-01	FBH1	normal	0.398	376	Colon Adenocarcinoma							-1.81
1651336	TCGA-G4-6586-01	FBH1	normal	-0.654	376	Colon Adenocarcinoma							-1.297
2263253	TCGA-3L-AA1B-01	FBH1	normal	0.811	376	Colon Adenocarcinoma							0.57
2340142	TCGA-NH-A8F7-01	FBH1	over	2.873	376	Colon Adenocarcinoma							-0.53
1650994	TCGA-AA-3542-01	FBH1	normal	-1.134	376	Colon Adenocarcinoma							-0.546
1651141	TCGA-AD-6888-01	FBH1	normal	-0.286	376	Colon Adenocarcinoma							0.177
2193414	TCGA-AZ-4308-01	FBH1	normal	0.526	376	Colon Adenocarcinoma							0.794
1651245	TCGA-D5-5540-01	FBH1	under	-2.078	376	Colon Adenocarcinoma							1.027
1651322	TCGA-G4-6303-01	FBH1	normal	-1.737	376	Colon Adenocarcinoma							-2.039
1651149	TCGA-AD-6965-01	FBH1	normal	-0.185	376	Colon Adenocarcinoma							0.744
1651060	TCGA-AA-3864-01	FBH1	normal	-1.085	376	Colon Adenocarcinoma							-0.949
2339565	TCGA-AY-A71X-01	FBH1	normal	0.83	376	Colon Adenocarcinoma							-0.713
1651266	TCGA-D5-6927-01	FBH1	normal	0.822	376	Colon Adenocarcinoma							-0.732
2262930	TCGA-NH-A6GA-01	FBH1	normal	1.16	376	Colon Adenocarcinoma							-1.195
1651156	TCGA-AY-5543-01	FBH1	normal	-0.114	376	Colon Adenocarcinoma							0.399
1651315	TCGA-G4-6293-01	FBH1	normal	1.037	376	Colon Adenocarcinoma							-0.191
1651300	TCGA-F4-6461-01	FBH1	normal	0.124	376	Colon Adenocarcinoma							-1.271
1651139	TCGA-AD-5900-01	FBH1	normal	-1.1	376	Colon Adenocarcinoma							-2.951
1651018	TCGA-AA-3678-01	FBH1	normal	0.727	376	Colon Adenocarcinoma							0.021
1650980	TCGA-AA-3519-01	FBH1	normal	0.255	376	Colon Adenocarcinoma							2.163
2193425	TCGA-DM-A280-01	FBH1	normal	-1.887	376	Colon Adenocarcinoma							4.893
1651271	TCGA-D5-6932-01	FBH1	normal	0.602	376	Colon Adenocarcinoma							-1.486
1651148	TCGA-AD-6964-01	FBH1	normal	1.002	376	Colon Adenocarcinoma							-0.37
1651181	TCGA-CA-5254-01	FBH1	normal	1.517	376	Colon Adenocarcinoma							0.92
1651008	TCGA-AA-3655-01	FBH1	normal	0.265	376	Colon Adenocarcinoma							-0.017
1651324	TCGA-G4-6306-01	FBH1	normal	-1.505	376	Colon Adenocarcinoma							0.496
1651284	TCGA-DM-A1HA-01	FBH1	normal	1.227	376	Colon Adenocarcinoma							0.08
1651027	TCGA-AA-3695-01	FBH1	normal	1.967	376	Colon Adenocarcinoma							0.348
1650940	TCGA-A6-5656-01	FBH1	normal	0.182	376	Colon Adenocarcinoma							-2.727
2193453	TCGA-DM-A1HB-01	FBH1	normal	0.082	376	Colon Adenocarcinoma							-1.065
1651253	TCGA-D5-6535-01	FBH1	normal	-1.847	376	Colon Adenocarcinoma							0
1651005	TCGA-AA-3560-01	FBH1	over	3.605	376	Colon Adenocarcinoma							9.414
1651217	TCGA-CM-5860-01	FBH1	normal	-0.989	376	Colon Adenocarcinoma							-0.151
2193450	TCGA-NH-A50V-01	FBH1	over	2.272	376	Colon Adenocarcinoma							-0.001
1651108	TCGA-AA-A00Z-01	FBH1	normal	-1.959	376	Colon Adenocarcinoma							1.35
1650979	TCGA-AA-3518-01	FBH1	normal	-0.303	376	Colon Adenocarcinoma							-0.073
2193429	TCGA-A6-2681-01	FBH1	normal	-1.083	376	Colon Adenocarcinoma							0.951
1650956	TCGA-A6-6649-01	FBH1	normal	1.191	376	Colon Adenocarcinoma							-0.031
1650987	TCGA-AA-3527-01	FBH1	normal	1.315	376	Colon Adenocarcinoma							-1.529
1651302	TCGA-F4-6569-01	FBH1	normal	0.303	376	Colon Adenocarcinoma							1.185
2457453	TCGA-T9-A92H-01	FBH1	normal	0.63	376	Colon Adenocarcinoma							-1.293
1651273	TCGA-DM-A0X9-01	FBH1	normal	-0.284	376	Colon Adenocarcinoma							-1.168
1651157	TCGA-AY-6196-01	FBH1	normal	0.035	376	Colon Adenocarcinoma							0.038
1651040	TCGA-AA-3821-01	FBH1	normal	-0.492	376	Colon Adenocarcinoma							-1.938
1651015	TCGA-AA-3672-01	FBH1	normal	0.935	376	Colon Adenocarcinoma							1.907
1651221	TCGA-CM-5864-01	FBH1	normal	-1.495	376	Colon Adenocarcinoma							-0.23
1651055	TCGA-AA-3856-01	FBH1	normal	-0.246	376	Colon Adenocarcinoma							-0.695
1651291	TCGA-DM-A28C-01	FBH1	normal	1.302	376	Colon Adenocarcinoma							0.196
1651189	TCGA-CA-6718-01	FBH1	normal	-0.357	376	Colon Adenocarcinoma							3.579
1651303	TCGA-F4-6570-01	FBH1	normal	-0.419	376	Colon Adenocarcinoma							5.165
1651020	TCGA-AA-3680-01	FBH1	normal	-0.19	376	Colon Adenocarcinoma							2.882
1651294	TCGA-DM-A28G-01	FBH1	normal	0.781	376	Colon Adenocarcinoma							0.064
1651256	TCGA-D5-6538-01	FBH1	normal	-0.807	376	Colon Adenocarcinoma							-0.628
1651176	TCGA-AZ-6603-01	FBH1	normal	-0.705	376	Colon Adenocarcinoma							0.226
1651173	TCGA-AZ-6599-01	FBH1	normal	-0.459	376	Colon Adenocarcinoma							4.32
1650948	TCGA-A6-5666-01	FBH1	normal	-1.96	376	Colon Adenocarcinoma							0.615
1651051	TCGA-AA-3851-01	FBH1	normal	0.488	376	Colon Adenocarcinoma							0.759
1651316	TCGA-G4-6294-01	FBH1	normal	0.123	376	Colon Adenocarcinoma							-0.645
1651280	TCGA-DM-A1D8-01	FBH1	over	2.893	376	Colon Adenocarcinoma							-1.249
1651050	TCGA-AA-3850-01	FBH1	normal	1.134	376	Colon Adenocarcinoma							-0.645
1651032	TCGA-AA-3713-01	FBH1	normal	1.53	376	Colon Adenocarcinoma							-0.208
1651261	TCGA-D5-6920-01	FBH1	normal	1.081	376	Colon Adenocarcinoma							0.441
2457449	TCGA-5M-AAT4-01	FBH1	normal	0.718	376	Colon Adenocarcinoma							0.657
1651325	TCGA-G4-6307-01	FBH1	normal	-1.681	376	Colon Adenocarcinoma							-3.597
1651299	TCGA-F4-6460-01	FBH1	normal	0.189	376	Colon Adenocarcinoma							-0.095
1651074	TCGA-AA-3952-01	FBH1	over	2.861	376	Colon Adenocarcinoma							-1.419
1650999	TCGA-AA-3552-01	FBH1	normal	-0.207	376	Colon Adenocarcinoma							0.232
1651022	TCGA-AA-3684-01	FBH1	over	2.177	376	Colon Adenocarcinoma							6.428
1650988	TCGA-AA-3529-01	FBH1	normal	0.539	376	Colon Adenocarcinoma							1.07
1651130	TCGA-AA-A02H-01	FBH1	normal	0.533	376	Colon Adenocarcinoma							-0.757
1651129	TCGA-AA-A02F-01	FBH1	normal	0.597	376	Colon Adenocarcinoma							-2.858
1651166	TCGA-AZ-4616-01	FBH1	normal	-1.061	376	Colon Adenocarcinoma							-0.779
1901052	TCGA-AA-3861-01	FBH1	normal	-0.372	376	Colon Adenocarcinoma							0.689
1650921	TCGA-A6-2674-01	FBH1	normal	-1.103	376	Colon Adenocarcinoma							0.446
1651082	TCGA-AA-3972-01	FBH1	normal	-0.931	376	Colon Adenocarcinoma							0.633
1651122	TCGA-AA-A01V-01	FBH1	over	2.743	376	Colon Adenocarcinoma							-0.76
1651140	TCGA-AD-6548-01	FBH1	normal	-0.459	376	Colon Adenocarcinoma							-0.477
1651042	TCGA-AA-3833-01	FBH1	normal	0.122	376	Colon Adenocarcinoma							0.999
2193433	TCGA-A6-2686-01	FBH1	over	3.077	376	Colon Adenocarcinoma							-0.922
1650946	TCGA-A6-5664-01	FBH1	normal	0.025	376	Colon Adenocarcinoma							-0.173
2529981	TCGA-F4-6857-01	FBH1	normal	-0.53	376	Colon Adenocarcinoma							0.193
1651220	TCGA-CM-5863-01	FBH1	normal	-1.245	376	Colon Adenocarcinoma							-1.019
1651100	TCGA-AA-A00K-01	FBH1	normal	-0.095	376	Colon Adenocarcinoma							0.016
1651190	TCGA-CA-6719-01	FBH1	normal	-1.027	376	Colon Adenocarcinoma							-0.095
1651125	TCGA-AA-A022-01	FBH1	over	2.952	376	Colon Adenocarcinoma							0.784
1651046	TCGA-AA-3844-01	FBH1	normal	-0.754	376	Colon Adenocarcinoma							1.295
1650975	TCGA-AA-3511-01	FBH1	normal	-0.405	376	Colon Adenocarcinoma							-2.374
2193439	TCGA-D5-6530-01	FBH1	normal	0.292	376	Colon Adenocarcinoma							-1.436
2193458	TCGA-AA-3862-01	FBH1	normal	-0.696	376	Colon Adenocarcinoma							0.176
1650934	TCGA-A6-3807-01	FBH1	normal	1.876	376	Colon Adenocarcinoma							0.546
2457450	TCGA-5M-AAT6-01	FBH1	normal	-0.697	376	Colon Adenocarcinoma							-0.756
1651091	TCGA-AA-3986-01	FBH1	normal	0.113	376	Colon Adenocarcinoma							0.435
1651113	TCGA-AA-A01F-01	FBH1	normal	0.076	376	Colon Adenocarcinoma							0.369
1651205	TCGA-CM-4743-01	FBH1	normal	-0.812	376	Colon Adenocarcinoma							-0.076
1651127	TCGA-AA-A029-01	FBH1	normal	-0.466	376	Colon Adenocarcinoma							-1.242
1651331	TCGA-G4-6317-01	FBH1	normal	-0.12	376	Colon Adenocarcinoma							-1.588
1651010	TCGA-AA-3662-01	FBH1	normal	-0.571	376	Colon Adenocarcinoma							-0.667
2193460	TCGA-G4-6627-01	FBH1	normal	-0.366	376	Colon Adenocarcinoma							-0.495
1651011	TCGA-AA-3663-01	FBH1	normal	-0.977	376	Colon Adenocarcinoma							9.551
1651223	TCGA-CM-6161-01	FBH1	normal	0.412	376	Colon Adenocarcinoma							-0.974
1651026	TCGA-AA-3693-01	FBH1	normal	-0.038	376	Colon Adenocarcinoma							-0.451
1650922	TCGA-A6-2675-01	FBH1	normal	-0.232	376	Colon Adenocarcinoma							1.901
1651168	TCGA-AZ-4682-01	FBH1	normal	-1.204	376	Colon Adenocarcinoma							5.198
1650930	TCGA-A6-2683-01	FBH1	over	2.159	376	Colon Adenocarcinoma							0.306
1650976	TCGA-AA-3514-01	FBH1	normal	1.258	376	Colon Adenocarcinoma							-1.228
1651180	TCGA-AZ-6608-01	FBH1	normal	-1.395	376	Colon Adenocarcinoma							-0.171
1650942	TCGA-A6-5659-01	FBH1	normal	-1.063	376	Colon Adenocarcinoma							-0.871
1650981	TCGA-AA-3520-01	FBH1	normal	0.202	376	Colon Adenocarcinoma							-0.133
1650941	TCGA-A6-5657-01	FBH1	normal	0.473	376	Colon Adenocarcinoma							3.284
1651321	TCGA-G4-6302-01	FBH1	normal	0.655	376	Colon Adenocarcinoma							13.422
1651267	TCGA-D5-6928-01	FBH1	normal	1.173	376	Colon Adenocarcinoma							-0.423
1651035	TCGA-AA-3812-01	FBH1	normal	0.447	376	Colon Adenocarcinoma							-1.151
1651063	TCGA-AA-3869-01	FBH1	normal	-0.158	376	Colon Adenocarcinoma							0.031
1651339	TCGA-G4-6626-01	FBH1	under	-2.133	376	Colon Adenocarcinoma							0.863
1650925	TCGA-A6-2678-01	FBH1	normal	-0.407	376	Colon Adenocarcinoma							0.695
1651154	TCGA-AY-4070-01	FBH1	over	5.342	376	Colon Adenocarcinoma							0.818
1651203	TCGA-CK-6748-01	FBH1	normal	-0.207	376	Colon Adenocarcinoma							-1.722
1901050	TCGA-A6-3809-01	FBH1	normal	-1.109	376	Colon Adenocarcinoma							-0.05
1651048	TCGA-AA-3846-01	FBH1	normal	-0.977	376	Colon Adenocarcinoma							-0.474
2339249	TCGA-4T-AA8H-01	FBH1	normal	-0.061	376	Colon Adenocarcinoma							-0.456
1651102	TCGA-AA-A00N-01	FBH1	normal	0.497	376	Colon Adenocarcinoma							1.094
1651145	TCGA-AD-6899-01	FBH1	normal	1.975	376	Colon Adenocarcinoma							0.117
1651242	TCGA-D5-5537-01	FBH1	normal	1.391	376	Colon Adenocarcinoma							-0.465
1651279	TCGA-DM-A1D7-01	FBH1	normal	0.787	376	Colon Adenocarcinoma							4.226
1650997	TCGA-AA-3548-01	FBH1	over	2.982	376	Colon Adenocarcinoma							0.455
1651236	TCGA-CM-6675-01	FBH1	normal	-1.528	376	Colon Adenocarcinoma							-1.533
1651013	TCGA-AA-3666-01	FBH1	normal	1.424	376	Colon Adenocarcinoma							1.276
1651186	TCGA-CA-6715-01	FBH1	normal	-0.701	376	Colon Adenocarcinoma							0.29
1651062	TCGA-AA-3867-01	FBH1	normal	-1.453	376	Colon Adenocarcinoma							0.041
1651041	TCGA-AA-3831-01	FBH1	normal	1.144	376	Colon Adenocarcinoma							0.202
1651065	TCGA-AA-3872-01	FBH1	over	2.632	376	Colon Adenocarcinoma							1.528
1651009	TCGA-AA-3660-01	FBH1	normal	-1.359	376	Colon Adenocarcinoma							1.789
1651263	TCGA-D5-6923-01	FBH1	normal	0.645	376	Colon Adenocarcinoma							1.372
1651077	TCGA-AA-3966-01	FBH1	normal	0.194	376	Colon Adenocarcinoma							0.269
1651188	TCGA-CA-6717-01	FBH1	normal	0.184	376	Colon Adenocarcinoma							-0.035
2193447	TCGA-AA-3970-01	FBH1	normal	-0.247	376	Colon Adenocarcinoma							1.267
1651229	TCGA-CM-6167-01	FBH1	normal	0.656	376	Colon Adenocarcinoma							0.187
1651099	TCGA-AA-A00J-01	FBH1	normal	-0.566	376	Colon Adenocarcinoma							4.38
2193446	TCGA-CM-4751-01	FBH1	normal	0.027	376	Colon Adenocarcinoma							1.742
1651147	TCGA-AD-6963-01	FBH1	normal	0.568	376	Colon Adenocarcinoma							-1.526
1651054	TCGA-AA-3855-01	FBH1	normal	1.091	376	Colon Adenocarcinoma							-1.136
1651201	TCGA-CK-6746-01	FBH1	normal	1.326	376	Colon Adenocarcinoma							0.969
1651330	TCGA-G4-6315-01	FBH1	normal	-0.775	376	Colon Adenocarcinoma							6.568
2457452	TCGA-SS-A7HO-01	FBH1	normal	-0.161	376	Colon Adenocarcinoma							-2.605
1650950	TCGA-A6-6137-01	FBH1	normal	0.755	376	Colon Adenocarcinoma							-0.301
1651272	TCGA-D5-7000-01	FBH1	normal	-0.219	376	Colon Adenocarcinoma							-0.718
1651301	TCGA-F4-6463-01	FBH1	normal	0.556	376	Colon Adenocarcinoma							-1.19
1651334	TCGA-G4-6322-01	FBH1	normal	-1.773	376	Colon Adenocarcinoma							4.8
1651219	TCGA-CM-5862-01	FBH1	normal	-0.195	376	Colon Adenocarcinoma							-0.108
2193420	TCGA-AY-A69D-01	FBH1	over	2.234	376	Colon Adenocarcinoma							-0.694
1651244	TCGA-D5-5539-01	FBH1	normal	0.713	376	Colon Adenocarcinoma							-1.297
1651218	TCGA-CM-5861-01	FBH1	normal	-1.661	376	Colon Adenocarcinoma							-0.463
1651317	TCGA-G4-6295-01	FBH1	normal	-0.233	376	Colon Adenocarcinoma							-0.421
1651106	TCGA-AA-A00U-01	FBH1	normal	0.849	376	Colon Adenocarcinoma							0.04
1651025	TCGA-AA-3692-01	FBH1	under	-2.018	376	Colon Adenocarcinoma							0.275
1651094	TCGA-AA-A004-01	FBH1	normal	-0.6	376	Colon Adenocarcinoma							12.688
1650970	TCGA-AA-3496-01	FBH1	normal	1.168	376	Colon Adenocarcinoma							1.803
1651318	TCGA-G4-6297-01	FBH1	normal	-1.139	376	Colon Adenocarcinoma							0.12
1651066	TCGA-AA-3875-01	FBH1	normal	-0.493	376	Colon Adenocarcinoma							0.52
1651167	TCGA-AZ-4681-01	FBH1	normal	-0.33	376	Colon Adenocarcinoma							-3.049
1651309	TCGA-F4-6808-01	FBH1	normal	0.797	376	Colon Adenocarcinoma							0.259
1651136	TCGA-AA-A02Y-01	FBH1	normal	-0.72	376	Colon Adenocarcinoma							2.017
1651101	TCGA-AA-A00L-01	FBH1	normal	0.893	376	Colon Adenocarcinoma							1.348
1651000	TCGA-AA-3553-01	FBH1	normal	-0.571	376	Colon Adenocarcinoma							1.576
1651170	TCGA-AZ-5403-01	FBH1	under	-2.411	376	Colon Adenocarcinoma							-2.187
1651115	TCGA-AA-A01I-01	FBH1	normal	-0.382	376	Colon Adenocarcinoma							0.634
1651234	TCGA-CM-6172-01	FBH1	normal	0.748	376	Colon Adenocarcinoma							-0.267
1651259	TCGA-D5-6541-01	FBH1	normal	0.683	376	Colon Adenocarcinoma							1.975
1651258	TCGA-D5-6540-01	FBH1	normal	-0.227	376	Colon Adenocarcinoma							-1.595
1651088	TCGA-AA-3980-01	FBH1	normal	-0.648	376	Colon Adenocarcinoma							1.018
2193441	TCGA-A6-A567-01	FBH1	over	2.582	376	Colon Adenocarcinoma							5.014
1651298	TCGA-F4-6459-01	FBH1	normal	1.405	376	Colon Adenocarcinoma							3.707
1651270	TCGA-D5-6931-01	FBH1	normal	0.073	376	Colon Adenocarcinoma							-1.032
1650920	TCGA-A6-2672-01	FBH1	normal	0.013	376	Colon Adenocarcinoma							0.932
1650952	TCGA-A6-6140-01	FBH1	normal	-0.25	376	Colon Adenocarcinoma							0.384
1651103	TCGA-AA-A00O-01	FBH1	over	2.516	376	Colon Adenocarcinoma							-0.524
1651187	TCGA-CA-6716-01	FBH1	normal	-0.671	376	Colon Adenocarcinoma							0.414
1650943	TCGA-A6-5660-01	FBH1	normal	-1.468	376	Colon Adenocarcinoma							0.044
1651007	TCGA-AA-3562-01	FBH1	normal	-0.132	376	Colon Adenocarcinoma							0.129
1651216	TCGA-CM-5349-01	FBH1	normal	0.199	376	Colon Adenocarcinoma							0.297
1651214	TCGA-CM-5344-01	FBH1	normal	-0.823	376	Colon Adenocarcinoma							-0.116
1651112	TCGA-AA-A01D-01	FBH1	normal	-0.252	376	Colon Adenocarcinoma							-1.019
1651265	TCGA-D5-6926-01	FBH1	normal	-0.643	376	Colon Adenocarcinoma							0.325
1651152	TCGA-AU-3779-01	FBH1	normal	0.166	376	Colon Adenocarcinoma							1.296
1651319	TCGA-G4-6298-01	FBH1	normal	-0.133	376	Colon Adenocarcinoma							0.405
1651195	TCGA-CK-4952-01	FBH1	normal	-1.108	376	Colon Adenocarcinoma							0.238
1650989	TCGA-AA-3530-01	FBH1	normal	0.179	376	Colon Adenocarcinoma							-0.251
1651228	TCGA-CM-6166-01	FBH1	normal	-0.963	376	Colon Adenocarcinoma							-0.337
1651178	TCGA-AZ-6606-01	FBH1	normal	-0.996	376	Colon Adenocarcinoma							2.206
1651006	TCGA-AA-3561-01	FBH1	normal	-1.72	376	Colon Adenocarcinoma							1.027
1651001	TCGA-AA-3554-01	FBH1	normal	-0.086	376	Colon Adenocarcinoma							1.124
2339247	TCGA-RU-A8FL-01	FBH1	normal	-0.48	376	Colon Adenocarcinoma							-0.097
1650982	TCGA-AA-3521-01	FBH1	normal	-0.783	376	Colon Adenocarcinoma							-1.363
2193422	TCGA-QG-A5YX-01	FBH1	normal	-0.148	376	Colon Adenocarcinoma							0.794
1651215	TCGA-CM-5348-01	FBH1	normal	-1.11	376	Colon Adenocarcinoma							-0.392
1651159	TCGA-AY-6386-01	FBH1	normal	-0.34	376	Colon Adenocarcinoma							0.707
1651057	TCGA-AA-3860-01	FBH1	normal	1.442	376	Colon Adenocarcinoma							-0.326
1650963	TCGA-A6-6781-01	FBH1	normal	1.152	376	Colon Adenocarcinoma							0.707
1651049	TCGA-AA-3848-01	FBH1	normal	1.144	376	Colon Adenocarcinoma							0.237
1651014	TCGA-AA-3667-01	FBH1	normal	1.492	376	Colon Adenocarcinoma							-2.941
1650978	TCGA-AA-3517-01	FBH1	normal	1.666	376	Colon Adenocarcinoma							-0.141
1651002	TCGA-AA-3555-01	FBH1	normal	0.645	376	Colon Adenocarcinoma							-1.505
1651247	TCGA-D5-6529-01	FBH1	normal	1.184	376	Colon Adenocarcinoma							-0.453
1651292	TCGA-DM-A28E-01	FBH1	normal	0.585	376	Colon Adenocarcinoma							-0.841
1651086	TCGA-AA-3977-01	FBH1	normal	-1.294	376	Colon Adenocarcinoma							-1.482
1651031	TCGA-AA-3712-01	FBH1	normal	1.898	376	Colon Adenocarcinoma							-0.061
1651226	TCGA-CM-6164-01	FBH1	normal	-0.499	376	Colon Adenocarcinoma							0.348
1651033	TCGA-AA-3715-01	FBH1	normal	1.263	376	Colon Adenocarcinoma							0.08
1650949	TCGA-A6-5667-01	FBH1	normal	-1.951	376	Colon Adenocarcinoma							2.274
1651251	TCGA-D5-6533-01	FBH1	normal	1.268	376	Colon Adenocarcinoma							-0.506
1651110	TCGA-AA-A017-01	FBH1	normal	0.752	376	Colon Adenocarcinoma							0.009
1651277	TCGA-DM-A1D4-01	FBH1	normal	0.243	376	Colon Adenocarcinoma							-0.262
2262736	TCGA-NH-A6GC-01	FBH1	normal	-1.099	376	Colon Adenocarcinoma							-0.001
1651305	TCGA-F4-6704-01	FBH1	normal	0.341	376	Colon Adenocarcinoma							10.322
2193438	TCGA-AD-A5EK-01	FBH1	normal	-0.387	376	Colon Adenocarcinoma							0.449
1651304	TCGA-F4-6703-01	FBH1	normal	0.749	376	Colon Adenocarcinoma							2.183
1651019	TCGA-AA-3679-01	FBH1	normal	-1.068	376	Colon Adenocarcinoma							0.351
1651172	TCGA-AZ-6598-01	FBH1	under	-2.082	376	Colon Adenocarcinoma							1.287
1651252	TCGA-D5-6534-01	FBH1	normal	1.55	376	Colon Adenocarcinoma							2.054
1651175	TCGA-AZ-6601-01	FBH1	normal	0.297	376	Colon Adenocarcinoma							1.52
1651198	TCGA-CK-5914-01	FBH1	normal	-0.739	376	Colon Adenocarcinoma							-0.524
2193434	TCGA-AA-A02E-01	FBH1	normal	1.094	376	Colon Adenocarcinoma							0.507
1651047	TCGA-AA-3845-01	FBH1	normal	0.277	376	Colon Adenocarcinoma							2.495
1651090	TCGA-AA-3984-01	FBH1	normal	-1.353	376	Colon Adenocarcinoma							-2.498
1651191	TCGA-CK-4947-01	FBH1	normal	-0.609	376	Colon Adenocarcinoma							-2.136
1651225	TCGA-CM-6163-01	FBH1	over	2.49	376	Colon Adenocarcinoma							-1.207
2193428	TCGA-A6-2679-01	FBH1	normal	-0.709	376	Colon Adenocarcinoma							-0.658
1650966	TCGA-AA-3489-01	FBH1	normal	0.895	376	Colon Adenocarcinoma							3.615
1651153	TCGA-AU-6004-01	FBH1	normal	-0.288	376	Colon Adenocarcinoma							-0.288
1651120	TCGA-AA-A01S-01	FBH1	normal	0.931	376	Colon Adenocarcinoma							-0.556
2193440	TCGA-AA-3494-01	FBH1	normal	-1.315	376	Colon Adenocarcinoma							-1.175
1651212	TCGA-CM-4752-01	FBH1	normal	-0.808	376	Colon Adenocarcinoma							0.656
1651095	TCGA-AA-A00A-01	FBH1	normal	0.52	376	Colon Adenocarcinoma							4.564
1651133	TCGA-AA-A02O-01	FBH1	normal	0.207	376	Colon Adenocarcinoma							-0.331
1651193	TCGA-CK-4950-01	FBH1	normal	-0.293	376	Colon Adenocarcinoma							1.072
1651230	TCGA-CM-6168-01	FBH1	normal	-0.021	376	Colon Adenocarcinoma							0.458
1901053	TCGA-AA-A02K-01	FBH1	over	7.642	376	Colon Adenocarcinoma							4.828
1651109	TCGA-AA-A010-01	FBH1	normal	0.349	376	Colon Adenocarcinoma							1.179
1651222	TCGA-CM-5868-01	FBH1	normal	-1.114	376	Colon Adenocarcinoma							1.374
1651075	TCGA-AA-3955-01	FBH1	normal	-1.9	376	Colon Adenocarcinoma							-0.984
2193421	TCGA-A6-4107-01	FBH1	normal	0.051	376	Colon Adenocarcinoma							0.501
1651070	TCGA-AA-3941-01	FBH1	under	-2.355	376	Colon Adenocarcinoma							0.667
1651023	TCGA-AA-3685-01	FBH1	normal	-1.223	376	Colon Adenocarcinoma							-3.376
1651151	TCGA-AM-5821-01	FBH1	normal	-0.734	376	Colon Adenocarcinoma							0.384
1651281	TCGA-DM-A1D9-01	FBH1	normal	1.723	376	Colon Adenocarcinoma							0.534
1651313	TCGA-F4-6856-01	FBH1	normal	-0.612	376	Colon Adenocarcinoma							-1.237
1651275	TCGA-DM-A0XF-01	FBH1	normal	-0.618	376	Colon Adenocarcinoma							-0.856
1651192	TCGA-CK-4948-01	FBH1	normal	0.195	376	Colon Adenocarcinoma							-1.585
1651224	TCGA-CM-6162-01	FBH1	normal	-0.236	376	Colon Adenocarcinoma							-0.737
1651137	TCGA-AA-A03F-01	FBH1	over	2.598	376	Colon Adenocarcinoma							-0.031
1650959	TCGA-A6-6652-01	FBH1	normal	-0.054	376	Colon Adenocarcinoma							0.888
1651052	TCGA-AA-3852-01	FBH1	normal	0.071	376	Colon Adenocarcinoma							2.363
1651171	TCGA-AZ-5407-01	FBH1	normal	-0.472	376	Colon Adenocarcinoma							-1.537
1650998	TCGA-AA-3549-01	FBH1	normal	0.495	376	Colon Adenocarcinoma							0.942
2339244	TCGA-NH-A8F8-01	FBH1	normal	0.843	376	Colon Adenocarcinoma							-1.209
1651233	TCGA-CM-6171-01	FBH1	normal	0.315	376	Colon Adenocarcinoma							-0.047
1651158	TCGA-AY-6197-01	FBH1	normal	0.444	376	Colon Adenocarcinoma							-0.974
1650955	TCGA-A6-6648-01	FBH1	normal	-1.483	376	Colon Adenocarcinoma							-0.3
1651204	TCGA-CK-6751-01	FBH1	normal	-0.182	376	Colon Adenocarcinoma							-2.877
1651337	TCGA-G4-6588-01	FBH1	normal	-1.207	376	Colon Adenocarcinoma							-0.075
1651311	TCGA-F4-6854-01	FBH1	normal	0.801	376	Colon Adenocarcinoma							2.993
1651243	TCGA-D5-5538-01	FBH1	normal	-0.678	376	Colon Adenocarcinoma							0.777
1651199	TCGA-CK-5915-01	FBH1	normal	0.298	376	Colon Adenocarcinoma							0.8
2530477	TCGA-5M-AAT5-01	FBH1	normal	0.359	376	Colon Adenocarcinoma							0.866
1650924	TCGA-A6-2677-01	FBH1	normal	-0.526	376	Colon Adenocarcinoma							-0.141
1651104	TCGA-AA-A00Q-01	FBH1	normal	-1.094	376	Colon Adenocarcinoma							0.392
1651268	TCGA-D5-6929-01	FBH1	normal	-0.334	376	Colon Adenocarcinoma							-0.525
1650919	TCGA-A6-2671-01	FBH1	normal	1.613	376	Colon Adenocarcinoma							0.299
1650985	TCGA-AA-3525-01	FBH1	normal	-0.641	376	Colon Adenocarcinoma							-0.248
1651029	TCGA-AA-3697-01	FBH1	normal	-1.027	376	Colon Adenocarcinoma							-0.54
1651182	TCGA-CA-5255-01	FBH1	normal	-0.7	376	Colon Adenocarcinoma							6.852
1651338	TCGA-G4-6625-01	FBH1	over	2.183	376	Colon Adenocarcinoma							14.122
1651056	TCGA-AA-3858-01	FBH1	normal	-0.789	376	Colon Adenocarcinoma							-1.13
2339248	TCGA-NH-A8F7-06	FBH1	over	2.324	376	Colon Adenocarcinoma							-0.094
1651283	TCGA-DM-A1DB-01	FBH1	normal	-0.085	376	Colon Adenocarcinoma							-1.119
1651071	TCGA-AA-3947-01	FBH1	under	-2.523	376	Colon Adenocarcinoma							1.566
1651328	TCGA-G4-6311-01	FBH1	normal	-1.255	376	Colon Adenocarcinoma							-1.406
2530286	TCGA-5M-AATA-01	FBH1	over	3.383	376	Colon Adenocarcinoma							-0.725
1651085	TCGA-AA-3976-01	FBH1	normal	-1.635	376	Colon Adenocarcinoma							-2.071
1651135	TCGA-AA-A02W-01	FBH1	normal	-1.459	376	Colon Adenocarcinoma							1.885
2340006	TCGA-QG-A5Z1-01	FBH1	normal	0.037	376	Colon Adenocarcinoma							1.13
1651232	TCGA-CM-6170-01	FBH1	normal	-0.236	376	Colon Adenocarcinoma							-1.322
1651323	TCGA-G4-6304-01	FBH1	normal	1.538	376	Colon Adenocarcinoma							1.789
1651096	TCGA-AA-A00D-01	FBH1	normal	-0.293	376	Colon Adenocarcinoma							-0.463
2339245	TCGA-NH-A50U-01	FBH1	normal	1.556	376	Colon Adenocarcinoma							0.26
1651296	TCGA-DM-A28K-01	FBH1	normal	0.442	376	Colon Adenocarcinoma							-0.766
1651237	TCGA-CM-6676-01	FBH1	normal	-0.589	376	Colon Adenocarcinoma							0.862
1901051	TCGA-AA-3815-01	FBH1	normal	-0.167	376	Colon Adenocarcinoma							1.175
1651116	TCGA-AA-A01K-01	FBH1	normal	0.83	376	Colon Adenocarcinoma							-1.099
1651250	TCGA-D5-6532-01	FBH1	normal	0.025	376	Colon Adenocarcinoma							1.484
1650974	TCGA-AA-3510-01	FBH1	normal	0.091	376	Colon Adenocarcinoma							-0.764
2193413	TCGA-A6-A565-01	FBH1	normal	1.344	376	Colon Adenocarcinoma							-0.108
1651021	TCGA-AA-3681-01	FBH1	normal	-0.295	376	Colon Adenocarcinoma							0.867
1651069	TCGA-AA-3939-01	FBH1	normal	-1.866	376	Colon Adenocarcinoma							-3.559
1651043	TCGA-AA-3837-01	FBH1	normal	0.993	376	Colon Adenocarcinoma							-2.006
1650945	TCGA-A6-5662-01	FBH1	normal	-0.415	376	Colon Adenocarcinoma							-0.132
2193442	TCGA-A6-A56B-01	FBH1	normal	-0.275	376	Colon Adenocarcinoma							-0.407
1651231	TCGA-CM-6169-01	FBH1	normal	-0.111	376	Colon Adenocarcinoma							0.376
1651335	TCGA-G4-6323-01	FBH1	normal	0.221	376	Colon Adenocarcinoma							-0.439
2193448	TCGA-AA-3841-01	FBH1	normal	1.236	376	Colon Adenocarcinoma							-2.543
1651254	TCGA-D5-6536-01	FBH1	normal	-0.67	376	Colon Adenocarcinoma							6.035
1651332	TCGA-G4-6320-01	FBH1	normal	-0.068	376	Colon Adenocarcinoma							-0.792
1651038	TCGA-AA-3818-01	FBH1	normal	-0.373	376	Colon Adenocarcinoma							-0.279
1650961	TCGA-A6-6654-01	FBH1	normal	-0.9	376	Colon Adenocarcinoma							4.109
1651012	TCGA-AA-3664-01	FBH1	normal	-1.256	376	Colon Adenocarcinoma							-1.335
1651036	TCGA-AA-3814-01	FBH1	normal	-1.376	376	Colon Adenocarcinoma							2.273
1651308	TCGA-F4-6807-01	FBH1	normal	0.63	376	Colon Adenocarcinoma							-0.147
1651274	TCGA-DM-A0XD-01	FBH1	normal	-0.128	376	Colon Adenocarcinoma							1.018
1651249	TCGA-D5-6531-01	FBH1	normal	-1.084	376	Colon Adenocarcinoma							0.771
1651293	TCGA-DM-A28F-01	FBH1	normal	-1.281	376	Colon Adenocarcinoma							1.564
1650984	TCGA-AA-3524-01	FBH1	under	-2.033	376	Colon Adenocarcinoma							0.523
1651126	TCGA-AA-A024-01	FBH1	normal	0.436	376	Colon Adenocarcinoma							0.293
1651098	TCGA-AA-A00F-01	FBH1	normal	-0.411	376	Colon Adenocarcinoma							1.148
1651255	TCGA-D5-6537-01	FBH1	normal	-1.082	376	Colon Adenocarcinoma							0.59
1651209	TCGA-CM-4748-01	FBH1	under	-2.863	376	Colon Adenocarcinoma							1.496
1651081	TCGA-AA-3971-01	FBH1	normal	-0.352	376	Colon Adenocarcinoma							-0.509
1651269	TCGA-D5-6930-01	FBH1	normal	0.425	376	Colon Adenocarcinoma							0.247
1650960	TCGA-A6-6653-01	FBH1	normal	-1.148	376	Colon Adenocarcinoma							0.464
2193456	TCGA-DM-A28A-01	FBH1	normal	0.531	376	Colon Adenocarcinoma							-0.528
1651068	TCGA-AA-3930-01	FBH1	normal	-0.707	376	Colon Adenocarcinoma							2.841
1651079	TCGA-AA-3968-01	FBH1	normal	-0.363	376	Colon Adenocarcinoma							-2.262
1650991	TCGA-AA-3532-01	FBH1	normal	-0.691	376	Colon Adenocarcinoma							0.22
1651138	TCGA-AA-A03J-01	FBH1	normal	1.361	376	Colon Adenocarcinoma							3.699
2193459	TCGA-AA-3675-01	FBH1	normal	-0.313	376	Colon Adenocarcinoma							0.587
1651143	TCGA-AD-6890-01	FBH1	normal	0.488	376	Colon Adenocarcinoma							-2.931
1651278	TCGA-DM-A1D6-01	FBH1	normal	0.751	376	Colon Adenocarcinoma							0.038
1651155	TCGA-AY-4071-01	FBH1	normal	0.893	376	Colon Adenocarcinoma							-0.65
1651287	TCGA-DM-A282-01	FBH1	normal	0.472	376	Colon Adenocarcinoma							9.653
1651238	TCGA-CM-6677-01	FBH1	normal	-0.72	376	Colon Adenocarcinoma							-1.434
2193419	TCGA-A6-A566-01	FBH1	normal	0.839	376	Colon Adenocarcinoma							0.516
2193427	TCGA-A6-2680-01	FBH1	normal	0.298	376	Colon Adenocarcinoma							1.148
1651097	TCGA-AA-A00E-01	FBH1	normal	-0.677	376	Colon Adenocarcinoma							0.085
1651306	TCGA-F4-6805-01	FBH1	normal	-0.313	376	Colon Adenocarcinoma							0.427
1650993	TCGA-AA-3538-01	FBH1	normal	-0.371	376	Colon Adenocarcinoma							-0.674
1651146	TCGA-AD-6901-01	FBH1	normal	-0.672	376	Colon Adenocarcinoma							0.989
1651202	TCGA-CK-6747-01	FBH1	normal	0.173	376	Colon Adenocarcinoma							2.899
1650944	TCGA-A6-5661-01	FBH1	normal	-0.54	376	Colon Adenocarcinoma							0.724
1651105	TCGA-AA-A00R-01	FBH1	normal	0.289	376	Colon Adenocarcinoma							-0.455
2457451	TCGA-5M-AATE-01	FBH1	normal	1.99	376	Colon Adenocarcinoma							-0.165
1651072	TCGA-AA-3949-01	FBH1	normal	-1.335	376	Colon Adenocarcinoma							0.216
2193443	TCGA-AA-3488-01	FBH1	normal	-0.106	376	Colon Adenocarcinoma							0.206
1650923	TCGA-A6-2676-01	FBH1	normal	-0.602	376	Colon Adenocarcinoma							-1.057
1651061	TCGA-AA-3866-01	FBH1	normal	-1.26	376	Colon Adenocarcinoma							12.726
2193444	TCGA-A6-A5ZU-01	FBH1	normal	-1.942	376	Colon Adenocarcinoma							1.46
2340141	TCGA-AY-A8YK-01	FBH1	normal	0.508	376	Colon Adenocarcinoma							-0.425
1650938	TCGA-A6-4105-01	FBH1	normal	-0.049	376	Colon Adenocarcinoma							-1.275
1651246	TCGA-D5-5541-01	FBH1	normal	-0.657	376	Colon Adenocarcinoma							-1.206
1651197	TCGA-CK-5913-01	FBH1	normal	-0.772	376	Colon Adenocarcinoma							-0.311
2193445	TCGA-QG-A5Z2-01	FBH1	normal	1.067	376	Colon Adenocarcinoma							-0.954
1651210	TCGA-CM-4750-01	FBH1	normal	0.014	376	Colon Adenocarcinoma							0.046
1650962	TCGA-A6-6780-01	FBH1	normal	-0.265	376	Colon Adenocarcinoma							-0.381
2193430	TCGA-AY-A54L-01	FBH1	normal	-0.146	376	Colon Adenocarcinoma							0.137
1651114	TCGA-AA-A01G-01	FBH1	normal	-0.167	376	Colon Adenocarcinoma							-0.715
1651093	TCGA-AA-3994-01	FBH1	normal	-1.033	376	Colon Adenocarcinoma							-0.453
1651184	TCGA-CA-5796-01	FBH1	normal	-1.16	376	Colon Adenocarcinoma							0.722
1651064	TCGA-AA-3870-01	FBH1	normal	-0.025	376	Colon Adenocarcinoma							0.178
1651196	TCGA-CK-5912-01	FBH1	normal	-0.491	376	Colon Adenocarcinoma							0.104
1650937	TCGA-A6-3810-01	FBH1	normal	-0.471	376	Colon Adenocarcinoma							-0.427
1651076	TCGA-AA-3956-01	FBH1	normal	-0.476	376	Colon Adenocarcinoma							-1.069
1651118	TCGA-AA-A01Q-01	FBH1	normal	0.448	376	Colon Adenocarcinoma							2.105
1651045	TCGA-AA-3842-01	FBH1	normal	-1.074	376	Colon Adenocarcinoma							0.265
1651039	TCGA-AA-3819-01	FBH1	normal	0.854	376	Colon Adenocarcinoma							5.509
1650953	TCGA-A6-6141-01	FBH1	normal	0.433	376	Colon Adenocarcinoma							0.925
1651073	TCGA-AA-3950-01	FBH1	normal	-1.676	376	Colon Adenocarcinoma							-1.141
1651179	TCGA-AZ-6607-01	FBH1	normal	0.005	376	Colon Adenocarcinoma							-0.041
1650996	TCGA-AA-3544-01	FBH1	normal	-1	376	Colon Adenocarcinoma							5.141
1651089	TCGA-AA-3982-01	FBH1	normal	-0.805	376	Colon Adenocarcinoma							0.667
1650958	TCGA-A6-6651-01	FBH1	normal	1.526	376	Colon Adenocarcinoma							0.028
1651119	TCGA-AA-A01R-01	FBH1	normal	0.11	376	Colon Adenocarcinoma							0.094
1651034	TCGA-AA-3811-01	FBH1	over	2.622	376	Colon Adenocarcinoma							-0.788
1650995	TCGA-AA-3543-01	FBH1	normal	-0.062	376	Colon Adenocarcinoma							-2.086
1651174	TCGA-AZ-6600-01	FBH1	normal	0.272	376	Colon Adenocarcinoma							2.402
1650951	TCGA-A6-6138-01	FBH1	normal	-0.302	376	Colon Adenocarcinoma							-1.272
1651288	TCGA-DM-A285-01	FBH1	normal	-0.654	376	Colon Adenocarcinoma							-0.904
1651200	TCGA-CK-5916-01	FBH1	normal	-0.953	376	Colon Adenocarcinoma							-1.386
1651312	TCGA-F4-6855-01	FBH1	normal	0.48	376	Colon Adenocarcinoma							-0.481
1651320	TCGA-G4-6299-01	FBH1	normal	-0.237	376	Colon Adenocarcinoma							0.182
2263168	TCGA-NH-A6GB-01	FBH1	normal	-0.217	376	Colon Adenocarcinoma							-0.525
1651083	TCGA-AA-3973-01	FBH1	normal	0.844	376	Colon Adenocarcinoma							-0.629
1651257	TCGA-D5-6539-01	FBH1	normal	-0.461	376	Colon Adenocarcinoma							-0.943
1651227	TCGA-CM-6165-01	FBH1	normal	0.761	376	Colon Adenocarcinoma							2.003
1651329	TCGA-G4-6314-01	FBH1	normal	-1.235	376	Colon Adenocarcinoma							-1.397
1651241	TCGA-CM-6680-01	FBH1	normal	0.558	376	Colon Adenocarcinoma							-1.564
1651067	TCGA-AA-3877-01	FBH1	normal	-0.817	376	Colon Adenocarcinoma							-2.871
1651177	TCGA-AZ-6605-01	FBH1	normal	0.634	376	Colon Adenocarcinoma							-1.641
2193424	TCGA-NH-A50T-01	FBH1	normal	0.325	376	Colon Adenocarcinoma							0.042
2385847	TCGA-QG-A5YW-01	FBH1	normal	1.141	376	Colon Adenocarcinoma							4.413
1651087	TCGA-AA-3979-01	FBH1	under	-3.054	376	Colon Adenocarcinoma							-0.074
2193452	TCGA-AA-A01C-01	FBH1	normal	0.145	376	Colon Adenocarcinoma							0.809
1650935	TCGA-A6-3808-01	FBH1	normal	-0.699	376	Colon Adenocarcinoma							2.336
1650954	TCGA-A6-6142-01	FBH1	normal	-0.36	376	Colon Adenocarcinoma							0.074
1651207	TCGA-CM-4746-01	FBH1	normal	0.08	376	Colon Adenocarcinoma							0.872
1651092	TCGA-AA-3989-01	FBH1	normal	1.081	376	Colon Adenocarcinoma							0.434
1651276	TCGA-DM-A1D0-01	FBH1	normal	0.515	376	Colon Adenocarcinoma							-1.594
1651150	TCGA-AM-5820-01	FBH1	normal	0.533	376	Colon Adenocarcinoma							-2.127
1651131	TCGA-AA-A02J-01	FBH1	normal	-0.584	376	Colon Adenocarcinoma							-2.121
2340366	TCGA-WS-AB45-01	FBH1	normal	1.598	376	Colon Adenocarcinoma							-1.382
1651121	TCGA-AA-A01T-01	FBH1	normal	1.945	376	Colon Adenocarcinoma							-1.879
1651341	TCGA-G4-6628-01	FBH1	normal	0.23	376	Colon Adenocarcinoma							2.664
1651024	TCGA-AA-3688-01	FBH1	normal	-0.458	376	Colon Adenocarcinoma							-0.224
1651003	TCGA-AA-3556-01	FBH1	normal	-0.836	376	Colon Adenocarcinoma							-1.177
1651327	TCGA-G4-6310-01	FBH1	normal	-0.929	376	Colon Adenocarcinoma							0.182
1650977	TCGA-AA-3516-01	FBH1	normal	0.371	376	Colon Adenocarcinoma							-1.267
1650992	TCGA-AA-3534-01	FBH1	normal	-0.294	376	Colon Adenocarcinoma							-0.521
2385769	TCGA-4N-A93T-01	FBH1	over	2.587	376	Colon Adenocarcinoma							-1.102
1651282	TCGA-DM-A1DA-01	FBH1	normal	0.798	376	Colon Adenocarcinoma							0.548
1651213	TCGA-CM-5341-01	FBH1	under	-2.309	376	Colon Adenocarcinoma							0.924
2193436	TCGA-NH-A5IV-01	FBH1	normal	1.264	376	Colon Adenocarcinoma							0.201
1650387	TCGA-AB-2895-03	FBH1	normal	1.037	377	Acute Myeloid Leukemia							-0.036
2194115	TCGA-AB-2909-03	FBH1	normal	0.117	377	Acute Myeloid Leukemia							-0.274
1650317	TCGA-AB-2825-03	FBH1	normal	-0.332	377	Acute Myeloid Leukemia							5.801
1650485	TCGA-AB-2999-03	FBH1	normal	1.764	377	Acute Myeloid Leukemia							-0.236
1650310	TCGA-AB-2818-03	FBH1	normal	-0.947	377	Acute Myeloid Leukemia							0.844
1650306	TCGA-AB-2814-03	FBH1	normal	-1.222	377	Acute Myeloid Leukemia							-0.493
1650481	TCGA-AB-2995-03	FBH1	normal	1.809	377	Acute Myeloid Leukemia							-1.537
1650478	TCGA-AB-2992-03	FBH1	normal	0.119	377	Acute Myeloid Leukemia							0.101
2194113	TCGA-AB-2858-03	FBH1	normal	0.763	377	Acute Myeloid Leukemia							-0.821
1650364	TCGA-AB-2872-03	FBH1	normal	0.403	377	Acute Myeloid Leukemia							-1.003
1650367	TCGA-AB-2875-03	FBH1	normal	0.565	377	Acute Myeloid Leukemia							-0.606
1650423	TCGA-AB-2931-03	FBH1	over	2.033	377	Acute Myeloid Leukemia							-0.443
1650348	TCGA-AB-2856-03	FBH1	normal	0.851	377	Acute Myeloid Leukemia							0.83
1650430	TCGA-AB-2938-03	FBH1	over	6.554	377	Acute Myeloid Leukemia							9.145
1650363	TCGA-AB-2871-03	FBH1	over	2.46	377	Acute Myeloid Leukemia							2.98
1650449	TCGA-AB-2963-03	FBH1	normal	-0.669	377	Acute Myeloid Leukemia							-0.989
1650371	TCGA-AB-2879-03	FBH1	normal	1.566	377	Acute Myeloid Leukemia							3.499
1650409	TCGA-AB-2917-03	FBH1	under	-2.157	377	Acute Myeloid Leukemia							0.561
1650426	TCGA-AB-2934-03	FBH1	normal	1.039	377	Acute Myeloid Leukemia							1.3
1650366	TCGA-AB-2874-03	FBH1	normal	-0.037	377	Acute Myeloid Leukemia							-1.576
1650312	TCGA-AB-2820-03	FBH1	over	2.306	377	Acute Myeloid Leukemia							-2.228
1650351	TCGA-AB-2859-03	FBH1	normal	0.64	377	Acute Myeloid Leukemia							-1.052
1650347	TCGA-AB-2855-03	FBH1	normal	-0.548	377	Acute Myeloid Leukemia							-0.391
1650456	TCGA-AB-2970-03	FBH1	normal	0.298	377	Acute Myeloid Leukemia							-0.523
1650489	TCGA-AB-3005-03	FBH1	normal	0.294	377	Acute Myeloid Leukemia							4.87
1650328	TCGA-AB-2836-03	FBH1	normal	1.124	377	Acute Myeloid Leukemia							-2.521
2194119	TCGA-AB-2853-03	FBH1	normal	-0.655	377	Acute Myeloid Leukemia							-0.22
1650338	TCGA-AB-2846-03	FBH1	normal	0.23	377	Acute Myeloid Leukemia							6.471
1650457	TCGA-AB-2971-03	FBH1	normal	-1.048	377	Acute Myeloid Leukemia							-0.935
2194121	TCGA-AB-2822-03	FBH1	normal	-0.208	377	Acute Myeloid Leukemia							-0.644
1650315	TCGA-AB-2823-03	FBH1	normal	0.429	377	Acute Myeloid Leukemia							-0.393
1650476	TCGA-AB-2990-03	FBH1	normal	1.268	377	Acute Myeloid Leukemia							1.029
1650463	TCGA-AB-2977-03	FBH1	normal	0.515	377	Acute Myeloid Leukemia							-0.157
1650359	TCGA-AB-2867-03	FBH1	normal	-1.51	377	Acute Myeloid Leukemia							0.691
1650479	TCGA-AB-2993-03	FBH1	normal	-0.725	377	Acute Myeloid Leukemia							0.059
1650332	TCGA-AB-2840-03	FBH1	normal	-0.761	377	Acute Myeloid Leukemia							-0.059
1650343	TCGA-AB-2851-03	FBH1	normal	0.319	377	Acute Myeloid Leukemia							1.948
1650412	TCGA-AB-2920-03	FBH1	normal	1.457	377	Acute Myeloid Leukemia							1.275
1650452	TCGA-AB-2966-03	FBH1	normal	-1.319	377	Acute Myeloid Leukemia							0.11
1650352	TCGA-AB-2860-03	FBH1	normal	0.557	377	Acute Myeloid Leukemia							-0.739
1650402	TCGA-AB-2910-03	FBH1	normal	0.672	377	Acute Myeloid Leukemia							0.652
1650407	TCGA-AB-2915-03	FBH1	normal	-0.586	377	Acute Myeloid Leukemia							-0.99
1650471	TCGA-AB-2985-03	FBH1	under	-2.953	377	Acute Myeloid Leukemia							0.004
1650453	TCGA-AB-2967-03	FBH1	normal	-0.226	377	Acute Myeloid Leukemia							4.454
1650432	TCGA-AB-2940-03	FBH1	normal	0.767	377	Acute Myeloid Leukemia							1.771
1650311	TCGA-AB-2819-03	FBH1	normal	0.036	377	Acute Myeloid Leukemia							0.084
1650354	TCGA-AB-2862-03	FBH1	normal	0.967	377	Acute Myeloid Leukemia							-1.536
1650295	TCGA-AB-2803-03	FBH1	normal	-1.144	377	Acute Myeloid Leukemia							-0.179
1650406	TCGA-AB-2914-03	FBH1	normal	-1.248	377	Acute Myeloid Leukemia							-0.791
1650400	TCGA-AB-2908-03	FBH1	over	2.794	377	Acute Myeloid Leukemia							0.833
1650355	TCGA-AB-2863-03	FBH1	normal	-1.655	377	Acute Myeloid Leukemia							-1.048
1650331	TCGA-AB-2839-03	FBH1	normal	-0.028	377	Acute Myeloid Leukemia							-1.769
1650487	TCGA-AB-3001-03	FBH1	normal	1.082	377	Acute Myeloid Leukemia							0.924
1650360	TCGA-AB-2868-03	FBH1	normal	0.499	377	Acute Myeloid Leukemia							-0.022
1650334	TCGA-AB-2842-03	FBH1	under	-2.346	377	Acute Myeloid Leukemia							0.077
1650333	TCGA-AB-2841-03	FBH1	normal	-0.532	377	Acute Myeloid Leukemia							0.666
1650416	TCGA-AB-2924-03	FBH1	normal	0.243	377	Acute Myeloid Leukemia							0.282
1650362	TCGA-AB-2870-03	FBH1	normal	1.175	377	Acute Myeloid Leukemia							-1.059
1650396	TCGA-AB-2904-03	FBH1	normal	-0.702	377	Acute Myeloid Leukemia							5.82
1650442	TCGA-AB-2950-03	FBH1	normal	1.345	377	Acute Myeloid Leukemia							-0.271
1650428	TCGA-AB-2936-03	FBH1	normal	0.543	377	Acute Myeloid Leukemia							-0.875
1650389	TCGA-AB-2897-03	FBH1	normal	0.208	377	Acute Myeloid Leukemia
1650329	TCGA-AB-2837-03	FBH1	normal	-0.537	377	Acute Myeloid Leukemia
1650309	TCGA-AB-2817-03	FBH1	over	7.483	377	Acute Myeloid Leukemia
2194112	TCGA-AB-2882-03	FBH1	normal	0.573	377	Acute Myeloid Leukemia
2194120	TCGA-AB-2828-03	FBH1	normal	-1.426	377	Acute Myeloid Leukemia
1650482	TCGA-AB-2996-03	FBH1	normal	0.107	377	Acute Myeloid Leukemia
1650494	TCGA-AB-3011-03	FBH1	normal	1.188	377	Acute Myeloid Leukemia
1650392	TCGA-AB-2900-03	FBH1	normal	-0.189	377	Acute Myeloid Leukemia
1650353	TCGA-AB-2861-03	FBH1	normal	-1.264	377	Acute Myeloid Leukemia
1650468	TCGA-AB-2982-03	FBH1	normal	1.581	377	Acute Myeloid Leukemia
1650491	TCGA-AB-3007-03	FBH1	normal	0.262	377	Acute Myeloid Leukemia
1650340	TCGA-AB-2848-03	FBH1	normal	-0.28	377	Acute Myeloid Leukemia
1650369	TCGA-AB-2877-03	FBH1	normal	0.531	377	Acute Myeloid Leukemia
1650421	TCGA-AB-2929-03	FBH1	normal	0.378	377	Acute Myeloid Leukemia
1650473	TCGA-AB-2987-03	FBH1	normal	-0.97	377	Acute Myeloid Leukemia
1650377	TCGA-AB-2885-03	FBH1	normal	-0.114	377	Acute Myeloid Leukemia
1650390	TCGA-AB-2898-03	FBH1	normal	-0.743	377	Acute Myeloid Leukemia
1650490	TCGA-AB-3006-03	FBH1	normal	1.084	377	Acute Myeloid Leukemia
1650313	TCGA-AB-2821-03	FBH1	normal	1.256	377	Acute Myeloid Leukemia
1650325	TCGA-AB-2833-03	FBH1	normal	-0.431	377	Acute Myeloid Leukemia
1650470	TCGA-AB-2984-03	FBH1	under	-4.387	377	Acute Myeloid Leukemia
1650336	TCGA-AB-2844-03	FBH1	normal	-0.196	377	Acute Myeloid Leukemia
1650431	TCGA-AB-2939-03	FBH1	normal	0.601	377	Acute Myeloid Leukemia
1650380	TCGA-AB-2888-03	FBH1	normal	0.191	377	Acute Myeloid Leukemia
1650308	TCGA-AB-2816-03	FBH1	normal	-1.955	377	Acute Myeloid Leukemia
1650450	TCGA-AB-2964-03	FBH1	normal	0.863	377	Acute Myeloid Leukemia
1650446	TCGA-AB-2956-03	FBH1	normal	-0.925	377	Acute Myeloid Leukemia
1650488	TCGA-AB-3002-03	FBH1	normal	0.897	377	Acute Myeloid Leukemia
1650433	TCGA-AB-2941-03	FBH1	normal	0.959	377	Acute Myeloid Leukemia
1650349	TCGA-AB-2857-03	FBH1	over	4.328	377	Acute Myeloid Leukemia
1650361	TCGA-AB-2869-03	FBH1	normal	0.572	377	Acute Myeloid Leukemia
1650341	TCGA-AB-2849-03	FBH1	normal	-0.884	377	Acute Myeloid Leukemia
1650372	TCGA-AB-2880-03	FBH1	normal	0.582	377	Acute Myeloid Leukemia
1650477	TCGA-AB-2991-03	FBH1	normal	0.535	377	Acute Myeloid Leukemia
1650395	TCGA-AB-2903-03	FBH1	normal	-1.434	377	Acute Myeloid Leukemia
2194122	TCGA-AB-2935-03	FBH1	normal	1.823	377	Acute Myeloid Leukemia
1650298	TCGA-AB-2806-03	FBH1	normal	-0.069	377	Acute Myeloid Leukemia
1650484	TCGA-AB-2998-03	FBH1	normal	0.091	377	Acute Myeloid Leukemia
1650383	TCGA-AB-2891-03	FBH1	normal	-0.359	377	Acute Myeloid Leukemia
1650493	TCGA-AB-3009-03	FBH1	normal	1.599	377	Acute Myeloid Leukemia
1650393	TCGA-AB-2901-03	FBH1	over	2.262	377	Acute Myeloid Leukemia
1650445	TCGA-AB-2955-03	FBH1	normal	-1.338	377	Acute Myeloid Leukemia
1650472	TCGA-AB-2986-03	FBH1	normal	-1.414	377	Acute Myeloid Leukemia
1650495	TCGA-AB-3012-03	FBH1	normal	1.536	377	Acute Myeloid Leukemia
1650337	TCGA-AB-2845-03	FBH1	normal	0.721	377	Acute Myeloid Leukemia
1650434	TCGA-AB-2942-03	FBH1	normal	-1.282	377	Acute Myeloid Leukemia
1650455	TCGA-AB-2969-03	FBH1	normal	-1.326	377	Acute Myeloid Leukemia
1650388	TCGA-AB-2896-03	FBH1	normal	1.61	377	Acute Myeloid Leukemia
1650305	TCGA-AB-2813-03	FBH1	normal	0.426	377	Acute Myeloid Leukemia
1650480	TCGA-AB-2994-03	FBH1	normal	0.203	377	Acute Myeloid Leukemia
1650448	TCGA-AB-2959-03	FBH1	normal	1.43	377	Acute Myeloid Leukemia
1650492	TCGA-AB-3008-03	FBH1	over	2.741	377	Acute Myeloid Leukemia
1650462	TCGA-AB-2976-03	FBH1	normal	0.868	377	Acute Myeloid Leukemia
1650461	TCGA-AB-2975-03	FBH1	normal	-0.061	377	Acute Myeloid Leukemia
1650358	TCGA-AB-2866-03	FBH1	normal	-0.927	377	Acute Myeloid Leukemia
1650376	TCGA-AB-2884-03	FBH1	normal	0.371	377	Acute Myeloid Leukemia
2194111	TCGA-AB-2921-03	FBH1	normal	1.328	377	Acute Myeloid Leukemia
1650469	TCGA-AB-2983-03	FBH1	normal	-0.597	377	Acute Myeloid Leukemia
1650382	TCGA-AB-2890-03	FBH1	over	2.002	377	Acute Myeloid Leukemia
1650464	TCGA-AB-2978-03	FBH1	normal	-1.093	377	Acute Myeloid Leukemia
1650297	TCGA-AB-2805-03	FBH1	normal	-1.452	377	Acute Myeloid Leukemia
1650346	TCGA-AB-2854-03	FBH1	normal	0.726	377	Acute Myeloid Leukemia
1650335	TCGA-AB-2843-03	FBH1	normal	1.209	377	Acute Myeloid Leukemia
1650424	TCGA-AB-2932-03	FBH1	normal	0.695	377	Acute Myeloid Leukemia
1650459	TCGA-AB-2973-03	FBH1	normal	-1.451	377	Acute Myeloid Leukemia
1650466	TCGA-AB-2980-03	FBH1	normal	-0.193	377	Acute Myeloid Leukemia
1650467	TCGA-AB-2981-03	FBH1	normal	0.143	377	Acute Myeloid Leukemia
1650422	TCGA-AB-2930-03	FBH1	normal	1.135	377	Acute Myeloid Leukemia
1650444	TCGA-AB-2954-03	FBH1	normal	-0.566	377	Acute Myeloid Leukemia
1650411	TCGA-AB-2919-03	FBH1	normal	1.087	377	Acute Myeloid Leukemia
1650443	TCGA-AB-2952-03	FBH1	normal	1.356	377	Acute Myeloid Leukemia
1650307	TCGA-AB-2815-03	FBH1	normal	-1.268	377	Acute Myeloid Leukemia
1650440	TCGA-AB-2948-03	FBH1	normal	-0.33	377	Acute Myeloid Leukemia
1650417	TCGA-AB-2925-03	FBH1	normal	0.962	377	Acute Myeloid Leukemia
1650420	TCGA-AB-2928-03	FBH1	normal	0.641	377	Acute Myeloid Leukemia
1650391	TCGA-AB-2899-03	FBH1	normal	1.234	377	Acute Myeloid Leukemia
1650318	TCGA-AB-2826-03	FBH1	under	-2.034	377	Acute Myeloid Leukemia
1650425	TCGA-AB-2933-03	FBH1	normal	-1.648	377	Acute Myeloid Leukemia
1650302	TCGA-AB-2810-03	FBH1	normal	1.143	377	Acute Myeloid Leukemia
1650378	TCGA-AB-2886-03	FBH1	normal	0.258	377	Acute Myeloid Leukemia
1650381	TCGA-AB-2889-03	FBH1	normal	-0.397	377	Acute Myeloid Leukemia
2194114	TCGA-AB-2927-03	FBH1	over	4.956	377	Acute Myeloid Leukemia
1650327	TCGA-AB-2835-03	FBH1	normal	0.403	377	Acute Myeloid Leukemia
1650474	TCGA-AB-2988-03	FBH1	normal	0.788	377	Acute Myeloid Leukemia
1650410	TCGA-AB-2918-03	FBH1	normal	0.75	377	Acute Myeloid Leukemia
1650435	TCGA-AB-2943-03	FBH1	normal	-0.026	377	Acute Myeloid Leukemia
1650316	TCGA-AB-2824-03	FBH1	over	3.234	377	Acute Myeloid Leukemia
1650451	TCGA-AB-2965-03	FBH1	normal	-1.366	377	Acute Myeloid Leukemia
1650408	TCGA-AB-2916-03	FBH1	normal	-1.327	377	Acute Myeloid Leukemia
1650441	TCGA-AB-2949-03	FBH1	normal	0.606	377	Acute Myeloid Leukemia
1650326	TCGA-AB-2834-03	FBH1	under	-2.179	377	Acute Myeloid Leukemia
1650404	TCGA-AB-2912-03	FBH1	normal	-0.87	377	Acute Myeloid Leukemia
1650405	TCGA-AB-2913-03	FBH1	normal	1.261	377	Acute Myeloid Leukemia
1650339	TCGA-AB-2847-03	FBH1	normal	0.879	377	Acute Myeloid Leukemia
1650403	TCGA-AB-2911-03	FBH1	normal	-1.859	377	Acute Myeloid Leukemia
2194118	TCGA-AB-2944-03	FBH1	normal	0.946	377	Acute Myeloid Leukemia
1650458	TCGA-AB-2972-03	FBH1	over	7.016	377	Acute Myeloid Leukemia
1650429	TCGA-AB-2937-03	FBH1	under	-2.02	377	Acute Myeloid Leukemia
1650299	TCGA-AB-2807-03	FBH1	over	3.121	377	Acute Myeloid Leukemia
1650486	TCGA-AB-3000-03	FBH1	normal	1.446	377	Acute Myeloid Leukemia
1650304	TCGA-AB-2812-03	FBH1	normal	-0.148	377	Acute Myeloid Leukemia
1650365	TCGA-AB-2873-03	FBH1	normal	0.535	377	Acute Myeloid Leukemia
1650357	TCGA-AB-2865-03	FBH1	normal	-0.34	377	Acute Myeloid Leukemia
1650373	TCGA-AB-2881-03	FBH1	normal	0.715	377	Acute Myeloid Leukemia
1650303	TCGA-AB-2811-03	FBH1	under	-2.457	377	Acute Myeloid Leukemia
1650330	TCGA-AB-2838-03	FBH1	normal	0.578	377	Acute Myeloid Leukemia
1650379	TCGA-AB-2887-03	FBH1	normal	1.312	377	Acute Myeloid Leukemia
2194117	TCGA-AB-2946-03	FBH1	normal	0.296	377	Acute Myeloid Leukemia
2194116	TCGA-AB-2808-03	FBH1	normal	-0.423	377	Acute Myeloid Leukemia
1650322	TCGA-AB-2830-03	FBH1	normal	0.41	377	Acute Myeloid Leukemia
1650465	TCGA-AB-2979-03	FBH1	over	2.488	377	Acute Myeloid Leukemia
1650324	TCGA-AB-2832-03	FBH1	normal	0.617	377	Acute Myeloid Leukemia
2193284	TCGA-FT-A61P-01	FBH1	normal	0.996	413	Bladder Urothelial Carcinoma
2339522	TCGA-XF-AAN0-01	FBH1	normal	-0.32	413	Bladder Urothelial Carcinoma
2385760	TCGA-E7-A85H-01	FBH1	over	2.216	413	Bladder Urothelial Carcinoma
1898104	TCGA-DK-A3IL-01	FBH1	normal	0.415	413	Bladder Urothelial Carcinoma
2193237	TCGA-FD-A3SP-01	FBH1	over	2.292	413	Bladder Urothelial Carcinoma
2193262	TCGA-CU-A5W6-01	FBH1	over	4.118	413	Bladder Urothelial Carcinoma
1898083	TCGA-BT-A2LA-01	FBH1	under	-2.065	413	Bladder Urothelial Carcinoma
2385772	TCGA-K4-AAQO-01	FBH1	normal	0.726	413	Bladder Urothelial Carcinoma
2193210	TCGA-E7-A5KE-01	FBH1	normal	0.305	413	Bladder Urothelial Carcinoma
2339978	TCGA-XF-AAMR-01	FBH1	normal	0.01	413	Bladder Urothelial Carcinoma
2385773	TCGA-UY-A78K-01	FBH1	over	5.063	413	Bladder Urothelial Carcinoma
1898140	TCGA-GV-A3QH-01	FBH1	normal	0.22	413	Bladder Urothelial Carcinoma
2339535	TCGA-FD-A6TF-01	FBH1	over	9.21	413	Bladder Urothelial Carcinoma
2339532	TCGA-XF-AAN1-01	FBH1	normal	-0.524	413	Bladder Urothelial Carcinoma
2193246	TCGA-FJ-A3ZE-01	FBH1	under	-2.719	413	Bladder Urothelial Carcinoma
2385795	TCGA-XF-AAN3-01	FBH1	normal	0.284	413	Bladder Urothelial Carcinoma
2193208	TCGA-K4-A3WV-01	FBH1	normal	0.729	413	Bladder Urothelial Carcinoma
1898141	TCGA-GV-A3QI-01	FBH1	under	-2.511	413	Bladder Urothelial Carcinoma
2385733	TCGA-4Z-AA89-01	FBH1	normal	-0.835	413	Bladder Urothelial Carcinoma
2193196	TCGA-GV-A3QK-01	FBH1	normal	-0.9	413	Bladder Urothelial Carcinoma
2385718	TCGA-4Z-AA7M-01	FBH1	over	7.664	413	Bladder Urothelial Carcinoma
2193277	TCGA-FD-A62O-01	FBH1	under	-2.129	413	Bladder Urothelial Carcinoma
1779229	TCGA-BT-A0S7-01	FBH1	normal	-0.122	413	Bladder Urothelial Carcinoma
2457406	TCGA-XF-A9SK-01	FBH1	over	6.243	413	Bladder Urothelial Carcinoma
2340252	TCGA-G2-AA3F-01	FBH1	over	2.751	413	Bladder Urothelial Carcinoma
2193296	TCGA-FD-A43X-01	FBH1	normal	-0.459	413	Bladder Urothelial Carcinoma
2193236	TCGA-FD-A3SL-01	FBH1	normal	0.6	413	Bladder Urothelial Carcinoma
2457408	TCGA-XF-A9SP-01	FBH1	over	4.687	413	Bladder Urothelial Carcinoma
1779240	TCGA-C4-A0EZ-01	FBH1	normal	1.143	413	Bladder Urothelial Carcinoma
1898108	TCGA-DK-A3IT-01	FBH1	normal	-0.791	413	Bladder Urothelial Carcinoma
2339181	TCGA-HQ-A2OF-01	FBH1	normal	1.097	413	Bladder Urothelial Carcinoma
2193282	TCGA-FD-A62P-01	FBH1	normal	1.037	413	Bladder Urothelial Carcinoma
2385825	TCGA-ZF-AA4R-01	FBH1	over	9.987	413	Bladder Urothelial Carcinoma
2193286	TCGA-GV-A40G-01	FBH1	normal	-0.626	413	Bladder Urothelial Carcinoma
2262896	TCGA-BT-A42C-01	FBH1	normal	-0.767	413	Bladder Urothelial Carcinoma
2193291	TCGA-GV-A3QF-01	FBH1	over	4.089	413	Bladder Urothelial Carcinoma
2193231	TCGA-DK-A3IU-01	FBH1	normal	-1.055	413	Bladder Urothelial Carcinoma
1898120	TCGA-G2-A2EC-01	FBH1	normal	0.91	413	Bladder Urothelial Carcinoma
2193232	TCGA-FD-A3SJ-01	FBH1	over	4.078	413	Bladder Urothelial Carcinoma
2193221	TCGA-CF-A47V-01	FBH1	normal	-0.328	413	Bladder Urothelial Carcinoma
1898142	TCGA-H4-A2HO-01	FBH1	normal	-1.671	413	Bladder Urothelial Carcinoma
2385780	TCGA-UY-A8OC-01	FBH1	normal	-0.129	413	Bladder Urothelial Carcinoma
2193290	TCGA-GC-A3OO-01	FBH1	normal	-0.653	413	Bladder Urothelial Carcinoma
2193200	TCGA-FD-A5BY-01	FBH1	normal	-1.872	413	Bladder Urothelial Carcinoma
1779248	TCGA-CU-A0YO-01	FBH1	normal	-1.843	413	Bladder Urothelial Carcinoma
1898132	TCGA-GD-A3OP-01	FBH1	normal	-0.367	413	Bladder Urothelial Carcinoma
1898129	TCGA-GC-A3I6-01	FBH1	normal	-1.132	413	Bladder Urothelial Carcinoma
2339780	TCGA-XF-A9T8-01	FBH1	normal	-0.793	413	Bladder Urothelial Carcinoma
1779242	TCGA-C4-A0F1-01	FBH1	normal	-1.121	413	Bladder Urothelial Carcinoma
2193285	TCGA-K4-A4AB-01	FBH1	normal	-0.297	413	Bladder Urothelial Carcinoma
2385843	TCGA-ZF-AA5H-01	FBH1	normal	-0.711	413	Bladder Urothelial Carcinoma
2193252	TCGA-CU-A3YL-01	FBH1	normal	-0.235	413	Bladder Urothelial Carcinoma
1898090	TCGA-CF-A3MI-01	FBH1	normal	0.909	413	Bladder Urothelial Carcinoma
2385800	TCGA-ZF-A9R2-01	FBH1	normal	-0.816	413	Bladder Urothelial Carcinoma
2385763	TCGA-E7-A97P-01	FBH1	normal	1.379	413	Bladder Urothelial Carcinoma
1779227	TCGA-BL-A13I-01	FBH1	normal	0.29	413	Bladder Urothelial Carcinoma
2385842	TCGA-ZF-AA58-01	FBH1	normal	-0.337	413	Bladder Urothelial Carcinoma
2193204	TCGA-BT-A2LB-01	FBH1	normal	1.396	413	Bladder Urothelial Carcinoma
2193278	TCGA-GV-A40E-01	FBH1	normal	1.057	413	Bladder Urothelial Carcinoma
1898117	TCGA-FD-A3N5-01	FBH1	over	5.771	413	Bladder Urothelial Carcinoma
2385783	TCGA-UY-A9PB-01	FBH1	normal	-1.972	413	Bladder Urothelial Carcinoma
2339523	TCGA-DK-AA6X-01	FBH1	normal	-0.853	413	Bladder Urothelial Carcinoma
2385731	TCGA-4Z-AA86-01	FBH1	over	2.633	413	Bladder Urothelial Carcinoma
2340256	TCGA-2F-A9KQ-01	FBH1	normal	-0.521	413	Bladder Urothelial Carcinoma
2385755	TCGA-DK-AA76-01	FBH1	normal	-1.862	413	Bladder Urothelial Carcinoma
2385821	TCGA-ZF-A9RM-01	FBH1	normal	1.647	413	Bladder Urothelial Carcinoma
2385841	TCGA-ZF-AA56-01	FBH1	under	-2.223	413	Bladder Urothelial Carcinoma
1898135	TCGA-GV-A3JV-01	FBH1	normal	-1.83	413	Bladder Urothelial Carcinoma
2193273	TCGA-GU-A42P-01	FBH1	normal	0.68	413	Bladder Urothelial Carcinoma
2193274	TCGA-FJ-A3ZF-01	FBH1	normal	-0.14	413	Bladder Urothelial Carcinoma
2457402	TCGA-KQ-A41Q-01	FBH1	normal	1.062	413	Bladder Urothelial Carcinoma
1898106	TCGA-DK-A3IQ-01	FBH1	normal	1.714	413	Bladder Urothelial Carcinoma
2193201	TCGA-DK-A3WX-01	FBH1	normal	-0.214	413	Bladder Urothelial Carcinoma
1779234	TCGA-BT-A20P-01	FBH1	normal	-0.297	413	Bladder Urothelial Carcinoma
2193259	TCGA-GU-A42R-01	FBH1	normal	-0.705	413	Bladder Urothelial Carcinoma
2339188	TCGA-XF-AAMX-01	FBH1	over	4.213	413	Bladder Urothelial Carcinoma
2263241	TCGA-CU-A72E-01	FBH1	normal	-0.027	413	Bladder Urothelial Carcinoma
2193257	TCGA-FD-A3SR-01	FBH1	over	4.89	413	Bladder Urothelial Carcinoma
2193269	TCGA-DK-A3IN-01	FBH1	normal	1.397	413	Bladder Urothelial Carcinoma
2385743	TCGA-CF-A9FM-01	FBH1	normal	-0.499	413	Bladder Urothelial Carcinoma
2339203	TCGA-YC-A89H-01	FBH1	normal	-1.241	413	Bladder Urothelial Carcinoma
2339539	TCGA-2F-A9KW-01	FBH1	normal	-1.544	413	Bladder Urothelial Carcinoma
2193267	TCGA-GC-A3BM-01	FBH1	under	-2.468	413	Bladder Urothelial Carcinoma
1898121	TCGA-G2-A2EF-01	FBH1	normal	-0.02	413	Bladder Urothelial Carcinoma
2193224	TCGA-E7-A4IJ-01	FBH1	normal	-0.326	413	Bladder Urothelial Carcinoma
2339784	TCGA-GU-A763-01	FBH1	normal	0.242	413	Bladder Urothelial Carcinoma
1898124	TCGA-G2-A2EL-01	FBH1	under	-3.34	413	Bladder Urothelial Carcinoma
2339778	TCGA-GU-A767-01	FBH1	normal	1.679	413	Bladder Urothelial Carcinoma
2457405	TCGA-UY-A9PH-01	FBH1	normal	0.231	413	Bladder Urothelial Carcinoma
2339191	TCGA-GU-AATO-01	FBH1	normal	1.068	413	Bladder Urothelial Carcinoma
2339190	TCGA-G2-AA3C-01	FBH1	normal	0.93	413	Bladder Urothelial Carcinoma
2193216	TCGA-GC-A3RD-01	FBH1	over	4.574	413	Bladder Urothelial Carcinoma
2340130	TCGA-CF-A5U8-01	FBH1	normal	0.361	413	Bladder Urothelial Carcinoma
2385732	TCGA-4Z-AA87-01	FBH1	over	24.243	413	Bladder Urothelial Carcinoma
2385752	TCGA-DK-AA71-01	FBH1	normal	-1.432	413	Bladder Urothelial Carcinoma
1898138	TCGA-GV-A3JZ-01	FBH1	normal	-0.17	413	Bladder Urothelial Carcinoma
1898139	TCGA-GV-A3QG-01	FBH1	normal	-0.866	413	Bladder Urothelial Carcinoma
2340509	TCGA-GU-A764-01	FBH1	normal	0.717	413	Bladder Urothelial Carcinoma
2339776	TCGA-4Z-AA81-01	FBH1	normal	-1.422	413	Bladder Urothelial Carcinoma
2385806	TCGA-ZF-A9R7-01	FBH1	normal	0.253	413	Bladder Urothelial Carcinoma
2340131	TCGA-YF-AA3L-01	FBH1	normal	0.152	413	Bladder Urothelial Carcinoma
1779236	TCGA-BT-A20T-01	FBH1	normal	0.275	413	Bladder Urothelial Carcinoma
2339783	TCGA-YF-AA3M-01	FBH1	normal	1.091	413	Bladder Urothelial Carcinoma
2385750	TCGA-DK-AA6U-01	FBH1	over	2.475	413	Bladder Urothelial Carcinoma
1898087	TCGA-CF-A3MF-01	FBH1	over	3.492	413	Bladder Urothelial Carcinoma
2385730	TCGA-4Z-AA84-01	FBH1	over	2.891	413	Bladder Urothelial Carcinoma
2339183	TCGA-2F-A9KO-01	FBH1	normal	1.397	413	Bladder Urothelial Carcinoma
1898107	TCGA-DK-A3IS-01	FBH1	under	-2.302	413	Bladder Urothelial Carcinoma
2193255	TCGA-GU-A42Q-01	FBH1	normal	0.003	413	Bladder Urothelial Carcinoma
2193229	TCGA-FD-A5BR-01	FBH1	normal	1.115	413	Bladder Urothelial Carcinoma
1898098	TCGA-DK-A1AG-01	FBH1	normal	-0.884	413	Bladder Urothelial Carcinoma
2193219	TCGA-E7-A7DV-01	FBH1	normal	1.895	413	Bladder Urothelial Carcinoma
2193287	TCGA-LC-A66R-01	FBH1	over	5.375	413	Bladder Urothelial Carcinoma
1898143	TCGA-H4-A2HQ-01	FBH1	normal	0.297	413	Bladder Urothelial Carcinoma
2385754	TCGA-DK-AA75-01	FBH1	normal	-0.981	413	Bladder Urothelial Carcinoma
2193242	TCGA-E5-A4TZ-01	FBH1	normal	-1.499	413	Bladder Urothelial Carcinoma
1898134	TCGA-GD-A3OS-01	FBH1	over	5.528	413	Bladder Urothelial Carcinoma
2385844	TCGA-ZF-AA5N-01	FBH1	normal	-1.104	413	Bladder Urothelial Carcinoma
2339782	TCGA-XF-A8HH-01	FBH1	normal	-1.514	413	Bladder Urothelial Carcinoma
1898144	TCGA-HQ-A2OE-01	FBH1	normal	1.515	413	Bladder Urothelial Carcinoma
2193275	TCGA-BT-A42E-01	FBH1	normal	1.244	413	Bladder Urothelial Carcinoma
1898105	TCGA-DK-A3IM-01	FBH1	normal	0.171	413	Bladder Urothelial Carcinoma
2385805	TCGA-ZF-A9R5-01	FBH1	normal	0.142	413	Bladder Urothelial Carcinoma
2339785	TCGA-XF-A9SI-01	FBH1	over	2.343	413	Bladder Urothelial Carcinoma
2339184	TCGA-E7-A6MF-01	FBH1	normal	-0.376	413	Bladder Urothelial Carcinoma
1779247	TCGA-CU-A0YN-01	FBH1	normal	0.461	413	Bladder Urothelial Carcinoma
2193263	TCGA-DK-A6B2-01	FBH1	normal	0.254	413	Bladder Urothelial Carcinoma
2385831	TCGA-ZF-AA4W-01	FBH1	under	-3.034	413	Bladder Urothelial Carcinoma
2339521	TCGA-S5-A6DX-01	FBH1	normal	-0.542	413	Bladder Urothelial Carcinoma
1898111	TCGA-FD-A3B3-01	FBH1	over	2.868	413	Bladder Urothelial Carcinoma
2193226	TCGA-DK-A3WW-01	FBH1	normal	0.503	413	Bladder Urothelial Carcinoma
2385801	TCGA-ZF-A9R3-01	FBH1	normal	0.034	413	Bladder Urothelial Carcinoma
2385745	TCGA-DK-AA6M-01	FBH1	normal	-0.674	413	Bladder Urothelial Carcinoma
2457400	TCGA-KQ-A41O-01	FBH1	under	-2.216	413	Bladder Urothelial Carcinoma
1779226	TCGA-BL-A0C8-01	FBH1	normal	-1.111	413	Bladder Urothelial Carcinoma
2385785	TCGA-UY-A9PE-01	FBH1	over	4.742	413	Bladder Urothelial Carcinoma
2339540	TCGA-GU-A762-01	FBH1	normal	1.367	413	Bladder Urothelial Carcinoma
1898080	TCGA-BL-A3JM-01	FBH1	normal	-0.336	413	Bladder Urothelial Carcinoma
1898100	TCGA-DK-A2I1-01	FBH1	normal	1.382	413	Bladder Urothelial Carcinoma
2385788	TCGA-XF-A9SL-01	FBH1	normal	0.076	413	Bladder Urothelial Carcinoma
2339525	TCGA-4Z-AA7R-01	FBH1	over	5.529	413	Bladder Urothelial Carcinoma
2339983	TCGA-E7-A6ME-01	FBH1	normal	-0.074	413	Bladder Urothelial Carcinoma
2385767	TCGA-GC-A6I3-01	FBH1	over	2.115	413	Bladder Urothelial Carcinoma
1898116	TCGA-FD-A3B8-01	FBH1	normal	0.125	413	Bladder Urothelial Carcinoma
2385759	TCGA-E7-A7PW-01	FBH1	over	22.985	413	Bladder Urothelial Carcinoma
2193227	TCGA-DK-A6B6-01	FBH1	normal	0.935	413	Bladder Urothelial Carcinoma
2193253	TCGA-DK-A6B1-01	FBH1	normal	1.073	413	Bladder Urothelial Carcinoma
2385736	TCGA-CF-A7I0-01	FBH1	normal	-0.471	413	Bladder Urothelial Carcinoma
2262697	TCGA-FD-A6TC-01	FBH1	normal	-0.102	413	Bladder Urothelial Carcinoma
2339981	TCGA-S5-AA26-01	FBH1	normal	-0.67	413	Bladder Urothelial Carcinoma
1779241	TCGA-C4-A0F0-01	FBH1	under	-3.533	413	Bladder Urothelial Carcinoma
1779233	TCGA-BT-A20O-01	FBH1	normal	-0.44	413	Bladder Urothelial Carcinoma
2385838	TCGA-ZF-AA53-01	FBH1	normal	1.172	413	Bladder Urothelial Carcinoma
2263243	TCGA-BT-A42F-01	FBH1	normal	-0.658	413	Bladder Urothelial Carcinoma
2193198	TCGA-FD-A62S-01	FBH1	normal	1.183	413	Bladder Urothelial Carcinoma
2339781	TCGA-4Z-AA7O-01	FBH1	normal	0.136	413	Bladder Urothelial Carcinoma
1898136	TCGA-GV-A3JW-01	FBH1	normal	0.917	413	Bladder Urothelial Carcinoma
2385782	TCGA-UY-A9PA-01	FBH1	normal	0.687	413	Bladder Urothelial Carcinoma
2339524	TCGA-XF-AAMJ-01	FBH1	normal	-0.209	413	Bladder Urothelial Carcinoma
2385791	TCGA-XF-AAMG-01	FBH1	over	4.31	413	Bladder Urothelial Carcinoma
2339979	TCGA-XF-A9T6-01	FBH1	under	-2.959	413	Bladder Urothelial Carcinoma
2263049	TCGA-YC-A8S6-01	FBH1	normal	0.78	413	Bladder Urothelial Carcinoma
2385827	TCGA-ZF-AA4U-01	FBH1	normal	-0.668	413	Bladder Urothelial Carcinoma
2385775	TCGA-UY-A78M-01	FBH1	normal	1.686	413	Bladder Urothelial Carcinoma
2385799	TCGA-ZF-A9R1-01	FBH1	over	3.675	413	Bladder Urothelial Carcinoma
2339775	TCGA-G2-AA3B-01	FBH1	normal	-0.103	413	Bladder Urothelial Carcinoma
2339774	TCGA-XF-A9SH-01	FBH1	normal	1.635	413	Bladder Urothelial Carcinoma
2339533	TCGA-LT-A8JT-01	FBH1	normal	-1.515	413	Bladder Urothelial Carcinoma
2193217	TCGA-CF-A47S-01	FBH1	normal	-0.619	413	Bladder Urothelial Carcinoma
2385741	TCGA-CF-A9FF-01	FBH1	normal	-0.761	413	Bladder Urothelial Carcinoma
2385784	TCGA-UY-A9PD-01	FBH1	normal	0.952	413	Bladder Urothelial Carcinoma
1898130	TCGA-GC-A3RB-01	FBH1	over	10.758	413	Bladder Urothelial Carcinoma
2193249	TCGA-FD-A3SS-01	FBH1	normal	1.014	413	Bladder Urothelial Carcinoma
2385738	TCGA-CF-A8HX-01	FBH1	normal	0.675	413	Bladder Urothelial Carcinoma
2340255	TCGA-XF-AAN7-01	FBH1	normal	-0.402	413	Bladder Urothelial Carcinoma
1898114	TCGA-FD-A3B6-01	FBH1	normal	1.551	413	Bladder Urothelial Carcinoma
2193293	TCGA-E7-A677-01	FBH1	normal	-1.165	413	Bladder Urothelial Carcinoma
2339194	TCGA-2F-A9KT-01	FBH1	normal	-0.396	413	Bladder Urothelial Carcinoma
1898085	TCGA-BT-A3PH-01	FBH1	normal	-1.096	413	Bladder Urothelial Carcinoma
1779249	TCGA-CU-A0YR-01	FBH1	under	-2.023	413	Bladder Urothelial Carcinoma
1779239	TCGA-BT-A20W-01	FBH1	over	2.388	413	Bladder Urothelial Carcinoma
2262894	TCGA-FD-A6TA-01	FBH1	normal	1.718	413	Bladder Urothelial Carcinoma
2457409	TCGA-XF-A9ST-01	FBH1	normal	-0.161	413	Bladder Urothelial Carcinoma
1898097	TCGA-DK-A1AF-01	FBH1	over	2.105	413	Bladder Urothelial Carcinoma
2385803	TCGA-ZF-A9R4-01	FBH1	normal	1.553	413	Bladder Urothelial Carcinoma
2457394	TCGA-5N-A9KM-01	FBH1	normal	-0.933	413	Bladder Urothelial Carcinoma
2385789	TCGA-XF-A9SV-01	FBH1	under	-2.039	413	Bladder Urothelial Carcinoma
2262696	TCGA-FD-A6TE-01	FBH1	over	2.695	413	Bladder Urothelial Carcinoma
1898119	TCGA-FD-A3NA-01	FBH1	over	3.488	413	Bladder Urothelial Carcinoma
2193222	TCGA-CF-A47Y-01	FBH1	normal	-0.763	413	Bladder Urothelial Carcinoma
2340128	TCGA-GU-AATQ-01	FBH1	normal	1.621	413	Bladder Urothelial Carcinoma
1898133	TCGA-GD-A3OQ-01	FBH1	normal	-0.791	413	Bladder Urothelial Carcinoma
2193199	TCGA-FD-A5C1-01	FBH1	over	4.037	413	Bladder Urothelial Carcinoma
1898089	TCGA-CF-A3MH-01	FBH1	normal	0.217	413	Bladder Urothelial Carcinoma
2193197	TCGA-CF-A47T-01	FBH1	normal	0.211	413	Bladder Urothelial Carcinoma
2339526	TCGA-XF-A8HC-01	FBH1	normal	-1.218	413	Bladder Urothelial Carcinoma
2385777	TCGA-UY-A78O-01	FBH1	normal	0.043	413	Bladder Urothelial Carcinoma
2193239	TCGA-FD-A5C0-01	FBH1	normal	0.87	413	Bladder Urothelial Carcinoma
2385728	TCGA-4Z-AA80-01	FBH1	normal	1.634	413	Bladder Urothelial Carcinoma
2339527	TCGA-XF-AAN4-01	FBH1	normal	1.292	413	Bladder Urothelial Carcinoma
1898091	TCGA-CU-A3KJ-01	FBH1	over	4.311	413	Bladder Urothelial Carcinoma
2457404	TCGA-KQ-A41S-01	FBH1	over	2.911	413	Bladder Urothelial Carcinoma
1898081	TCGA-BT-A20R-01	FBH1	over	2.861	413	Bladder Urothelial Carcinoma
1898101	TCGA-DK-A2I2-01	FBH1	under	-2.059	413	Bladder Urothelial Carcinoma
1898110	TCGA-E5-A2PC-01	FBH1	normal	-1.492	413	Bladder Urothelial Carcinoma
2339189	TCGA-2F-A9KP-01	FBH1	normal	-0.525	413	Bladder Urothelial Carcinoma
2385720	TCGA-4Z-AA7N-01	FBH1	normal	1.411	413	Bladder Urothelial Carcinoma
2193215	TCGA-DK-A6AV-01	FBH1	over	17.078	413	Bladder Urothelial Carcinoma
2193228	TCGA-E7-A3Y1-01	FBH1	normal	0.702	413	Bladder Urothelial Carcinoma
2339980	TCGA-CF-A5UA-01	FBH1	normal	0.302	413	Bladder Urothelial Carcinoma
2385814	TCGA-ZF-A9RE-01	FBH1	normal	-0.027	413	Bladder Urothelial Carcinoma
2193272	TCGA-FJ-A3Z9-01	FBH1	normal	-1.024	413	Bladder Urothelial Carcinoma
2340254	TCGA-XF-A9SX-01	FBH1	over	2.621	413	Bladder Urothelial Carcinoma
2262693	TCGA-FD-A6TD-01	FBH1	normal	0.053	413	Bladder Urothelial Carcinoma
2262900	TCGA-GC-A6I1-01	FBH1	over	3.376	413	Bladder Urothelial Carcinoma
2385781	TCGA-UY-A8OD-01	FBH1	normal	0.097	413	Bladder Urothelial Carcinoma
2385786	TCGA-UY-A9PF-01	FBH1	normal	-1.493	413	Bladder Urothelial Carcinoma
2193203	TCGA-FD-A43S-01	FBH1	normal	0.983	413	Bladder Urothelial Carcinoma
2339772	TCGA-XF-A8HB-01	FBH1	normal	-0.621	413	Bladder Urothelial Carcinoma
2385726	TCGA-4Z-AA7W-01	FBH1	normal	1.369	413	Bladder Urothelial Carcinoma
2339192	TCGA-HQ-A5ND-01	FBH1	normal	1.311	413	Bladder Urothelial Carcinoma
2193261	TCGA-FD-A62N-01	FBH1	normal	1.257	413	Bladder Urothelial Carcinoma
1779245	TCGA-CF-A1HR-01	FBH1	normal	0.521	413	Bladder Urothelial Carcinoma
2339538	TCGA-XF-A9T4-01	FBH1	normal	-0.448	413	Bladder Urothelial Carcinoma
2385840	TCGA-ZF-AA54-01	FBH1	over	2.909	413	Bladder Urothelial Carcinoma
1898115	TCGA-FD-A3B7-01	FBH1	normal	-1.34	413	Bladder Urothelial Carcinoma
2339195	TCGA-XF-AAN5-01	FBH1	normal	-1.433	413	Bladder Urothelial Carcinoma
1898128	TCGA-G2-A3IE-01	FBH1	normal	0.24	413	Bladder Urothelial Carcinoma
2339773	TCGA-DK-AA6T-01	FBH1	normal	0.425	413	Bladder Urothelial Carcinoma
2193264	TCGA-E7-A3X6-01	FBH1	normal	-0.308	413	Bladder Urothelial Carcinoma
2385778	TCGA-UY-A78P-01	FBH1	normal	0.341	413	Bladder Urothelial Carcinoma
2193283	TCGA-FJ-A3Z7-01	FBH1	over	3.35	413	Bladder Urothelial Carcinoma
2193238	TCGA-DK-A6B0-01	FBH1	normal	0.404	413	Bladder Urothelial Carcinoma
1898092	TCGA-DK-A1A6-01	FBH1	normal	-0.556	413	Bladder Urothelial Carcinoma
2193206	TCGA-FD-A5BU-01	FBH1	normal	0.376	413	Bladder Urothelial Carcinoma
2340129	TCGA-SY-A9G5-01	FBH1	normal	-0.507	413	Bladder Urothelial Carcinoma
2339186	TCGA-GU-A766-01	FBH1	over	2.661	413	Bladder Urothelial Carcinoma
1898103	TCGA-DK-A3IK-01	FBH1	normal	-0.354	413	Bladder Urothelial Carcinoma
2193298	TCGA-DK-A3X2-01	FBH1	normal	-1.523	413	Bladder Urothelial Carcinoma
2193220	TCGA-DK-A6B5-01	FBH1	normal	1.811	413	Bladder Urothelial Carcinoma
2385797	TCGA-ZF-A9R0-01	FBH1	over	2.798	413	Bladder Urothelial Carcinoma
2385744	TCGA-DK-AA6L-01	FBH1	normal	-1.376	413	Bladder Urothelial Carcinoma
2385765	TCGA-FJ-A871-01	FBH1	normal	1.704	413	Bladder Urothelial Carcinoma
2193247	TCGA-E7-A4XJ-01	FBH1	normal	0.342	413	Bladder Urothelial Carcinoma
2385793	TCGA-XF-AAMZ-01	FBH1	over	5.363	413	Bladder Urothelial Carcinoma
2340253	TCGA-XF-A9SW-01	FBH1	normal	0.648	413	Bladder Urothelial Carcinoma
2385748	TCGA-DK-AA6R-01	FBH1	over	7.163	413	Bladder Urothelial Carcinoma
2385740	TCGA-CF-A8HY-01	FBH1	normal	-0.791	413	Bladder Urothelial Carcinoma
2385747	TCGA-DK-AA6Q-01	FBH1	normal	1.446	413	Bladder Urothelial Carcinoma
2339536	TCGA-XF-AAMH-01	FBH1	over	3.654	413	Bladder Urothelial Carcinoma
2385770	TCGA-K4-A5RH-01	FBH1	normal	0.655	413	Bladder Urothelial Carcinoma
2193256	TCGA-FD-A3SO-01	FBH1	normal	0.798	413	Bladder Urothelial Carcinoma
2339529	TCGA-FD-A6TB-01	FBH1	over	3.734	413	Bladder Urothelial Carcinoma
2385757	TCGA-E7-A6MD-01	FBH1	over	2.682	413	Bladder Urothelial Carcinoma
2193265	TCGA-FD-A3SM-01	FBH1	normal	1.576	413	Bladder Urothelial Carcinoma
2193254	TCGA-E7-A5KF-01	FBH1	normal	-1.175	413	Bladder Urothelial Carcinoma
2340251	TCGA-XF-AAML-01	FBH1	normal	0.605	413	Bladder Urothelial Carcinoma
2262902	TCGA-K4-A83P-01	FBH1	over	6.827	413	Bladder Urothelial Carcinoma
2385810	TCGA-ZF-A9RC-01	FBH1	over	3.225	413	Bladder Urothelial Carcinoma
2263159	TCGA-XF-A8HD-01	FBH1	normal	-0.022	413	Bladder Urothelial Carcinoma
1898125	TCGA-G2-A2EO-01	FBH1	normal	0.359	413	Bladder Urothelial Carcinoma
1898131	TCGA-GD-A2C5-01	FBH1	normal	1.274	413	Bladder Urothelial Carcinoma
2193280	TCGA-BT-A3PJ-01	FBH1	normal	0.988	413	Bladder Urothelial Carcinoma
2385792	TCGA-XF-AAMY-01	FBH1	normal	-1.314	413	Bladder Urothelial Carcinoma
2339528	TCGA-XF-A9T0-01	FBH1	normal	0.594	413	Bladder Urothelial Carcinoma
2385779	TCGA-UY-A8OB-01	FBH1	normal	1.913	413	Bladder Urothelial Carcinoma
2193279	TCGA-MV-A51V-01	FBH1	normal	0.382	413	Bladder Urothelial Carcinoma
2385835	TCGA-ZF-AA51-01	FBH1	over	2.08	413	Bladder Urothelial Carcinoma
2385766	TCGA-GC-A4ZW-01	FBH1	over	2.188	413	Bladder Urothelial Carcinoma
2263242	TCGA-FD-A6TI-01	FBH1	normal	1.036	413	Bladder Urothelial Carcinoma
2193235	TCGA-CF-A47X-01	FBH1	normal	-0.345	413	Bladder Urothelial Carcinoma
2457401	TCGA-KQ-A41P-01	FBH1	normal	1.847	413	Bladder Urothelial Carcinoma
2385762	TCGA-E7-A8O8-01	FBH1	normal	0.407	413	Bladder Urothelial Carcinoma
1779238	TCGA-BT-A20V-01	FBH1	normal	0.999	413	Bladder Urothelial Carcinoma
2339187	TCGA-FD-A6TK-01	FBH1	normal	-0.927	413	Bladder Urothelial Carcinoma
1898099	TCGA-DK-A2HX-01	FBH1	over	8.827	413	Bladder Urothelial Carcinoma
1898095	TCGA-DK-A1AD-01	FBH1	over	6.459	413	Bladder Urothelial Carcinoma
2339196	TCGA-G2-AA3D-01	FBH1	normal	1.632	413	Bladder Urothelial Carcinoma
1779235	TCGA-BT-A20Q-01	FBH1	over	9.646	413	Bladder Urothelial Carcinoma
2457403	TCGA-KQ-A41R-01	FBH1	normal	-0.056	413	Bladder Urothelial Carcinoma
2385829	TCGA-ZF-AA4V-01	FBH1	normal	0.188	413	Bladder Urothelial Carcinoma
2193244	TCGA-K4-A6MB-01	FBH1	normal	-1.28	413	Bladder Urothelial Carcinoma
1779246	TCGA-CF-A1HS-01	FBH1	normal	0.507	413	Bladder Urothelial Carcinoma
2193281	TCGA-FD-A43N-01	FBH1	over	9.394	413	Bladder Urothelial Carcinoma
2385742	TCGA-CF-A9FH-01	FBH1	normal	-1.315	413	Bladder Urothelial Carcinoma
2340583	TCGA-R3-A69X-01	FBH1	normal	-0.366	413	Bladder Urothelial Carcinoma
1898127	TCGA-G2-A3IB-01	FBH1	normal	0.062	413	Bladder Urothelial Carcinoma
2339520	TCGA-2F-A9KR-01	FBH1	under	-2.916	413	Bladder Urothelial Carcinoma
2339197	TCGA-GU-AATP-01	FBH1	normal	1.999	413	Bladder Urothelial Carcinoma
2193209	TCGA-DK-A3X1-01	FBH1	over	2.463	413	Bladder Urothelial Carcinoma
2193241	TCGA-FD-A3SQ-01	FBH1	normal	0.246	413	Bladder Urothelial Carcinoma
1779228	TCGA-BL-A13J-01	FBH1	normal	1.11	413	Bladder Urothelial Carcinoma
2457395	TCGA-CF-A9FL-01	FBH1	normal	0.204	413	Bladder Urothelial Carcinoma
2193243	TCGA-GD-A6C6-01	FBH1	over	2.551	413	Bladder Urothelial Carcinoma
2193223	TCGA-E7-A678-01	FBH1	normal	0.42	413	Bladder Urothelial Carcinoma
2385794	TCGA-XF-AAN2-01	FBH1	normal	0.39	413	Bladder Urothelial Carcinoma
2339534	TCGA-XF-AAMT-01	FBH1	normal	1.675	413	Bladder Urothelial Carcinoma
2339185	TCGA-4Z-AA83-01	FBH1	normal	-1.126	413	Bladder Urothelial Carcinoma
2339200	TCGA-XF-A8HI-01	FBH1	normal	-0.724	413	Bladder Urothelial Carcinoma
2385816	TCGA-ZF-A9RF-01	FBH1	normal	1.023	413	Bladder Urothelial Carcinoma
2193213	TCGA-FT-A3EE-01	FBH1	normal	1.616	413	Bladder Urothelial Carcinoma
2193211	TCGA-PQ-A6FN-01	FBH1	normal	-1.249	413	Bladder Urothelial Carcinoma
2193202	TCGA-DK-A3WY-01	FBH1	normal	1.987	413	Bladder Urothelial Carcinoma
2340132	TCGA-XF-AAMW-01	FBH1	normal	-0.116	413	Bladder Urothelial Carcinoma
2385820	TCGA-ZF-A9RL-01	FBH1	normal	-0.105	413	Bladder Urothelial Carcinoma
2263160	TCGA-FD-A6TH-01	FBH1	normal	1.332	413	Bladder Urothelial Carcinoma
2457399	TCGA-KQ-A41N-01	FBH1	normal	-0.732	413	Bladder Urothelial Carcinoma
2385761	TCGA-E7-A8O7-01	FBH1	normal	-0.818	413	Bladder Urothelial Carcinoma
2193251	TCGA-K4-A3WS-01	FBH1	over	2.764	413	Bladder Urothelial Carcinoma
2193212	TCGA-BL-A5ZZ-01	FBH1	normal	1.945	413	Bladder Urothelial Carcinoma
2193214	TCGA-GC-A3WC-01	FBH1	normal	0.152	413	Bladder Urothelial Carcinoma
2193225	TCGA-LT-A5Z6-01	FBH1	over	2.375	413	Bladder Urothelial Carcinoma
2385787	TCGA-XF-A9SJ-01	FBH1	over	3.007	413	Bladder Urothelial Carcinoma
2193205	TCGA-K4-A6FZ-01	FBH1	normal	-0.664	413	Bladder Urothelial Carcinoma
2385771	TCGA-K4-A5RI-01	FBH1	over	2.292	413	Bladder Urothelial Carcinoma
2385833	TCGA-ZF-AA4X-01	FBH1	normal	-0.934	413	Bladder Urothelial Carcinoma
2385812	TCGA-ZF-A9RD-01	FBH1	under	-2.602	413	Bladder Urothelial Carcinoma
2385808	TCGA-ZF-A9R9-01	FBH1	normal	1.551	413	Bladder Urothelial Carcinoma
1898096	TCGA-DK-A1AE-01	FBH1	normal	1.27	413	Bladder Urothelial Carcinoma
2193295	TCGA-K4-A4AC-01	FBH1	normal	1.61	413	Bladder Urothelial Carcinoma
1779244	TCGA-C4-A0F7-01	FBH1	over	4.302	413	Bladder Urothelial Carcinoma
2193292	TCGA-BT-A3PK-01	FBH1	normal	1.329	413	Bladder Urothelial Carcinoma
2340349	TCGA-XF-AAME-01	FBH1	normal	0.166	413	Bladder Urothelial Carcinoma
2339531	TCGA-GD-A76B-01	FBH1	over	5.103	413	Bladder Urothelial Carcinoma
2385749	TCGA-DK-AA6S-01	FBH1	over	2.581	413	Bladder Urothelial Carcinoma
2262895	TCGA-XF-A8HG-01	FBH1	normal	-1.037	413	Bladder Urothelial Carcinoma
2193248	TCGA-E7-A541-01	FBH1	under	-2.494	413	Bladder Urothelial Carcinoma
2385729	TCGA-4Z-AA82-01	FBH1	normal	-0.057	413	Bladder Urothelial Carcinoma
1898118	TCGA-FD-A3N6-01	FBH1	normal	-0.476	413	Bladder Urothelial Carcinoma
1898082	TCGA-BT-A20X-01	FBH1	normal	-0.522	413	Bladder Urothelial Carcinoma
1898086	TCGA-CF-A27C-01	FBH1	normal	-0.999	413	Bladder Urothelial Carcinoma
2193297	TCGA-FD-A5BT-01	FBH1	normal	0.289	413	Bladder Urothelial Carcinoma
2262898	TCGA-XF-A8HE-01	FBH1	under	-2.578	413	Bladder Urothelial Carcinoma
1779237	TCGA-BT-A20U-01	FBH1	under	-2.821	413	Bladder Urothelial Carcinoma
2263050	TCGA-FD-A6TG-01	FBH1	normal	0.652	413	Bladder Urothelial Carcinoma
2385724	TCGA-4Z-AA7S-01	FBH1	normal	0.229	413	Bladder Urothelial Carcinoma
1779250	TCGA-DK-A1A3-01	FBH1	normal	1.839	413	Bladder Urothelial Carcinoma
2457393	TCGA-5N-A9KI-01	FBH1	over	3.596	413	Bladder Urothelial Carcinoma
1898112	TCGA-FD-A3B4-01	FBH1	under	-2.48	413	Bladder Urothelial Carcinoma
1898109	TCGA-DK-A3IV-01	FBH1	over	3.886	413	Bladder Urothelial Carcinoma
2385746	TCGA-DK-AA6P-01	FBH1	over	4.369	413	Bladder Urothelial Carcinoma
2193195	TCGA-FD-A5BV-01	FBH1	normal	-1.052	413	Bladder Urothelial Carcinoma
2193234	TCGA-K4-A54R-01	FBH1	normal	1.548	413	Bladder Urothelial Carcinoma
2193271	TCGA-E7-A519-01	FBH1	over	2.332	413	Bladder Urothelial Carcinoma
2385824	TCGA-ZF-AA4N-01	FBH1	normal	-0.505	413	Bladder Urothelial Carcinoma
2339530	TCGA-XF-A9SZ-01	FBH1	over	4.026	413	Bladder Urothelial Carcinoma
1898102	TCGA-DK-A2I6-01	FBH1	normal	0.442	413	Bladder Urothelial Carcinoma
1898113	TCGA-FD-A3B5-01	FBH1	over	2.769	413	Bladder Urothelial Carcinoma
2193233	TCGA-GC-A3RC-01	FBH1	normal	-1.724	413	Bladder Urothelial Carcinoma
2262901	TCGA-K4-A5RJ-01	FBH1	over	10.185	413	Bladder Urothelial Carcinoma
2193245	TCGA-FD-A43Y-01	FBH1	over	5.678	413	Bladder Urothelial Carcinoma
2385837	TCGA-ZF-AA52-01	FBH1	normal	1.073	413	Bladder Urothelial Carcinoma
2193268	TCGA-PQ-A6FI-01	FBH1	normal	-1.725	413	Bladder Urothelial Carcinoma
2457410	TCGA-XF-A9SU-01	FBH1	normal	-0.052	413	Bladder Urothelial Carcinoma
2385826	TCGA-ZF-AA4T-01	FBH1	over	2.205	413	Bladder Urothelial Carcinoma
2385751	TCGA-DK-AA6W-01	FBH1	normal	-0.79	413	Bladder Urothelial Carcinoma
1898122	TCGA-G2-A2EJ-01	FBH1	normal	0.069	413	Bladder Urothelial Carcinoma
2193250	TCGA-G2-A3VY-01	FBH1	over	2.136	413	Bladder Urothelial Carcinoma
1779231	TCGA-BT-A20J-01	FBH1	normal	1.719	413	Bladder Urothelial Carcinoma
2193270	TCGA-E5-A4U1-01	FBH1	normal	1.552	413	Bladder Urothelial Carcinoma
[truncated: 7,568 more rows]
